# Supplementary material for: Importance of the postcranial skeleton in eusuchian phylogeny: Reassessing the systematics of allodaposuchid crocodylians
Source: PLoS One. 2021 Jun 9;16(6):e0251900. doi: 10.1371/journal.pone.0251900 (PMC8189472; doi:10.1371/journal.pone.0251900)
Supplement: S1 Dataset — (TXT) [file pone.0251900.s001.txt]

xread
189 108
Goniopholis_simus	?0?0??????00000??0000000000?01000000?000000???01000000?????001100000000001????00120?0000?0003000010000000000000000001000000010?000100000000000000?00000000?10001?????0?0?00000??0?000????0000
Theriosuchus_pusillus	?0??????0?000010?1100000000000000000?000010???11002000????0001?00000??0101????00000?0000?01030000000?0000000?0?000000000000010?1011010101001?0210?01100000010003?00000?000000?001?000????0000
Bernissartia_fagesii	??????0???0111102100000?0?000???0000?100010???0010?000???????10?0?00?001?1????000?0?0000?00030?001?????1000????1?0000?000??0100?0???000100?0?0??0?0?1010?0??00??0????????000?0000?000???00000
Shamosuchus_djadochtaensis	????0???????0????1?01?????0?1??????0?11??????????????0??????1?0????0?10???????00?????????010000001?0?????00???????0000??00000?12011?1?0100?110??0?011000?0?00????????????0?10?00??00??????011
Pietraroiasuchus_ormezzanoi	????????????????????1?000??0???????0?10021????111?3??????????10???????00??????00?21?00?0?01050???1?0??????0???????0????000000??2000?1?00?0??????0????010?0??00?0???????????01??????1???????0?
Hylaeochampsa_vectiana	????????????????????????????????????????????????????????????????????????0?????0??????????0?0?10001?00??0110?0?00000001001000?0?21110000120????1?0?000010100000000????1?001001000?0110?????10?
Borealosuchus_threeensis	????0??????????????01???????0??????1?00??20???01002??1?????10?11?000001000??????????????????????????????????????????????????????????????????????????????????????????????????????????????????1
Borealosuchus_formidabilis	000?000?0?11001001001000000101000001?000?20???0110200000?000?120000000100001??00020?0000?00231000100?00000010000000101001000101002001?11000000?00?011010100101000??????00100110000000???00001
Borealosuchus_wilsoni	??????0??????????1001000000101??00?1?000?20???01002??100?0?001100000201000????00020?0?0???02310001?????00001?0?0?0010100100010100200101100?000100??111101001010000?00???010011?0?0000???00001
Borealosuchus_acutidentatus	????????????????????????????0???????????????????002????????????000??????0?????00020?0?00??02310001?????0000????0?0??0???????1??0020?1?1100?0?0?0??0?111010?101000???????010??1?0?0000???0000?
Borealosuchus_sternbergii	000000000?110010?1001000000101000001?00???0???011020000000?00020000000100000??00020?000000013100010001000001?0?000001110100010100000111100?000100?011000100101000000?1?00100110000000???00001
Eothoracosaurus_mississippiensis	??????0????????????01??000????????00?00???0????122???3??????0?0???00?011?0????00120?000??1025000010??000000????0000101001000????000?000100???01???11100010?001?00????????100010000000???00001
Thoracosaurus_neocesariensis	??????0??????111?1?010????0011??0??0?00???0???1122???3????????10?000?01?0?????00120?0000?10250000100??000000?0?00001010010000?000000000110?00010??1?100010000100000000?00100?10000000???00001
Thoracosaurus_macrorhynchus	??????0???0?1111?1?01?????00????0????00???0???1?22???3??????0?100000001100????00120?00?0?10250000100??000000?0?000010100100001100000000110?000100?11101010?0010000???0??0100010000000???0000?
Eosuchus_minor	??????0???0??111???01?00?0?01???0000?000??0???1122??0300?0000?20?000001100????00120?0000?1025?000100?000000?00000001010010000?100000000110???0100?11?100100001?0100??1???101010101003???00001
Eosuchus_lerichei	??????0??????01????01???????1????????0????????1122???3??????????????????0?????00120?0000?10250000100?0000000???0000101001000001000000?0110?000?0??11?2001000010?1????????10?01?101003???00001
Eogavialis_africanus	????????1?????11???010??????????0?????????0???1122??03?????10?200000??1101????00120?000?01025?000100?0000000000000010100100000100000000121?000100?1111001000010100?000??0101010100000???00?01
Piscogavialis_jugaliperforatus	????????????????????????????????1?????????????11?2???3?????0002???????10??????00120?0010010250000100?000000????0000101001000000?0000000111?1?0001011120010000200?0?1?0?0?12??1?10?000????010?
Gryposuchus_colombianus	????0?0???001??????01??000????????????????0???11223?030100?000200000001100????0012010000?1025?000100?0?0000??0?000010100100000110000000121?000100?11111010000200000100?00121010100000???00101
Gavialis_lewisi	???????????????????010??????????????????????????22???3??????0?200000??1?0?????00?30?0??????2??0??1?0?0?0000??0?0000?0?00100?0?1???00000121?000100?111??0?000010000?????00121010100000???00101
Gavialis_gangeticus	020000000?001111011010000000111000000?0000000011223003000000002000000011000100001301000001025?00010000000000000000010100100000110000000121000010001111101000010000000000012101010000000100101
Boverisuchus_vorax	????0?0???01001001?01?00000111??0100?10???1???1110?000?????0??2000001?1?0?????21010?0000?00030001100?000000??0?000000100100010100000111110???0100?021000100101000???01??1100110000002???00001
Boverisuchus_magnifrons	?????????????0?0???01?000?0??1??0100?1???1????11102000??????0?2????0??1?1?????21?20?00000000300011???000000????0000001001010??100000111110?0?0?00?0?110010?10100?????????1???10000002???00001
Planocrania_hengdongensis	????????????????????1?????????????????????????1110???1????????[1 2]????0?01?0?????20010?0?????01300??1????0?000????0????01001???????0?0?1?1100????????0?1?00100?0100?????1???1???10?10001???0000?
Planocrania_datangensis	??????????????????????????????????????????????11?????0????????????????????????20010?000??10030000100??0?000???????000??01???????0?0?1?1110????????0?100010010??0?????????????10??0?0????0000?
Leidyosuchus_canadensis	????0?0???????1????010000011?1??10?0?11??11???0110?00000?0?01?200000011101????00010?000000003000010000010001000100001110100010100010111100?010100101200010010100000001?00100110010001???00001
Deinosuchus_riograndensis	??????0????????????01????????????????00???1???0110???001?0?11?10??0??11?0?????00??1?0??????0?00001???0??00011?00?0??????????????00?0111120?012210?1220001001?1000??000?0?????1??100?1???0000?
Diplocynodon_ratelii	??????0??????000???010?00?1111001400?10??21???01002101?????0112000001?1101????00120?00000012300001000101000??0?000000111100010100010111100??10100101100010110100000001?10100110010001???00001
Diplocynodon_hantoniensis	100???1?1?01000010001000011111??1400?101?21???011021010????011200000111101????00120?0?000?11300?0100?1010001?0?000000101100010100010111100?110100?012010101101000??0?1??010011?010001???00001
Diplocynodon_muelleri	????????????????????1?01??1?????14?0?10??21???01002??2?????01120??10011100????00120?10000012300001000101000????00000111110000010001?1?1100?110??0?02?01010110100????????0100110010001????000?
Diplocynodon_tormis	????????????????????1?????1??????????10??21???01?021?1?????01?2?00????11??????0?120??000001230000100?1010001???000000111100?0?100010111100?110100001201010110100?0???1?001?0110010001???0000?
Diplocynodon_darwini	100001001?010000?00010000?1111??1400?101121???011020010??0?01?20000011110100??00020?0000?01030000100?0??000??0?0000001111?001010001?111100?110100?022010101101000???????0100110010001???00001
Baryphracta_deponiae	100?0?0???????0????01?0???1?????14?0?10??21????1?02??0?????01?20??0??1110?????001???000??010300001?0????000?????0?0001?11000?010001?111100?110100?0??011?0?101?00????????1???1??10001????0001
Brachychampsa_montana	101011001?1100???0001??000111100?000?103111???11101101?????01120?00001110100??00110?0002?11010000100?0010001?0?010000011110010120011111100?110200?02210010110102000101?00100110010001???00001
Brachychampsa_sealeyi	?????????????????????????????????????10???1???11101??0???????12??0000111?1????001?0?0002?1101000010???010?????????00????????10?200?1101?00???????????100???????2?????????????1??10??1??????0?
Stangerochampsa_mccabei	????110???010010?0001000001111001000?01??11???111010100????0112110000?110?????00110?0002?11020000100?001000????000000011110010120011111100?110200?0?2100102101000??1?1??0100110010001???00001
Ceratosuchus_burdoshi	???????????????????????????????????0?1????????11111??0?????01?20??00?11?01????00010?0?01?01020000100???1000??0????00???01???1?1??0??111100????????0????010?111???????????10??10010001??????0?
Hassiacosuchus_haupti	001?1?0?1??????0???01?000?1111?????0??11?11???111110?0?????01?20??0??11101????00010?00???010?00001??????0001?0??????0?????????11001?111100?1?0200?02220010210101????????01???10010001???00001
Navajosuchus_mooki	??????0?1??????0???0?00???1111??1??0?111111???11111010?????01?20??00??110?????00010?0001?010200001???0?1000??0???00?00?1110010110011111100???020??0222?0102101000????1??010??10010001???00001
Allognathosuchus_polyodon	??????????????????????????????????????????????11111010?????01?21??00?111?1????00010?000??010200001?0?????00??0?00?00?0?111001?1?011?111100????????0??20010?101???????????1???1??1???1??????0?
Allognathosuchus_wartheni	????1?0????????????0?0000?1111??1000?11???1???11111010?100?011210000011101????00010?0000?0102000010000010001?0?000000?0111001?110111111100?110200?0222001021010000?1?1?0010011001?001???00001
Procaimanoidea_kayi	????110?1??????0???010?00?1111??10?0?112121?????010?1??100?01?21000001110?????10?????0???010?00001???0?1000??0?0000000011100?01101111111000??0200?022200102101010???????0100110010001??????01
Procaimanoidea_utahensis	??????????????????????????????????????????????110100?00??01011210??0011101????10110?0100?01020?00100??01000????0000000?111001011011?111100?1?0200?02220010?101000???????0100110010001???0000?
Arambourgia_gaudryi	??????????????????????????????????????????????11010??0?????01?200?0??1110?????1001??010??010200001?0???10001000??000????11?0??11011?111100?1102?0?0?2210?0210100?????????10011?010?01??????0?
Wannaganosuchus_brachymanus	????1?0???1?00?0???010000?1111001000?11???1???111110?0?????0??200?00?11?0?????00110?0000??10200??100???1000??0?100000???1??01?11011?111100????????0?22001??101000????????10011?010001???00001
Alligator_sinensis	101011101?110010100010110111110011000112111110110000120?001011300000111101??11001000010000102000010000010001100100000011110010110111111110011020010222001021010100011110010011001000111100001
Alligator_mississippiensis	101011001?[0 1]1001000001011011111001100011210110011000112010010113000101111010011001000010000102000010000010001110000000011110010110111111110011020010222101021010100011110010011001000100100001
Alligator_mefferdi	???????????????????????????1?????????11???????110000120100001130001011110100??00100?0100?01020000100?0?10001?1?0000000?1110010110111111110?110200?022210102101010??1???00100110010001???0000?
Alligator_thomsoni	???????????????????01????????1?????0?1????????110000?2?????011300010011101????00100?010000102000010??0010001?1?000000????1?????10111111110?1?0200102?21010210101?001?11?0100110010001???0000?
Alligator_olseni	??????0?1?????10???01?10011111???100?11???????11010010?????011300000011101????00100?01000?10200?0100???1000??0?0?0001011111010110111111110?110200?022200102101010??????00100?1?010001???00001
Alligator_mcgrewi	100010001?010010?00010000111?1101??0?11???1???11110010?100?011200000111101????00000?0100?01020000100?0010001?001000000111100101101111111000110200?022200102101010?01???00100110010001???00001
Alligator_prenasalis	10001?0?1?????10?0?01000011111??1000?112111???11101010?????01120000011110100??00000?0100?01020000100?0010001100100000011110010110111111100?110200?022200102101000001?1?00100110010001???00001
Eocaiman_cavernensis	??????????????????????????????????????????????1110???2?????11?2???????????????00????0??????0?????1?????100???0?1??0000???????0??????1??1?0?????0???????0?????1?3??????????0??1?2???????????0?
Tsoabichi_greenriverensis	???????????????????01????????????????10??20???1100???2????????2??????11???01??00010?10????10??0001????????0????????????????????0001?1111?0?1?0????0??211???101?2????????????????100????????0?
Paleosuchus_trigonatus	100111111?01001010001000111111211300011132112011002122211111112011000110010111101100001000102000010000010001100010001011110111100011111110111020110222111?21010200010110010011021000110100001
Paleosuchus_palpebrosus	100111111?010010101010001111112113000111321120110021222111?11?20110001100?0111101100001000102000010000010001100010001011110111100011111110111020110222111?21010200010110010011021000111100001
Purussaurus_neivensis	101?100?1?000010?0??1????011???????0?11???1???1?00??1?1010?111301100011001????00110?0001?01020000100?0010001?0?0?00000111101211111?1111110?110201?0222011?210102000101??010??10210001???00?0?
Orthogenysuchus_olseni	????????????????????????????????????????????????00??????????????????????0?????00121?0?01??10?0?0?1??????000????01?000????????????????11110????????0????11??101??0???????????????10001??????0?
Mourasuchus_atopus	10??100?1?00?010?00?1?10?011????1300?11???1???1102?112?????01120?100011000????00121?0000?11050001100?0010001?0?01000001111012?1011??111110?110?00????2111??111?30????1???100110?10001???00?0?
Caiman_yacare	101111001?10001000001010111111001100011122111011002112101011102011020110010111001100000000112000010000010001100100000011110121111011111110011020110222011121010300010110010011021000100200001
Caiman_crocodilus	101111001?1000100000101011111100110001112211101100211210101110201102011001011100110000000011200001000001000110010000001111012111[0 1]011111110011020110222011121010300010110010011021000100200001
Caiman_latirostris	101110001?10001000001010?111110011000111221210110021121010111?20110201100???11001100000000102001010000010001100100000011110121110011111110011020110222111121010300010110010011021000100200001
Caiman_lutescens	????????????????????????????????????????????????0?????????????????????????????00110?0000?01020010100?001000????1000000111101211200??1?1?10?????0???????1????0???????????????????100?1???0000?
Melanosuchus_fisheri	??????0????????0?????????????????????????????????02????????1?12011????10?1????001?0?0000??1020010110???1000??0???0????11????2?11????111110????????0????11??1010?????????010??1?2?0001???0000?
Melanosuchus_niger	101111001?1?00100000101011111100110001112212101100211210101111201102011001??11001100000000102001011000010001100100000011110121110011111110011020110222111121010300010110010011021000100200001
Brachyuranochampsa_eversolei	???????????????????01????????????????1?????????11020100100000?20?000101011????00110?0000110210000100??00000??0?00010011010001010001?111100?????00?0?221010?101000???????1100010000003???0000?
Crocodylus_acer	??????????????????????????????????????????????????????????????????????????????00110?0000?10210000100??000001???000100?10100010100010111100?002?01?01?2001001010001??0??11100010000003????000?
Crocodylus_depressifrons	???00?00??11000010011100001111??1100?10???1???11102101?????001200000001011????00110?0000?10110000100?1100001?0?0001001?01000101?0000111100?010200?01220010010100011001?11100010000003???00001
Crocodylus_affinis	001001001?10001000011100001111001100?10???1???111021010100000120000000101100??00110?0000100110000100?010000??0?000100110100010100000111100?0?010??0122001001010001??0???1100010000003???00001
Asiatosuchus_germanicus	001?0?0?1?001010?0101?000?1111??1??0??????1???11102000?????00120000??0101?00??00010?0000?0001000010???10000??0?00010???010001010000?111100???0100?012110100101000???????1100?10000003???00001
Prodiplocynodon_langi	??????????????????????????????????????????????????????????????????????????????00110?0000??0030000100??100001??000010011?1000101???0?111100???0?0??0?21?010?1010001??01?01100110000003???0000?
Tomistoma_schlegelii	021000001?0010100010110001111110110001013011011122?104000001002000000010100001001200000011021000010101000001101000100100100010110000111110000011010122101001010001100101111001000000311100001
Tomistoma_lusitanica	??????0????????????01????????????????10???1???1??2???4?????00?20000??0101?????00120?0000?1021?000101?100000110?000010100100010100000111110?0001?1?11221010010100011001??1110010000003???00001
Toyotamaphimaea_machikanensis	00100100??11111100101100011111101100?00???1?????22??04?????10020?0000?101000??00120?000011004000010???00000????0000?010010000?100000011110??00?1??1??21010?1010??????????110010?00003???00001
Gavialosuchus_eggenbergensis	????????????????????1?????????????????????????????????????????????????????????00120?0000?10240000100??00000????00?0101001000?012000?0?1110?0??????1?221010?10100????????11???10000003???0000?
Paratomistoma_courtii	???????????????????????????????????????????????????????????0??20?000001010????00???????????2??0?0???????0001?0?????????????????0000?1??11?????1???1??200100001000?1000?101?0?100??00???????0?
Tomistoma_cairense	??????????????????????????????????????????????1??2???4????????2000001?1010????00?20?0?????025?0??1?0????000??0?000010100100010?00?0?011110???01???11?2001001010001??0???11?001?000003???0000?
Thecachampsa_antiqua	02000000??001010?00011010111?1??11?0?00???1???1122???4?100????2000031?101?0???00120?0000110210000100?100000??0?0000101?0100010110000011110???011??112200100101010??00???11100100?2003???00001
Tomistoma_petrolica	???????????????????????????1????????????????????????04??????0020?0?01?1?10????00???????????2?00?0??0???00001???0?00101001??????1?00?0?1110?0?2?0??0??200?0000100?????????1???1????003???0000?
Dollosuchoides_densmorei	001???0???111010?0001?0?001111??1?00??????????1120???0?????000200?0??0101?????00120?00?0?10210000100??00000????01?01010010001011000?011110????????1??20010?1010001???????10?01000?003???00001
Kentisuchus_spenceri	??????0????????????????????????????????????????1?????0?????0??2000?1101?11????00110?0000?10210000100???0000??0?010010100100?1011000?111110??????0?0??20010?10100???????111?0?100?0?03???0000?
Crocodylus_megarhinus	??????0???????????001?????????????????????????11102101?????00120000??01011????00110?0000?0023000010001?0000??0?000000110100010120000111110?002?11?0122?01001010?01100???1110010000003???0000?
Australosuchus_clarkae	??????0???????1??0??1?????11???????0?10???1???1110?101?????001200001101011????00110?000011021000010001000001?0?000000???????101000?0111110?002011?02220010010100011??1??11?001000?001???0000?
Kambara_implexidens	??????0????????????01?????11????1100?10???1???11102101?????001200001101011????00110?000011021000010001000001?01000000100100010100000111110?002011?01220010010100011101?11110010000001???00001
Trilophosuchus_rackhami	??????????????????????????????????????????????????????????????????????????????0?????0??????2?0??0??0?1000????0?1?000001010???01?0??0111110??12011102221010000102011101?111?0?1000?001??????0?
Quinkana_spp	??????????????????????????????????????????????11?0???1??????????????????1?????21010?0000?10[0 2][1 5]00[0 1]0?000100000????0?0??????????1??100?0111?10?002011101221010010102?11101?11??01?000???1????????
Mecistops_cataphractus	10?001001?000010000011100111112012000111101101111041010100010020001110101?1001001200000010021000010001000001101000010110100010100000111110000101110122001001010001110101111001000000300?11101
Crocodylus_niloticus	101000001?101010001011100111112012000111201101110021010100010120001110101110010011000000100210000100110000[0 1]110100[0 1]000110100010110000111110000101110122001001010001110101111001100000301100001
Crocodylus_porosus	111000001?0010101010111000111120120001112011011100210101000101200011101011100100110000001002100011001100000110100[0 1]000110100010100000111110000101110122001001010001110101111001100000301100001
Crocodylus_rhombifer	001000001?1010100010111001111120110001112011011100210101000101200011101011100100110000001002101001001100000110100[0 1]000110100010110000111110000101110122001001110001110101111001100000301200001
Euthecodon_arambourgii	?????????????????????????????????????????????????????0??????????????????1?????00020?0000?10250001100?1000001101000000??0????0???0000111110??11011?012210100101100????1??11?0?1000?003???0000?
Osteolaemus_tetraspis	??1?00001?00101010001110011111201110011111110111002101010001012000011010111001101000001010021000110001000001101100101110101010100010111110100101010122111001011001110101111011000000311000001
Osteolaemus_osborni	??1?00001?00101010001110011111201110011111110111002101010000012000011010111001101100001010021000110001000001101100100100101010100000111110100101010122111001011001110101111011000000310000001
Voay_robustus	??????0????????0???011?????111??1110??????1???1110210101000001200011111011????00110?0000?0021000110001000001101000101110101010100000111110?0010111012201100111110?1101?11110010000003???00001
Rimasuchus_lloydi	?????????????????????????????????????????????????????1??????????????????1?????00110?0000?00210001100?100000110100000????10??1??1000?111110?001011?012200100101100111?1??1110?1000?003?????00?
Brochuchus_pigotti	??????????00?010?00?11??01111????????10???0???11102??1????????2???111???1?????00010?0100?002100011000100000????0010101101010001?0?00111110???1?1??012210100101100??1?1??1100?10000003???0000?
Iharkutosuchus_makadii	??????????????????????????????????????????????00124?????????110??000??10?1????0001??00000110610001?0???0110????00000010011000012111001?100?1?0?00?0???12???100?2?????1???1000000??110???1010?
Acynodon_adriaticus	?????1?????????????01?100?1??????????010?10?????????01????????0???0??100??00??00010?000?0?10600001?0????110????00?00011010000?1?111?0?0100???0????0??010?0?0010??????????1???1???01?0?????101
Acynodon_iberoccitanus	??????????????????????????????????????????????10104101????????0???????0?0?????00010?0000001060000100??00100????0000000101?00???200100?0100?110?0000??010100000?1?????????1???0????010???1010?
Allodaposuchus_palustris	??????????0100100??01???????????1000??????????1100512100001?110?10????100?????00??????????????????????????0?????????????????????0?0?????1?????????0000?110?1010?????????01???1?011000??????01
Allodaposuchus_hulki	????????????????1??01??101?101?????0??????????11??????????????????????????????000?0?00101????????????1????0???????????????????????????1110?102?1100000111021010??????10??????0??10000??????0?
Allodaposuchus_precedens	??????????????????????????????????????????????????????????????????????????????00010?0000001220000100?100000????00000011010?00???00001?1110???01?0000001000?10100?????0?101?1001010000???0000?
Lohuecosuchus_megadontos	??????????????????????????????????????????????11005101???0??010?1011??101?????00011?0100000020011100?000000????000100100100000110000101110?002110?0000110001010?????????110010?010000???0000?
Lohuecosuchus_mechinorum	??????????????????????????????????????????????????????????????????????????????00011?0000000?20001100?000000????0001001001000001100000?1110???0??0??000?100?10?00???1?????1??00?010000???0010?
Agaresuchus_fontisensis	???????????????????01?????????????????????????11005101?100??010?10????1010????00110?0010000120000100?000000????00010111010001011000?001110?0021?0?00001100010100?1?1?1??110010?010000???0000?
Agaresuchus_subjuniperus	??????????????????????????????????????????????????????????????????????????????00110?00100?0020000100?000000????00010011010000???00000?1110?000100?00001100?10????????1??010010?010000???0010?
Arenysuchus_gascabadiolorum	??????????????????????????????????????????????????????????????????????????????000?0?00?0000?100001???0?00000???0?00?0?00100000110000101110????1?00000011000100???0???1??0?001?????00????00?0?
VBN_form_(MMS/VBN-12-10A)	??????????????????????????????????????????????1?002??1????????0???????????????00010?0000000220000100?100000????00000011010001?110000101110?000110000001000210100??????????0?001010000???0000?
;
proc /;
comments 0
;
