# Supplementary material for: Importance of the postcranial skeleton in eusuchian phylogeny: Reassessing the systematics of allodaposuchid crocodylians
Source: PLoS One. 2021 Jun 9;16(6):e0251900. doi: 10.1371/journal.pone.0251900 (PMC8189472; doi:10.1371/journal.pone.0251900)
Supplement: S3 Dataset — (TNT) [file pone.0251900.s003.tnt]

#NEXUS
begin data;
dimensions ntax=108 nchar=189;
format missing=? symbols="0~6";
matrix
Goniopholis_simus ?0?0??????00000??0000000000?01000000?000000???01000000?????001100000000001????00120?0000?0003000010000000000000000001000000010?000100000000000000?00000000?10001?????0?0?00000??0?000????0000
Theriosuchus_pusillus ?0??????0?000010?1100000000000000000?000010???11002000????0001?00000??0101????00000?0000?01030000000?0000000?0?000000000000010?1011010101001?0210?01100000010003?00000?000000?001?000????0000
Bernissartia_fagesii ??????0???0111102100000?0?000???0000?100010???0010?000???????10?0?00?001?1????000?0?0000?00030?001?????1000????1?0000?000??0100?0???000100?0?0??0?0?1010?0??00??0????????000?0000?000???00000
Shamosuchus_djadochtaensis ????0???????0????1?01?????0?1??????0?11??????????????0??????1?0????0?10???????00?????????010000001?0?????00???????0000??00000?12011?1?0100?110??0?011000?0?00????????????0?10?00??00??????011
Pietraroiasuchus_ormezzanoi ????????????????????1?000??0???????0?10021????111?3??????????10???????00??????00?21?00?0?01050???1?0??????0???????0????000000??2000?1?00?0??????0????010?0??00?0???????????01??????1???????0?
Hylaeochampsa_vectiana ????????????????????????????????????????????????????????????????????????0?????0??????????0?0?10001?00??0110?0?00000001001000?0?21110000120????1?0?000010100000000????1?001001000?0110?????10?
Borealosuchus_threeensis ????0??????????????01???????0??????1?00??20???01002??1?????10?11?000001000??????????????????????????????????????????????????????????????????????????????????????????????????????????????????1
Borealosuchus_formidabilis 000?000?0?11001001001000000101000001?000?20???0110200000?000?120000000100001??00020?0000?00231000100?00000010000000101001000101002001?11000000?00?011010100101000??????00100110000000???00001
Borealosuchus_wilsoni ??????0??????????1001000000101??00?1?000?20???01002??100?0?001100000201000????00020?0?0???02310001?????00001?0?0?0010100100010100200101100?000100??111101001010000?00???010011?0?0000???00001
Borealosuchus_acutidentatus ????????????????????????????0???????????????????002????????????000??????0?????00020?0?00??02310001?????0000????0?0??0???????1??0020?1?1100?0?0?0??0?111010?101000???????010??1?0?0000???0000?
Borealosuchus_sternbergii 000000000?110010?1001000000101000001?00???0???011020000000?00020000000100000??00020?000000013100010001000001?0?000001110100010100000111100?000100?011000100101000000?1?00100110000000???00001
Eothoracosaurus_mississippiensi ??????0????????????01??000????????00?00???0????122???3??????0?0???00?011?0????00120?000??1025000010??000000????0000101001000????000?000100???01???11100010?001?00????????100010000000???00001
Thoracosaurus_neocesariensis ??????0??????111?1?010????0011??0??0?00???0???1122???3????????10?000?01?0?????00120?0000?10250000100??000000?0?00001010010000?000000000110?00010??1?100010000100000000?00100?10000000???00001
Thoracosaurus_macrorhynchus ??????0???0?1111?1?01?????00????0????00???0???1?22???3??????0?100000001100????00120?00?0?10250000100??000000?0?000010100100001100000000110?000100?11101010?0010000???0??0100010000000???0000?
Eosuchus_minor   ??????0???0??111???01?00?0?01???0000?000??0???1122??0300?0000?20?000001100????00120?0000?1025?000100?000000?00000001010010000?100000000110???0100?11?100100001?0100??1???101010101003???00001
Eosuchus_lerichei ??????0??????01????01???????1????????0????????1122???3??????????????????0?????00120?0000?10250000100?0000000???0000101001000001000000?0110?000?0??11?2001000010?1????????10?01?101003???00001
Eogavialis_africanus ????????1?????11???010??????????0?????????0???1122??03?????10?200000??1101????00120?000?01025?000100?0000000000000010100100000100000000121?000100?1111001000010100?000??0101010100000???00?01
Piscogavialis_jugaliperforatus ????????????????????????????????1?????????????11?2???3?????0002???????10??????00120?0010010250000100?000000????0000101001000000?0000000111?1?0001011120010000200?0?1?0?0?12??1?10?000????010?
Gryposuchus_colombianus ????0?0???001??????01??000????????????????0???11223?030100?000200000001100????0012010000?1025?000100?0?0000??0?000010100100000110000000121?000100?11111010000200000100?00121010100000???00101
Gavialis_lewisi  ???????????????????010??????????????????????????22???3??????0?200000??1?0?????00?30?0??????2??0??1?0?0?0000??0?0000?0?00100?0?1???00000121?000100?111??0?000010000?????00121010100000???00101
Gavialis_gangeticus 020000000?001111011010000000111000000?0000000011223003000000002000000011000100001301000001025?00010000000000000000010100100000110000000121000010001111101000010000000000012101010000000100101
Boverisuchus_vorax ????0?0???01001001?01?00000111??0100?10???1???1110?000?????0??2000001?1?0?????21010?0000?00030001100?000000??0?000000100100010100000111110???0100?021000100101000???01??1100110000002???00001
Boverisuchus_magnifrons ?????????????0?0???01?000?0??1??0100?1???1????11102000??????0?2????0??1?1?????21?20?00000000300011???000000????0000001001010??100000111110?0?0?00?0?110010?10100?????????1???10000002???00001
Planocrania_hengdongensis ????????????????????1?????????????????????????1110???1????????{12}????0?01?0?????20010?0?????01300??1????0?000????0????01001???????0?0?1?1100????????0?1?00100?0100?????1???1???10?10001???0000?
Planocrania_datangensis ??????????????????????????????????????????????11?????0????????????????????????20010?000??10030000100??0?000???????000??01???????0?0?1?1110????????0?100010010??0?????????????10??0?0????0000?
Leidyosuchus_canadensis ????0?0???????1????010000011?1??10?0?11??11???0110?00000?0?01?200000011101????00010?000000003000010000010001000100001110100010100010111100?010100101200010010100000001?00100110010001???00001
Deinosuchus_riograndensis ??????0????????????01????????????????00???1???0110???001?0?11?10??0??11?0?????00??1?0??????0?00001???0??00011?00?0??????????????00?0111120?012210?1220001001?1000??000?0?????1??100?1???0000?
Diplocynodon_ratelii ??????0??????000???010?00?1111001400?10??21???01002101?????0112000001?1101????00120?00000012300001000101000??0?000000111100010100010111100??10100101100010110100000001?10100110010001???00001
Diplocynodon_hantoniensis 100???1?1?01000010001000011111??1400?101?21???011021010????011200000111101????00120?0?000?11300?0100?1010001?0?000000101100010100010111100?110100?012010101101000??0?1??010011?010001???00001
Diplocynodon_muelleri ????????????????????1?01??1?????14?0?10??21???01002??2?????01120??10011100????00120?10000012300001000101000????00000111110000010001?1?1100?110??0?02?01010110100????????0100110010001????000?
Diplocynodon_tormis ????????????????????1?????1??????????10??21???01?021?1?????01?2?00????11??????0?120??000001230000100?1010001???000000111100?0?100010111100?110100001201010110100?0???1?001?0110010001???0000?
Diplocynodon_darwini 100001001?010000?00010000?1111??1400?101121???011020010??0?01?20000011110100??00020?0000?01030000100?0??000??0?0000001111?001010001?111100?110100?022010101101000???????0100110010001???00001
Baryphracta_deponiae 100?0?0???????0????01?0???1?????14?0?10??21????1?02??0?????01?20??0??1110?????001???000??010300001?0????000?????0?0001?11000?010001?111100?110100?0??011?0?101?00????????1???1??10001????0001
Brachychampsa_montana 101011001?1100???0001??000111100?000?103111???11101101?????01120?00001110100??00110?0002?11010000100?0010001?0?010000011110010120011111100?110200?02210010110102000101?00100110010001???00001
Brachychampsa_sealeyi ?????????????????????????????????????10???1???11101??0???????12??0000111?1????001?0?0002?1101000010???010?????????00????????10?200?1101?00???????????100???????2?????????????1??10??1??????0?
Stangerochampsa_mccabei ????110???010010?0001000001111001000?01??11???111010100????0112110000?110?????00110?0002?11020000100?001000????000000011110010120011111100?110200?0?2100102101000??1?1??0100110010001???00001
Ceratosuchus_burdoshi ???????????????????????????????????0?1????????11111??0?????01?20??00?11?01????00010?0?01?01020000100???1000??0????00???01???1?1??0??111100????????0????010?111???????????10??10010001??????0?
Hassiacosuchus_haupti 001?1?0?1??????0???01?000?1111?????0??11?11???111110?0?????01?20??0??11101????00010?00???010?00001??????0001?0??????0?????????11001?111100?1?0200?02220010210101????????01???10010001???00001
Navajosuchus_mooki ??????0?1??????0???0?00???1111??1??0?111111???11111010?????01?20??00??110?????00010?0001?010200001???0?1000??0???00?00?1110010110011111100???020??0222?0102101000????1??010??10010001???00001
Allognathosuchus_polyodon ??????????????????????????????????????????????11111010?????01?21??00?111?1????00010?000??010200001?0?????00??0?00?00?0?111001?1?011?111100????????0??20010?101???????????1???1??1???1??????0?
Allognathosuchus_wartheni ????1?0????????????0?0000?1111??1000?11???1???11111010?100?011210000011101????00010?0000?0102000010000010001?0?000000?0111001?110111111100?110200?0222001021010000?1?1?0010011001?001???00001
Procaimanoidea_kayi ????110?1??????0???010?00?1111??10?0?112121?????010?1??100?01?21000001110?????10?????0???010?00001???0?1000??0?0000000011100?01101111111000??0200?022200102101010???????0100110010001??????01
Procaimanoidea_utahensis ??????????????????????????????????????????????110100?00??01011210??0011101????10110?0100?01020?00100??01000????0000000?111001011011?111100?1?0200?02220010?101000???????0100110010001???0000?
Arambourgia_gaudryi ??????????????????????????????????????????????11010??0?????01?200?0??1110?????1001??010??010200001?0???10001000??000????11?0??11011?111100?1102?0?0?2210?0210100?????????10011?010?01??????0?
Wannaganosuchus_brachymanus ????1?0???1?00?0???010000?1111001000?11???1???111110?0?????0??200?00?11?0?????00110?0000??10200??100???1000??0?100000???1??01?11011?111100????????0?22001??101000????????10011?010001???00001
Alligator_sinensis 101011101?110010100010110111110011000112111110110000120?001011300000111101??11001000010000102000010000010001100100000011110010110111111110011020010222001021010100011110010011001000111100001
Alligator_mississippiensis 101011001?{01}1001000001011011111001100011210110011000112010010113000101111010011001000010000102000010000010001110000000011110010110111111110011020010222101021010100011110010011001000100100001
Alligator_mefferdi ???????????????????????????1?????????11???????110000120100001130001011110100??00100?0100?01020000100?0?10001?1?0000000?1110010110111111110?110200?022210102101010??1???00100110010001???0000?
Alligator_thomsoni ???????????????????01????????1?????0?1????????110000?2?????011300010011101????00100?010000102000010??0010001?1?000000????1?????10111111110?1?0200102?21010210101?001?11?0100110010001???0000?
Alligator_olseni ??????0?1?????10???01?10011111???100?11???????11010010?????011300000011101????00100?01000?10200?0100???1000??0?0?0001011111010110111111110?110200?022200102101010??????00100?1?010001???00001
Alligator_mcgrewi 100010001?010010?00010000111?1101??0?11???1???11110010?100?011200000111101????00000?0100?01020000100?0010001?001000000111100101101111111000110200?022200102101010?01???00100110010001???00001
Alligator_prenasalis 10001?0?1?????10?0?01000011111??1000?112111???11101010?????01120000011110100??00000?0100?01020000100?0010001100100000011110010110111111100?110200?022200102101000001?1?00100110010001???00001
Eocaiman_cavernensis ??????????????????????????????????????????????1110???2?????11?2???????????????00????0??????0?????1?????100???0?1??0000???????0??????1??1?0?????0???????0?????1?3??????????0??1?2???????????0?
Tsoabichi_greenriverensis ???????????????????01????????????????10??20???1100???2????????2??????11???01??00010?10????10??0001????????0????????????????????0001?1111?0?1?0????0??211???101?2????????????????100????????0?
Paleosuchus_trigonatus 100111111?01001010001000111111211300011132112011002122211111112011000110010111101100001000102000010000010001100010001011110111100011111110111020110222121?21010200010110010011021000110100001
Paleosuchus_palpebrosus 100111111?010010101010001111112113000111321120110021222111?11?20110001100?0111101100001000102000010000010001100010001011110111100011111110111020110222121?21010200010110010011021000111100001
Purussaurus_neivensis 101?100?1?000010?0??1????011???????0?11???1???1?00??1?1010?111301100011001????00110?0001?01020000100?0010001?0?0?00000111101211111?1111110?110201?0222011?210102000101??010??10210001???00?0?
Orthogenysuchus_olseni ????????????????????????????????????????????????00??????????????????????0?????00121?0?01??10?0?0?1??????000????01?000????????????????11110????????0????11??101??0???????????????10001??????0?
Mourasuchus_atopus 10??100?1?00?010?00?1?10?011????1300?11???1???1102?112?????01120?100011000????00121?0000?11050001100?0010001?0?01000001111012?1011??111110?110?00????2111??111?30????1???100110?10001???00?0?
Caiman_yacare    101111001?10001000001010111111001100011122111011002112101011102011020110010111001100000000112000010000010001100100000011110121111011111110011020110222011121010300010110010011021000100200001
Caiman_crocodilus 101111001?1000100000101011111100110001112211101100211210101110201102011001011100110000000011200001000001000110010000001111012111{01}011111110011020110222011121010300010110010011021000100200001
Caiman_latirostris 101110001?10001000001010?111110011000111221210110021121010111?20110201100???11001100000000102001010000010001100100000011110121110011111110011020110222111121010300010110010011021000100200001
Caiman_lutescens ????????????????????????????????????????????????0?????????????????????????????00110?0000?01020010100?001000????1000000111101211200??1?1?10?????0???????1????0???????????????????100?1???0000?
Melanosuchus_fisheri ??????0????????0?????????????????????????????????02????????1?12011????10?1????001?0?0000??1020010110???1000??0???0????11????2?11????111110????????0????11??1010?????????010??1?2?0001???0000?
Melanosuchus_niger 101111001?1?00100000101011111100110001112212101100211210101111201102011001??11001100000000102001011000010001100100000011110121110011111110011020110222111121010300010110010011021000100200001
Brachyuranochampsa_eversolei ???????????????????01????????????????1?????????11020100100000?20?000101011????00110?0000110210000100??00000??0?00010011010001010001?111100?????00?0?221010?101000???????1100010000003???0000?
Crocodylus_acer  ??????????????????????????????????????????????????????????????????????????????00110?0000?10210000100??000001???000100?10100010100010111100?002?01?01?2001001010001??0??11100010000003????000?
Crocodylus_depressifrons ???00?00??11000010011100001111??1100?10???1???11102101?????001200000001011????00110?0000?10110000100?1100001?0?0001001?01000101?0000111100?010200?01220010010100011001?11100010000003???00001
Crocodylus_affinis 001001001?10001000011100001111001100?10???1???111021010100000120000000101100??00110?0000100110000100?010000??0?000100110100010100000111100?0?010??0122001001010001??0???1100010000003???00001
Asiatosuchus_germanicus 001?0?0?1?001010?0101?000?1111??1??0??????1???11102000?????00120000??0101?00??00010?0000?0001000010???10000??0?00010???010001010000?111100???0100?012110100101000???????1100?10000003???00001
Prodiplocynodon_langi ??????????????????????????????????????????????????????????????????????????????00110?0000??0030000100??100001??000010011?1000101???0?111100???0?0??0?21?010?1010001??01?01100110000003???0000?
Tomistoma_schlegelii 021000001?0010100010110001111110110001013011011122?104000001002000000010100001001200000011021000010101000001101000100100100010110000111110000011010122101001010001100101111001000000311100001
Tomistoma_lusitanica ??????0????????????01????????????????10???1???1??2???4?????00?20000??0101?????00120?0000?1021?000101?100000110?000010100100010100000111110?0001?1?11221010010100011001??1110010000003???00001
Toyotamaphimaea_machikanensis 00100100??11111100101100011111101100?00???1?????22??04?????10020?0000?101000??00120?000011004000010???00000????0000?010010000?100000011110??00?1??1??21010?1010??????????110010?00003???00001
Gavialosuchus_eggenbergensis ????????????????????1?????????????????????????????????????????????????????????00120?0000?10240000100??00000????00?0101001000?012000?0?1110?0??????1?221010?10100????????11???10000003???0000?
Paratomistoma_courtii ???????????????????????????????????????????????????????????0??20?000001010????00???????????2??0?0???????0001?0?????????????????0000?1??11?????1???1??200100001000?1000?101?0?100??00???????0?
Tomistoma_cairense ??????????????????????????????????????????????1??2???4????????2000001?1010????00?20?0?????025?0??1?0????000??0?000010100100010?00?0?011110???01???11?2001001010001??0???11?001?000003???0000?
Thecachampsa_antiqua 02000000??001010?00011010111?1??11?0?00???1???1122???4?100????2000031?101?0???00120?0000110210000100?100000??0?0000101?0100010110000011110???011??112200100101010??00???11100100?2003???00001
Tomistoma_petrolica ???????????????????????????1????????????????????????04??????0020?0?01?1?10????00???????????2?00?0??0???00001???0?00101001??????1?00?0?1110?0?2?0??0??200?0000100?????????1???1????003???0000?
Dollosuchoides_densmorei 001???0???111010?0001?0?001111??1?00??????????1120???0?????000200?0??0101?????00120?00?0?10210000100??00000????01?01010010001011000?011110????????1??20010?1010001???????10?01000?003???00001
Kentisuchus_spenceri ??????0????????????????????????????????????????1?????0?????0??2000?1101?11????00110?0000?10210000100???0000??0?010010100100?1011000?111110??????0?0??20010?10100???????111?0?100?0?03???0000?
Crocodylus_megarhinus ??????0???????????001?????????????????????????11102101?????00120000??01011????00110?0000?0023000010001?0000??0?000000110100010120000111110?002?11?0122?01001010?01100???1110010000003???0000?
Australosuchus_clarkae ??????0???????1??0??1?????11???????0?10???1???1110?101?????001200001101011????00110?000011021000010001000001?0?000000???????101000?0111110?002011?02220010010100011??1??11?001000?001???0000?
Kambara_implexidens ??????0????????????01?????11????1100?10???1???11102101?????001200001101011????00110?000011021000010001000001?01000000100100010100000111110?002011?01220010010100011101?11110010000001???00001
Trilophosuchus_rackhami ??????????????????????????????????????????????????????????????????????????????0?????0??????2?0??0??0?1000????0?1?000001010???01?0??0111110??12011102221010000102011101?111?0?1000?001??????0?
Quinkana_spp     ??????????????????????????????????????????????11?0???1??????????????????1?????21010?0000?10{02}{15}00{01}0?000100000????0?0??????????1??100?0111?10?002011101221010010102?11101?11??01?000???1????????
Mecistops_cataphractus 10?001001?000010000011100111112012000111101101111041010100010020001110101?1001001200000010021000010001000001101000010110100010100000111110000101110122001001010001110101111001000000300?11101
Crocodylus_niloticus 101000001?101010001011100111112012000111201101110021010100010120001110101110010011000000100210000100110000{01}110100{01}000110100010110000111110000101110122001001010001110101111001100000301100001
Crocodylus_porosus 111000001?0010101010111000111120120001112011011100210101000101200011101011100100110000001002100011001100000110100{01}000110100010100000111110000101110122001001010001110101111001100000301100001
Crocodylus_rhombifer 001000001?1010100010111001111120110001112011011100210101000101200011101011100100110000001002101001001100000110100{01}000110100010110000111110000101110122001001110001110101111001100000301200001
Euthecodon_arambourgii ?????????????????????????????????????????????????????0??????????????????1?????00020?0000?10250001100?1000001101000000??0????0???0000111110??11011?012210100101100????1??11?0?1000?003???0000?
Osteolaemus_tetraspis ??1?00001?00101010001110011111201110011111110111002101010001012000011010111001101000001010021000110001000001101100101110101010100010111110100101010122111001011001110101111011000000311000001
Osteolaemus_osborni ??1?00001?00101010001110011111201110011111110111002101010000012000011010111001101100001010021000110001000001101100100100101010100000111110100101010122111001011001110101111011000000310000001
Voay_robustus    ??????0????????0???011?????111??1110??????1???1110210101000001200011111011????00110?0000?0021000110001000001101000101110101010100000111110?0010111012201100111110?1101?11110010000003???00001
Rimasuchus_lloydi ?????????????????????????????????????????????????????1??????????????????1?????00110?0000?00210001100?100000110100000????10??1??1000?111110?001011?012200100101100111?1??1110?1000?003?????00?
Brochuchus_pigotti ??????????00?010?00?11??01111????????10???0???11102??1????????2???111???1?????00010?0100?002100011000100000????0010101101010001?0?00111110???1?1??012210100101100??1?1??1100?10000003???0000?
Iharkutosuchus_makadii ??????????????????????????????????????????????00124000??0???110??000000001????00011?0000011061000100??00110????000000100112000120110010100?1?01000000?12???10002?????1?0?100000210110???1010?
Acynodon_adriaticus ?????1?????????????01?100?1??????????010?10?????????01????????0???0??100??00??00010?000?0?10600001?0????110????00?00011010000?1?111?0?0100???0????0??010?0?0010??????????1???1???01?0?????101
Acynodon_iberoccitanus ??????????????????????????????????????????????10104101????????0???????0?0?????00010?0000001060000100??00100????0000000101?00???200100?0100?110?0000??010100000?1?????????1???0????010???1010?
Allodaposuchus_palustris ??????????0100100??01???????????1000??????????1100512100001?110?10????100?????00??????????????????????????0?????????????????????0?0?????1?????????0000?110?1010?????????01???1?011000??????01
Allodaposuchus_hulki ???????????????????01??101?101?????0??????????11??????????????????????????????000?0?00101????????????1????0???????????????????????????1110?102?1100000111021010??????10??????0??10000??????0?
Allodaposuchus_precedens ??????????????????????????????????????????????????????????????????????????????00010?0000001120000100?100000????00000011010?00??100001?1110???01?0000001000?10100?????0?101?1001010000???0000?
Allodaposuchus_megadontos ??????????????????????????????????????????????11005101???0??010?1011??101?????00011?0100000020011100?000000????000100100100000110000101110?002110?0000110001010?????????110010?010000???0000?
Allodaposuchus_mechinorum ??????????????????????????????????????????????????????????????????????????????00011?0000000?20001100?000000????0000001001000001100000?1110???0??0??000?100?10?00???1?????1??00?010000???0010?
Allodaposuchus_fontisensis ???????????????????01?????????????????????????110051011100??010?10????1010????00110?0010000220000100?000000????00001111010001011000?001110?0021?0?00001100010100?1?1?1??110010?010000???0000?
Allodaposuchus_subjuniperus ??????????????????????????????????????????????????????????????????????????????00110?00100?0020000100?100000????00000011010000???00000?1110?000100?00001000?10????????1??010000?010000???0010?
Arenysuchus_gascabadiolorum ??????????????????????????????????????????????????????????????????????????????000?0?00?0000?100001???0?00000???0?01?0110100000110000101110????1?0000001000010????0???10?0100??????00????00?0?
Allodaposuchus_iberoarmoricanus ??????????????????????????????????????????????1?002??1????????0???????????????00010?0000000120000100?100000????00000011010001?110000101110?000110000001000210100??????????0?001010000???0000?
;
end;

begin trees ; 
tree tnt_1 = [&U] 
(1,(2,(3,((4,(5,(99,(97,(6,98))))),((((11,(8,(7,(9,10)))),((24,(25,(22,23))),((26,(27,((33,(32,(29,(28,(30,31))))),((34,35),(36,(((38,(37,39)),(((40,41),(42,(43,44))),(45,(52,(51,(50,(46,(48,(47,49))))))))),(53,((54,(55,56)),((57,(58,59)),((60,61),((62,63),(64,65)))))))))))),(70,(71,(((66,67),((81,(79,(80,(78,(77,((73,(72,76)),(74,75))))))),(82,(((83,84),(85,86)),((87,(89,(88,90))),(95,((91,96),(94,(92,93))))))))),(68,69))))))),(107,((106,((100,101),(105,(103,104)))),(102,108)))),(12,(14,(13,((15,16),(17,((18,19),(20,21))))))))))));
tree tnt_2 = [&U] 
(1,(3,(2,((4,(5,(99,(97,(6,98))))),((((11,(8,(7,(9,10)))),((24,(25,(22,23))),((26,(27,((33,(32,(29,(28,(30,31))))),((34,35),(36,(((38,(37,39)),(((40,41),(42,(43,44))),(45,(52,(51,(50,(46,(48,(47,49))))))))),(53,((54,(55,56)),((57,(58,59)),((60,61),((62,63),(64,65)))))))))))),(70,(71,(((66,67),((81,(79,(80,(78,(77,((73,(72,76)),(74,75))))))),(82,(((83,84),(85,86)),((87,(89,(88,90))),(95,((91,96),(94,(92,93))))))))),(68,69))))))),(107,((106,((100,101),(105,(103,104)))),(102,108)))),(12,(14,(13,((15,16),(17,((18,19),(20,21))))))))))));
tree tnt_3 = [&U] 
(1,(2,(3,(((4,5),(99,(97,(6,98)))),((((11,(8,(7,(9,10)))),((24,(25,(22,23))),((26,(27,((33,(32,(29,(28,(30,31))))),((34,35),(36,(((38,(37,39)),(((40,41),(42,(43,44))),(45,(52,(51,(50,(46,(48,(47,49))))))))),(53,((54,(55,56)),((57,(58,59)),((60,61),((62,63),(64,65)))))))))))),(70,(71,(((66,67),((81,(79,(80,(78,(77,((73,(72,76)),(74,75))))))),(82,(((83,84),(85,86)),((87,(89,(88,90))),(95,((91,96),(94,(92,93))))))))),(68,69))))))),(107,((106,((100,101),(105,(103,104)))),(102,108)))),(12,(14,(13,((15,16),(17,((18,19),(20,21))))))))))));
tree tnt_4 = [&U] 
(1,(2,(3,((4,(5,(99,(97,(6,98))))),((((11,(8,(7,(9,10)))),((24,(25,(22,23))),((26,(27,((33,(32,(29,(28,(30,31))))),((34,35),(36,((38,((37,39),(((40,41),(42,(43,44))),(45,(52,(51,(50,(46,(48,(47,49)))))))))),(53,((54,(55,56)),((57,(58,59)),((60,61),((62,63),(64,65)))))))))))),(70,(71,(((66,67),((81,(79,(80,(78,(77,((73,(72,76)),(74,75))))))),(82,(((83,84),(85,86)),((87,(89,(88,90))),(95,((91,96),(94,(92,93))))))))),(68,69))))))),(107,((106,((100,101),(105,(103,104)))),(102,108)))),(12,(14,(13,((15,16),(17,((18,19),(20,21))))))))))));
tree tnt_5 = [&U] 
(1,(2,(3,((4,(5,(99,(97,(6,98))))),((((11,(8,(7,(9,10)))),((24,(25,(22,23))),((26,(27,((33,(32,(29,(28,(30,31))))),((34,35),(36,(((38,(37,39)),(((40,41),(42,(43,44))),(45,(52,(51,(50,(46,(48,(47,49))))))))),(53,((54,(55,56)),((57,(58,59)),((60,61),((62,63),(64,65)))))))))))),(71,(70,(((66,67),((81,(79,(80,(78,(77,((73,(72,76)),(74,75))))))),(82,(((83,84),(85,86)),((87,(89,(88,90))),(95,((91,96),(94,(92,93))))))))),(68,69))))))),(107,((106,((100,101),(105,(103,104)))),(102,108)))),(12,(14,(13,((15,16),(17,((18,19),(20,21))))))))))));
tree tnt_6 = [&U] 
(1,(2,(3,((4,(5,(99,(97,(6,98))))),((((11,(8,(7,(9,10)))),((24,(25,(22,23))),((26,(27,((33,(32,(29,(28,(30,31))))),((34,35),(36,(((38,(37,39)),(((40,41),(42,(43,44))),(45,(52,(51,(50,(46,(48,(47,49))))))))),(53,((54,(55,56)),((57,(58,59)),((60,61),((62,63),(64,65)))))))))))),(71,((70,((66,67),((81,(79,(80,(78,(77,((73,(72,76)),(74,75))))))),(82,(((83,84),(85,86)),((87,(89,(88,90))),(95,((91,96),(94,(92,93)))))))))),(68,69)))))),(107,((106,((100,101),(105,(103,104)))),(102,108)))),(12,(14,(13,((15,16),(17,((18,19),(20,21))))))))))));
tree tnt_7 = [&U] 
(1,(2,(3,((4,(5,(99,(97,(6,98))))),((((11,(8,(7,(9,10)))),((24,(25,(22,23))),((26,(27,((33,(32,(29,(28,(30,31))))),((34,35),(36,(((38,(37,39)),(((40,41),(42,(43,44))),(45,(52,(51,(50,(46,(48,(47,49))))))))),(53,((54,(55,56)),((57,(58,59)),((60,61),((62,63),(64,65)))))))))))),(70,(71,(((66,67),((81,(79,(80,(78,(77,(76,((72,73),(74,75)))))))),(82,(((83,84),(85,86)),((87,(89,(88,90))),(95,((91,96),(94,(92,93))))))))),(68,69))))))),(107,((106,((100,101),(105,(103,104)))),(102,108)))),(12,(14,(13,((15,16),(17,((18,19),(20,21))))))))))));
tree tnt_8 = [&U] 
(1,(2,(3,((4,(5,(99,(97,(6,98))))),((((11,(8,(7,(9,10)))),((24,(25,(22,23))),((26,(27,((33,(32,(29,(28,(30,31))))),((34,35),(36,(((38,(37,39)),(((40,41),(42,(43,44))),(45,(52,(51,(50,(46,(48,(47,49))))))))),(53,((54,(55,56)),((57,(58,59)),((60,61),((62,63),(64,65)))))))))))),(70,(71,(((66,67),((81,(80,(79,(78,(77,((73,(72,76)),(74,75))))))),(82,(((83,84),(85,86)),((87,(89,(88,90))),(95,((91,96),(94,(92,93))))))))),(68,69))))))),(107,((106,((100,101),(105,(103,104)))),(102,108)))),(12,(14,(13,((15,16),(17,((18,19),(20,21))))))))))));
tree tnt_9 = [&U] 
(1,(2,(3,((4,(5,(99,(97,(6,98))))),((((11,(8,(7,(9,10)))),((24,(25,(22,23))),((26,(27,((33,(32,(29,(28,(30,31))))),((34,35),(36,(((38,(37,39)),(((40,41),(42,(43,44))),(45,(52,(51,(50,(46,(48,(47,49))))))))),(53,((54,(55,56)),((57,(58,59)),((60,61),((62,63),(64,65)))))))))))),(70,(71,(((66,67),((81,(79,(80,(78,(77,((73,(72,76)),(74,75))))))),((82,((87,(89,(88,90))),(95,((91,96),(94,(92,93)))))),((83,84),(85,86))))),(68,69))))))),(107,((106,((100,101),(105,(103,104)))),(102,108)))),(12,(14,(13,((15,16),(17,((18,19),(20,21))))))))))));
tree tnt_10 = [&U] 
(1,(2,(3,((4,(5,(99,(98,(6,97))))),((((11,(8,(7,(9,10)))),((24,(25,(22,23))),((26,(27,((33,(32,(29,(28,(30,31))))),((34,35),(36,(((38,(37,39)),(((40,41),(42,(43,44))),(45,(52,(51,(50,(46,(48,(47,49))))))))),(53,((54,(55,56)),((57,(58,59)),((60,61),((62,63),(64,65)))))))))))),(70,(71,(((66,67),((81,(79,(80,(78,(77,((73,(72,76)),(74,75))))))),(82,(((83,84),(85,86)),((87,(89,(88,90))),(95,((91,96),(94,(92,93))))))))),(68,69))))))),(107,((106,((100,101),(105,(103,104)))),(102,108)))),(12,(14,(13,((15,16),(17,((18,19),(20,21))))))))))));
tree tnt_11 = [&U] 
(1,(2,(3,((4,(5,(99,(98,(6,97))))),((((11,(8,(9,(7,10)))),((24,(25,(22,23))),((26,((27,(((36,(34,35)),((38,(37,39)),(((40,41),(45,((44,(42,43)),(50,(46,(48,(47,49))))))),(51,52)))),(53,((54,(55,56)),((57,(58,59)),((60,61),(63,(62,(64,65))))))))),(33,(32,(29,(28,(30,31))))))),(71,((70,((66,67),((81,(79,(80,(78,(77,(76,(73,(72,(74,75))))))))),(82,((83,(84,(85,86))),((87,(89,(88,90))),(95,((91,96),(94,(92,93)))))))))),(68,69)))))),(107,((106,((100,101),(105,(103,104)))),(102,108)))),(12,((13,14),((15,16),(17,((18,19),(20,21)))))))))));
tree tnt_12 = [&U] 
(1,(2,(3,(((4,5),(99,(98,(6,97)))),((((11,(8,(9,(7,10)))),((24,(25,(22,23))),((26,((27,(((36,(34,35)),((38,(37,39)),(((40,41),(45,((44,(42,43)),(50,(46,(48,(47,49))))))),(51,52)))),(53,((54,(55,56)),((57,(58,59)),((60,61),(63,(62,(64,65))))))))),(33,(32,(29,(28,(30,31))))))),(71,((70,((66,67),((81,(79,(80,(78,(77,(76,(73,(72,(74,75))))))))),(82,((83,(84,(85,86))),((87,(89,(88,90))),(95,((91,96),(94,(92,93)))))))))),(68,69)))))),(107,((106,((100,101),(105,(103,104)))),(102,108)))),(12,((13,14),((15,16),(17,((18,19),(20,21)))))))))));
tree tnt_13 = [&U] 
(1,(2,(3,((4,(5,(99,(98,(6,97))))),((((11,(8,(9,(7,10)))),((24,(25,(22,23))),((26,(27,((33,(32,(29,(28,(30,31))))),(((36,(34,35)),((38,(37,39)),(((40,41),(45,((44,(42,43)),(50,(46,(48,(47,49))))))),(51,52)))),(53,((54,(55,56)),((57,(58,59)),((60,61),(63,(62,(64,65))))))))))),(71,((70,((66,67),((81,(79,(80,(78,(77,(76,(73,(72,(74,75))))))))),(82,((83,(84,(85,86))),((87,(89,(88,90))),(95,((91,96),(94,(92,93)))))))))),(68,69)))))),(107,((106,((100,101),(105,(103,104)))),(102,108)))),(12,((13,14),((15,16),(17,((18,19),(20,21)))))))))));
tree tnt_14 = [&U] 
(1,(2,(3,((4,(5,(99,(98,(6,97))))),((((11,(8,(9,(7,10)))),((24,(25,(22,23))),((26,((27,(((36,(34,35)),(53,((54,(55,56)),((57,(58,59)),((60,61),(63,(62,(64,65)))))))),((38,(37,39)),(((40,41),(45,((44,(42,43)),(50,(46,(48,(47,49))))))),(51,52))))),(33,(32,(29,(28,(30,31))))))),(71,((70,((66,67),((81,(79,(80,(78,(77,(76,(73,(72,(74,75))))))))),(82,((83,(84,(85,86))),((87,(89,(88,90))),(95,((91,96),(94,(92,93)))))))))),(68,69)))))),(107,((106,((100,101),(105,(103,104)))),(102,108)))),(12,((13,14),((15,16),(17,((18,19),(20,21)))))))))));
tree tnt_15 = [&U] 
(1,(2,(3,((4,(5,(99,(98,(6,97))))),((((11,(8,(9,(7,10)))),((24,(25,(22,23))),((26,((27,(((36,(34,35)),(53,((54,(55,56)),((57,(58,59)),((60,61),(63,(62,(64,65)))))))),((37,39),(38,(((40,41),(45,((44,(42,43)),(50,(46,(48,(47,49))))))),(51,52)))))),(33,(32,(29,(28,(30,31))))))),(71,((70,((66,67),((81,(79,(80,(78,(77,(76,(73,(72,(74,75))))))))),(82,((83,(84,(85,86))),((87,(89,(88,90))),(95,((91,96),(94,(92,93)))))))))),(68,69)))))),(107,((106,((100,101),(105,(103,104)))),(102,108)))),(12,((13,14),((15,16),(17,((18,19),(20,21)))))))))));
tree tnt_16 = [&U] 
(1,(2,(3,((4,(5,(99,(98,(6,97))))),((((11,(8,(9,(7,10)))),((24,(25,(22,23))),((26,((27,(((36,(34,35)),((38,(37,39)),(((40,41),(45,((44,(42,43)),(50,(46,(48,(47,49))))))),(51,52)))),(53,((54,(55,56)),((57,(58,59)),((60,61),(63,(62,(64,65))))))))),(33,(32,(29,(28,(30,31))))))),(71,(70,(((66,67),((81,(79,(80,(78,(77,(76,(73,(72,(74,75))))))))),(82,((83,(84,(85,86))),((87,(89,(88,90))),(95,((91,96),(94,(92,93))))))))),(68,69))))))),(107,((106,((100,101),(105,(103,104)))),(102,108)))),(12,((13,14),((15,16),(17,((18,19),(20,21)))))))))));
tree tnt_17 = [&U] 
(1,(2,(3,((4,(5,(99,(98,(6,97))))),((((11,(8,(9,(7,10)))),((24,(25,(22,23))),((26,((27,(((36,(34,35)),((38,(37,39)),(((40,41),(45,((44,(42,43)),(50,(46,(48,(47,49))))))),(51,52)))),(53,((54,(55,56)),((57,(58,59)),((60,61),(63,(62,(64,65))))))))),(33,(32,(29,(28,(30,31))))))),(71,((70,((66,67),((81,(79,(80,(78,(77,((76,(72,73)),(74,75))))))),(82,((83,(84,(85,86))),((87,(89,(88,90))),(95,((91,96),(94,(92,93)))))))))),(68,69)))))),(107,((106,((100,101),(105,(103,104)))),(102,108)))),(12,((13,14),((15,16),(17,((18,19),(20,21)))))))))));
tree tnt_18 = [&U] 
(1,(2,(3,((4,(5,(99,(98,(6,97))))),((((11,(8,(9,(7,10)))),((24,(25,(22,23))),((26,((27,(((36,(34,35)),((38,(37,39)),(((40,41),(45,((44,(42,43)),(50,(46,(48,(47,49))))))),(51,52)))),(53,((54,(55,56)),((57,(58,59)),((60,61),(63,(62,(64,65))))))))),(33,(32,(29,(28,(30,31))))))),(71,((70,((66,67),((81,(79,(80,(78,(77,(76,((72,73),(74,75)))))))),(82,((83,(84,(85,86))),((87,(89,(88,90))),(95,((91,96),(94,(92,93)))))))))),(68,69)))))),(107,((106,((100,101),(105,(103,104)))),(102,108)))),(12,((13,14),((15,16),(17,((18,19),(20,21)))))))))));
tree tnt_19 = [&U] 
(1,(2,(3,((4,(5,(99,(98,(6,97))))),((((11,(8,(9,(7,10)))),((24,(25,(22,23))),((26,((27,(((36,(34,35)),((38,(37,39)),(((40,41),(45,((44,(42,43)),(50,(46,(48,(47,49))))))),(51,52)))),(53,((54,(55,56)),((57,(58,59)),((60,61),(63,(62,(64,65))))))))),(33,(32,(29,(28,(30,31))))))),(71,((70,((66,67),((81,(79,(80,(78,(77,(76,(73,(72,(74,75))))))))),((82,((87,(89,(88,90))),(95,((91,96),(94,(92,93)))))),(83,(84,(85,86))))))),(68,69)))))),(107,((106,((100,101),(105,(103,104)))),(102,108)))),(12,((13,14),((15,16),(17,((18,19),(20,21)))))))))));
tree tnt_20 = [&U] 
(1,(2,(3,((4,(5,(99,(98,(6,97))))),((((11,(8,(9,(7,10)))),((24,(25,(22,23))),((26,((27,(((36,(34,35)),((37,39),(38,(((40,41),(45,((44,(42,43)),(50,(46,(48,(47,49))))))),(51,52))))),(53,((54,(55,56)),((57,(58,59)),((60,61),(63,(62,(64,65))))))))),(33,(32,(29,(28,(30,31))))))),(71,((70,((66,67),((81,(79,(80,(78,(77,(76,(73,(72,(74,75))))))))),(82,((83,(84,(85,86))),((87,(89,(88,90))),(95,((91,96),(94,(92,93)))))))))),(68,69)))))),(107,((106,((100,101),(105,(103,104)))),(102,108)))),(12,((13,14),((15,16),(17,((18,19),(20,21)))))))))));
tree tnt_21 = [&U] 
(1,(2,(3,((4,(5,(99,(98,(6,97))))),((((11,(8,(9,(7,10)))),((24,(25,(22,23))),((26,((27,(((36,(34,35)),(53,((54,(55,56)),((57,(58,59)),((60,61),(63,(62,(64,65)))))))),(38,((37,39),((40,41),((45,((44,(42,43)),(50,(46,(49,(47,48)))))),(51,52))))))),(33,(32,(29,(28,(30,31))))))),(71,(70,(((66,67),((81,(79,(80,(78,(77,((76,(72,73)),(74,75))))))),(82,((84,(83,(85,86))),((87,(89,(88,90))),(95,((91,96),(94,(92,93))))))))),(68,69))))))),(107,((106,((100,101),(105,(103,104)))),(102,108)))),(12,(13,(14,((15,16),(17,((18,19),(20,21))))))))))));
tree tnt_22 = [&U] 
(1,(2,(3,((4,(5,(99,(98,(6,97))))),((((11,(8,(9,(7,10)))),((24,(25,(22,23))),((26,((27,(((36,(34,35)),(53,((54,(55,56)),((57,(58,59)),((60,61),(63,(62,(64,65)))))))),(38,((37,39),((40,41),((45,((44,(42,43)),(50,(46,(49,(47,48)))))),(51,52))))))),(33,(32,(29,(28,(30,31))))))),(71,(70,(((66,67),((81,(80,(79,(78,(77,((76,(72,73)),(74,75))))))),(82,((84,(83,(85,86))),((87,(89,(88,90))),(95,((91,96),(94,(92,93))))))))),(68,69))))))),(107,((106,((100,101),(105,(103,104)))),(102,108)))),(12,(13,(14,((15,16),(17,((18,19),(20,21))))))))))));
tree tnt_23 = [&U] 
(1,(2,(3,((4,(5,(99,(98,(6,97))))),((((11,(8,(9,(7,10)))),((24,(25,(22,23))),((26,((27,(((36,(34,35)),(53,((54,(55,56)),((57,(58,59)),((60,61),(63,(62,(64,65)))))))),(38,((37,39),((40,41),((45,((44,(42,43)),(50,(46,(49,(47,48)))))),(51,52))))))),(33,(32,(29,(28,(30,31))))))),(71,(70,(((66,67),((81,(79,(80,(78,(77,((76,(72,73)),(74,75))))))),((82,((87,(89,(88,90))),(95,((91,96),(94,(92,93)))))),(84,(83,(85,86)))))),(68,69))))))),(107,((106,((100,101),(105,(103,104)))),(102,108)))),(12,(13,(14,((15,16),(17,((18,19),(20,21))))))))))));
tree tnt_24 = [&U] 
(1,(2,(3,((4,(5,(99,(97,(6,98))))),((((11,(8,(9,(7,10)))),((24,(25,(22,23))),((26,((27,(((36,(34,35)),(53,((54,(55,56)),((57,(58,59)),((60,61),(63,(62,(64,65)))))))),(38,((37,39),((40,41),((45,((44,(42,43)),(50,(46,(49,(47,48)))))),(51,52))))))),(33,(32,(29,(28,(30,31))))))),(71,(70,(((66,67),((81,(79,(80,(78,(77,((76,(72,73)),(74,75))))))),(82,((84,(83,(85,86))),((87,(89,(88,90))),(95,((91,96),(94,(92,93))))))))),(68,69))))))),(107,((106,((100,101),(105,(103,104)))),(102,108)))),(12,(13,(14,((15,16),(17,((18,19),(20,21))))))))))));
tree tnt_25 = [&U] 
(1,(2,(3,(((4,5),(99,(98,(6,97)))),((((11,(8,(9,(7,10)))),((24,(25,(22,23))),((26,((27,(((36,(34,35)),(53,((54,(55,56)),((57,(58,59)),((60,61),(63,(62,(64,65)))))))),(38,((37,39),((40,41),((45,((44,(42,43)),(50,(46,(49,(47,48)))))),(51,52))))))),(33,(32,(29,(28,(30,31))))))),(71,(70,(((66,67),((81,(79,(80,(78,(77,((76,(72,73)),(74,75))))))),(82,((84,(83,(85,86))),((87,(89,(88,90))),(95,((91,96),(94,(92,93))))))))),(68,69))))))),(107,((106,((100,101),(105,(103,104)))),(102,108)))),(12,(13,(14,((15,16),(17,((18,19),(20,21))))))))))));
tree tnt_26 = [&U] 
(1,(2,(3,((4,(5,(99,(98,(6,97))))),((((11,(8,(9,(7,10)))),((24,(25,(22,23))),((26,(27,((33,(32,(29,(28,(30,31))))),(((36,(34,35)),(53,((54,(55,56)),((57,(58,59)),((60,61),(63,(62,(64,65)))))))),(38,((37,39),((40,41),((45,((44,(42,43)),(50,(46,(49,(47,48)))))),(51,52))))))))),(71,(70,(((66,67),((81,(79,(80,(78,(77,((76,(72,73)),(74,75))))))),(82,((84,(83,(85,86))),((87,(89,(88,90))),(95,((91,96),(94,(92,93))))))))),(68,69))))))),(107,((106,((100,101),(105,(103,104)))),(102,108)))),(12,(13,(14,((15,16),(17,((18,19),(20,21))))))))))));
tree tnt_27 = [&U] 
(1,(2,(3,((4,(5,(99,(98,(6,97))))),((((11,(8,(9,(7,10)))),((24,(25,(22,23))),((26,(27,((32,(33,(29,(28,(30,31))))),(((36,(34,35)),(53,((54,(55,56)),((57,(58,59)),((60,61),(63,(62,(64,65)))))))),(38,((37,39),((40,41),((45,((44,(42,43)),(50,(46,(49,(47,48)))))),(51,52))))))))),(71,(70,(((66,67),((81,(79,(80,(78,(77,((76,(72,73)),(74,75))))))),(82,((84,(83,(85,86))),((87,(89,(88,90))),(95,((91,96),(94,(92,93))))))))),(68,69))))))),(107,((106,((100,101),(105,(103,104)))),(102,108)))),(12,(13,(14,((15,16),(17,((18,19),(20,21))))))))))));
tree tnt_28 = [&U] 
(1,(2,(3,((4,(5,(99,(98,(6,97))))),((((11,(8,(9,(7,10)))),((24,(25,(22,23))),((26,((27,(((36,(34,35)),(38,((37,39),((40,41),((45,((44,(42,43)),(50,(46,(49,(47,48)))))),(51,52)))))),(53,((54,(55,56)),((57,(58,59)),((60,61),(63,(62,(64,65))))))))),(33,(32,(29,(28,(30,31))))))),(71,(70,(((66,67),((81,(79,(80,(78,(77,((76,(72,73)),(74,75))))))),(82,((84,(83,(85,86))),((87,(89,(88,90))),(95,((91,96),(94,(92,93))))))))),(68,69))))))),(107,((106,((100,101),(105,(103,104)))),(102,108)))),(12,(13,(14,((15,16),(17,((18,19),(20,21))))))))))));
tree tnt_29 = [&U] 
(1,(2,(3,((4,(5,(99,(98,(6,97))))),((((11,(8,(9,(7,10)))),((24,(25,(22,23))),((26,((27,(((36,(34,35)),((38,(37,39)),((40,41),((45,((44,(42,43)),(50,(46,(49,(47,48)))))),(51,52))))),(53,((54,(55,56)),((57,(58,59)),((60,61),(63,(62,(64,65))))))))),(33,(32,(29,(28,(30,31))))))),(71,(70,(((66,67),((81,(79,(80,(78,(77,((76,(72,73)),(74,75))))))),(82,((84,(83,(85,86))),((87,(89,(88,90))),(95,((91,96),(94,(92,93))))))))),(68,69))))))),(107,((106,((100,101),(105,(103,104)))),(102,108)))),(12,(13,(14,((15,16),(17,((18,19),(20,21))))))))))));
tree tnt_30 = [&U] 
(1,(2,(3,((4,(5,(99,(98,(6,97))))),((((11,(8,(9,(7,10)))),((24,(25,(22,23))),((26,((27,(((36,(34,35)),(53,((54,(55,56)),((57,(58,59)),((60,61),(63,(62,(64,65)))))))),((38,(37,39)),((40,41),((45,((44,(42,43)),(50,(46,(49,(47,48)))))),(51,52)))))),(33,(32,(29,(28,(30,31))))))),(71,(70,(((66,67),((81,(79,(80,(78,(77,((76,(72,73)),(74,75))))))),(82,((84,(83,(85,86))),((87,(89,(88,90))),(95,((91,96),(94,(92,93))))))))),(68,69))))))),(107,((106,((100,101),(105,(103,104)))),(102,108)))),(12,(13,(14,((15,16),(17,((18,19),(20,21))))))))))));
tree tnt_31 = [&U] 
(1,(2,(3,((4,(5,(99,(98,(6,97))))),((((11,(8,(10,(7,9)))),((24,(25,(22,23))),((26,((27,(((36,(34,35)),(53,((54,(55,56)),((57,(58,59)),((60,61),((62,63),(64,65))))))),(38,((37,39),((40,(41,(42,(43,44)))),(45,(52,(51,(50,(46,(47,(48,49)))))))))))),(33,(32,(29,(28,(30,31))))))),(71,(70,(((66,67),((81,(79,(80,(78,(77,(76,((72,73),(74,75)))))))),(82,((84,(83,(85,86))),((87,(89,(88,90))),(95,((91,96),(94,(92,93))))))))),(68,69))))))),(107,((106,((100,101),(105,(103,104)))),(102,108)))),(12,((13,14),((15,16),(17,((18,19),(20,21)))))))))));
tree tnt_32 = [&U] 
(1,(2,(3,((4,(5,(99,(98,(6,97))))),((((11,(8,(10,(7,9)))),((24,(25,(22,23))),((26,((27,(((36,(34,35)),(53,((54,(55,56)),((57,(58,59)),((60,61),((62,63),(64,65))))))),(38,((37,39),((40,(41,(42,(43,44)))),(45,(52,(51,(50,(46,(47,(48,49)))))))))))),(32,(33,(29,(28,(30,31))))))),(71,(70,(((66,67),((81,(79,(80,(78,(77,(76,((72,73),(74,75)))))))),(82,((84,(83,(85,86))),((87,(89,(88,90))),(95,((91,96),(94,(92,93))))))))),(68,69))))))),(107,((106,((100,101),(105,(103,104)))),(102,108)))),(12,((13,14),((15,16),(17,((18,19),(20,21)))))))))));
tree tnt_33 = [&U] 
(1,(2,(3,((4,(5,(99,(98,(6,97))))),((((11,(8,(10,(7,9)))),((24,(25,(22,23))),((26,((27,(((36,(34,35)),(53,((54,(55,56)),((57,(58,59)),((60,61),((62,63),(64,65))))))),((37,(38,39)),((40,(41,(42,(43,44)))),(45,(52,(51,(50,(46,(47,(48,49))))))))))),(33,(32,(29,(28,(30,31))))))),(71,(70,(((66,67),((81,(79,(80,(78,(77,(76,((72,73),(74,75)))))))),(82,((84,(83,(85,86))),((87,(89,(88,90))),(95,((91,96),(94,(92,93))))))))),(68,69))))))),(107,((106,((100,101),(105,(103,104)))),(102,108)))),(12,((13,14),((15,16),(17,((18,19),(20,21)))))))))));
tree tnt_34 = [&U] 
(1,(2,(3,((4,(5,(99,(98,(6,97))))),((((11,(8,(10,(7,9)))),((24,(25,(22,23))),((26,((27,(((36,(34,35)),(53,((54,(55,56)),((57,(58,59)),((60,61),((62,63),(64,65))))))),(38,((37,39),((40,(41,(42,(43,44)))),(45,(52,(51,(50,(46,(47,(48,49)))))))))))),(33,(32,(29,(28,(30,31))))))),(70,(71,(((66,67),((81,(79,(80,(78,(77,(76,((72,73),(74,75)))))))),(82,((84,(83,(85,86))),((87,(89,(88,90))),(95,((91,96),(94,(92,93))))))))),(68,69))))))),(107,((106,((100,101),(105,(103,104)))),(102,108)))),(12,((13,14),((15,16),(17,((18,19),(20,21)))))))))));
tree tnt_35 = [&U] 
(1,(2,(3,((4,(5,(99,(98,(6,97))))),((((11,(8,(10,(7,9)))),((24,(25,(22,23))),((26,((27,(((36,(34,35)),(53,((54,(55,56)),((57,(58,59)),((60,61),((62,63),(64,65))))))),(38,((37,39),((40,(41,(42,(43,44)))),(45,(52,(51,(50,(46,(47,(48,49)))))))))))),(33,(32,(29,(28,(30,31))))))),(71,((70,((66,67),((81,(79,(80,(78,(77,(76,((72,73),(74,75)))))))),(82,((84,(83,(85,86))),((87,(89,(88,90))),(95,((91,96),(94,(92,93)))))))))),(68,69)))))),(107,((106,((100,101),(105,(103,104)))),(102,108)))),(12,((13,14),((15,16),(17,((18,19),(20,21)))))))))));
tree tnt_36 = [&U] 
(1,(2,(3,((4,(5,(99,(98,(6,97))))),((((11,(8,(10,(7,9)))),((24,(25,(22,23))),((26,((27,(((36,(34,35)),(53,((54,(55,56)),((57,(58,59)),((60,61),((62,63),(64,65))))))),(38,((37,39),((40,(41,(42,(43,44)))),(45,(52,(51,(50,(46,(47,(48,49)))))))))))),(33,(32,(29,(28,(30,31))))))),(71,(70,(((66,67),((81,(79,(80,(78,(77,(76,(73,(72,(74,75))))))))),(82,((84,(83,(85,86))),((87,(89,(88,90))),(95,((91,96),(94,(92,93))))))))),(68,69))))))),(107,((106,((100,101),(105,(103,104)))),(102,108)))),(12,((13,14),((15,16),(17,((18,19),(20,21)))))))))));
tree tnt_37 = [&U] 
(1,(2,(3,((4,(5,(99,(98,(6,97))))),((((11,(8,(10,(7,9)))),((24,(25,(22,23))),((26,((27,(((36,(34,35)),(53,((54,(55,56)),((57,(58,59)),((60,61),((62,63),(64,65))))))),(38,((37,39),((40,(41,(42,(43,44)))),(45,(52,(51,(50,(46,(47,(48,49)))))))))))),(33,(32,(29,(28,(30,31))))))),(71,(70,(((66,67),((81,(79,(80,(78,(77,((76,(72,73)),(74,75))))))),(82,((84,(83,(85,86))),((87,(89,(88,90))),(95,((91,96),(94,(92,93))))))))),(68,69))))))),(107,((106,((100,101),(105,(103,104)))),(102,108)))),(12,((13,14),((15,16),(17,((18,19),(20,21)))))))))));
tree tnt_38 = [&U] 
(1,(2,(3,((4,(5,(99,(98,(6,97))))),((((11,(8,(10,(7,9)))),((24,(25,(22,23))),((26,((27,(((36,(34,35)),(53,((54,(55,56)),((57,(58,59)),((60,61),((62,63),(64,65))))))),(38,((37,39),((40,(41,(42,(43,44)))),(45,(52,(51,(50,(46,(47,(48,49)))))))))))),(33,(32,(29,(28,(30,31))))))),(71,(70,(((66,67),((81,(80,(79,(78,(77,(76,((72,73),(74,75)))))))),(82,((84,(83,(85,86))),((87,(89,(88,90))),(95,((91,96),(94,(92,93))))))))),(68,69))))))),(107,((106,((100,101),(105,(103,104)))),(102,108)))),(12,((13,14),((15,16),(17,((18,19),(20,21)))))))))));
tree tnt_39 = [&U] 
(1,(2,(3,((4,(5,(99,(98,(6,97))))),((((11,(8,(10,(7,9)))),((24,(25,(22,23))),((26,((27,(((36,(34,35)),(53,((54,(55,56)),((57,(58,59)),((60,61),((62,63),(64,65))))))),(38,((37,39),((40,(41,(42,(43,44)))),(45,(52,(51,(50,(46,(47,(48,49)))))))))))),(33,(32,(29,(28,(30,31))))))),(71,(70,(((66,67),((81,(79,(80,(78,(77,(76,((72,73),(74,75)))))))),((82,((87,(89,(88,90))),(95,((91,96),(94,(92,93)))))),(84,(83,(85,86)))))),(68,69))))))),(107,((106,((100,101),(105,(103,104)))),(102,108)))),(12,((13,14),((15,16),(17,((18,19),(20,21)))))))))));
tree tnt_40 = [&U] 
(1,(2,(3,((4,(5,(99,(97,(6,98))))),((((11,(8,(10,(7,9)))),((24,(25,(22,23))),((26,((27,(((36,(34,35)),(53,((54,(55,56)),((57,(58,59)),((60,61),((62,63),(64,65))))))),(38,((37,39),((40,(41,(42,(43,44)))),(45,(52,(51,(50,(46,(47,(48,49)))))))))))),(33,(32,(29,(28,(30,31))))))),(71,(70,(((66,67),((81,(79,(80,(78,(77,(76,((72,73),(74,75)))))))),(82,((84,(83,(85,86))),((87,(89,(88,90))),(95,((91,96),(94,(92,93))))))))),(68,69))))))),(107,((106,((100,101),(105,(103,104)))),(102,108)))),(12,((13,14),((15,16),(17,((18,19),(20,21)))))))))));
tree tnt_41 = [&U] 
(1,(2,(3,((4,(5,(99,(97,(6,98))))),((((11,(8,(7,(9,10)))),((24,(25,(22,23))),((26,(27,((33,(32,(29,(28,(30,31))))),((34,35),(36,((38,((37,39),((40,41),((45,((44,(42,43)),(50,(46,(49,(47,48)))))),(51,52))))),(53,((54,(55,56)),((57,(58,59)),((60,61),(63,(62,(64,65))))))))))))),(71,(70,(((66,67),((81,(80,(79,(78,(77,(76,((72,73),(74,75)))))))),(82,(((83,84),(85,86)),((87,(89,(88,90))),((95,(91,96)),(94,(92,93)))))))),(68,69))))))),(107,((106,((100,101),(105,(103,104)))),(102,108)))),(12,((13,14),((15,16),(17,((18,19),(20,21)))))))))));
tree tnt_42 = [&U] 
(1,(2,(3,((4,(5,(99,(97,(6,98))))),((((11,(8,(7,(9,10)))),((24,(25,(22,23))),((26,(27,((33,(32,(29,(28,(30,31))))),((34,35),(36,((38,((37,39),((40,41),((45,((44,(42,43)),(50,(46,(49,(47,48)))))),(51,52))))),(53,((54,(55,56)),((57,(58,59)),((60,61),(63,(62,(64,65))))))))))))),(70,(71,(((66,67),((81,(80,(79,(78,(77,(76,((72,73),(74,75)))))))),(82,(((83,84),(85,86)),((87,(89,(88,90))),((95,(91,96)),(94,(92,93)))))))),(68,69))))))),(107,((106,((100,101),(105,(103,104)))),(102,108)))),(12,((13,14),((15,16),(17,((18,19),(20,21)))))))))));
tree tnt_43 = [&U] 
(1,(2,(3,((4,(5,(99,(97,(6,98))))),((((11,(8,(7,(9,10)))),((24,(25,(22,23))),((26,(27,((33,(32,(29,(28,(30,31))))),((34,35),(36,((38,((37,39),((40,41),((45,((44,(42,43)),(50,(46,(49,(47,48)))))),(51,52))))),(53,((54,(55,56)),((57,(58,59)),((60,61),(63,(62,(64,65))))))))))))),(71,((70,((66,67),((81,(80,(79,(78,(77,(76,((72,73),(74,75)))))))),(82,(((83,84),(85,86)),((87,(89,(88,90))),((95,(91,96)),(94,(92,93))))))))),(68,69)))))),(107,((106,((100,101),(105,(103,104)))),(102,108)))),(12,((13,14),((15,16),(17,((18,19),(20,21)))))))))));
tree tnt_44 = [&U] 
(1,(2,(3,((4,(5,(99,(97,(6,98))))),((((11,(8,(7,(9,10)))),((24,(25,(22,23))),((26,(27,((33,(32,(29,(28,(30,31))))),((34,35),(36,((38,((37,39),((40,41),((45,((44,(42,43)),(50,(46,(49,(47,48)))))),(51,52))))),(53,((54,(55,56)),((57,(58,59)),((60,61),(63,(62,(64,65))))))))))))),(71,(70,(((66,67),((81,(80,(79,(78,(77,(76,(73,(72,(74,75))))))))),(82,(((83,84),(85,86)),((87,(89,(88,90))),((95,(91,96)),(94,(92,93)))))))),(68,69))))))),(107,((106,((100,101),(105,(103,104)))),(102,108)))),(12,((13,14),((15,16),(17,((18,19),(20,21)))))))))));
tree tnt_45 = [&U] 
(1,(2,(3,((4,(5,(99,(97,(6,98))))),((((11,(8,(7,(9,10)))),((24,(25,(22,23))),((26,(27,((33,(32,(29,(28,(30,31))))),((34,35),(36,((38,((37,39),((40,41),((45,((44,(42,43)),(50,(46,(49,(47,48)))))),(51,52))))),(53,((54,(55,56)),((57,(58,59)),((60,61),(63,(62,(64,65))))))))))))),(71,(70,(((66,67),((81,(80,(79,(78,(77,((76,(72,73)),(74,75))))))),(82,(((83,84),(85,86)),((87,(89,(88,90))),((95,(91,96)),(94,(92,93)))))))),(68,69))))))),(107,((106,((100,101),(105,(103,104)))),(102,108)))),(12,((13,14),((15,16),(17,((18,19),(20,21)))))))))));
tree tnt_46 = [&U] 
(1,(2,(3,((4,(5,(99,(97,(6,98))))),((((11,(8,(7,(9,10)))),((24,(25,(22,23))),((26,(27,((33,(32,(29,(28,(30,31))))),((34,35),(36,((38,((37,39),((40,41),((45,((44,(42,43)),(50,(46,(49,(47,48)))))),(51,52))))),(53,((54,(55,56)),((57,(58,59)),((60,61),(63,(62,(64,65))))))))))))),(71,(70,(((66,67),((81,(79,(80,(78,(77,(76,((72,73),(74,75)))))))),(82,(((83,84),(85,86)),((87,(89,(88,90))),((95,(91,96)),(94,(92,93)))))))),(68,69))))))),(107,((106,((100,101),(105,(103,104)))),(102,108)))),(12,((13,14),((15,16),(17,((18,19),(20,21)))))))))));
tree tnt_47 = [&U] 
(1,(2,(3,((4,(5,(99,(97,(6,98))))),((((11,(8,(7,(9,10)))),((24,(25,(22,23))),((26,(27,((33,(32,(29,(28,(30,31))))),((34,35),(36,((38,((37,39),((40,41),((45,((44,(42,43)),(50,(46,(49,(47,48)))))),(51,52))))),(53,((54,(55,56)),((57,(58,59)),((60,61),(63,(62,(64,65))))))))))))),(71,(70,(((66,67),((81,(80,(79,(78,(77,(76,((72,73),(74,75)))))))),((82,((87,(89,(88,90))),((95,(91,96)),(94,(92,93))))),((83,84),(85,86))))),(68,69))))))),(107,((106,((100,101),(105,(103,104)))),(102,108)))),(12,((13,14),((15,16),(17,((18,19),(20,21)))))))))));
tree tnt_48 = [&U] 
(1,(2,(3,((4,(5,(99,(98,(6,97))))),((((11,(8,(7,(9,10)))),((24,(25,(22,23))),((26,(27,((33,(32,(29,(28,(30,31))))),((34,35),(36,((38,((37,39),((40,41),((45,((44,(42,43)),(50,(46,(49,(47,48)))))),(51,52))))),(53,((54,(55,56)),((57,(58,59)),((60,61),(63,(62,(64,65))))))))))))),(71,(70,(((66,67),((81,(80,(79,(78,(77,(76,((72,73),(74,75)))))))),(82,(((83,84),(85,86)),((87,(89,(88,90))),((95,(91,96)),(94,(92,93)))))))),(68,69))))))),(107,((106,((100,101),(105,(103,104)))),(102,108)))),(12,((13,14),((15,16),(17,((18,19),(20,21)))))))))));
tree tnt_49 = [&U] 
(1,(2,(3,(((4,5),(99,(97,(6,98)))),((((11,(8,(7,(9,10)))),((24,(25,(22,23))),((26,(27,((33,(32,(29,(28,(30,31))))),((34,35),(36,((38,((37,39),((40,41),((45,((44,(42,43)),(50,(46,(49,(47,48)))))),(51,52))))),(53,((54,(55,56)),((57,(58,59)),((60,61),(63,(62,(64,65))))))))))))),(71,(70,(((66,67),((81,(80,(79,(78,(77,(76,((72,73),(74,75)))))))),(82,(((83,84),(85,86)),((87,(89,(88,90))),((95,(91,96)),(94,(92,93)))))))),(68,69))))))),(107,((106,((100,101),(105,(103,104)))),(102,108)))),(12,((13,14),((15,16),(17,((18,19),(20,21)))))))))));
tree tnt_50 = [&U] 
(1,(2,(3,((4,(5,(99,(97,(6,98))))),((((11,(8,(7,(9,10)))),((24,(25,(22,23))),((26,(27,((33,(32,(29,(28,(30,31))))),((34,35),(36,(((38,(37,39)),((40,41),((45,((44,(42,43)),(50,(46,(49,(47,48)))))),(51,52)))),(53,((54,(55,56)),((57,(58,59)),((60,61),(63,(62,(64,65))))))))))))),(71,(70,(((66,67),((81,(80,(79,(78,(77,(76,((72,73),(74,75)))))))),(82,(((83,84),(85,86)),((87,(89,(88,90))),((95,(91,96)),(94,(92,93)))))))),(68,69))))))),(107,((106,((100,101),(105,(103,104)))),(102,108)))),(12,((13,14),((15,16),(17,((18,19),(20,21)))))))))));
tree tnt_51 = [&U] 
(1,(2,(3,((4,(5,(99,(98,(6,97))))),((((11,(8,(7,(9,10)))),((24,(25,(22,23))),((26,(27,((33,(32,(29,(28,(30,31))))),((34,35),(36,((38,((37,39),((40,41),((45,((44,(42,43)),(50,(46,(47,(48,49)))))),(51,52))))),(53,((54,(55,56)),((57,(58,59)),((60,61),((62,63),(64,65)))))))))))),(71,(70,(((66,67),((81,(79,(80,(78,(77,(76,((72,73),(74,75)))))))),((82,((87,(89,(88,90))),(95,((91,96),(94,(92,93)))))),(84,(83,(85,86)))))),(68,69))))))),(107,((106,((100,101),(105,(103,104)))),(102,108)))),(12,((13,14),((15,16),(17,((18,19),(20,21)))))))))));
tree tnt_52 = [&U] 
(1,(2,(3,((4,(5,(99,(98,(6,97))))),((((11,(8,(7,(9,10)))),((24,(25,(22,23))),((26,(27,((33,(32,(29,(28,(30,31))))),((34,35),(36,((38,((37,39),((40,41),((45,((44,(42,43)),(50,(46,(47,(48,49)))))),(51,52))))),(53,((54,(55,56)),((57,(58,59)),((60,61),((62,63),(64,65)))))))))))),(71,((70,((66,67),((81,(79,(80,(78,(77,(76,((72,73),(74,75)))))))),((82,((87,(89,(88,90))),(95,((91,96),(94,(92,93)))))),(84,(83,(85,86))))))),(68,69)))))),(107,((106,((100,101),(105,(103,104)))),(102,108)))),(12,((13,14),((15,16),(17,((18,19),(20,21)))))))))));
tree tnt_53 = [&U] 
(1,(2,(3,((4,(5,(99,(98,(6,97))))),((((11,(8,(7,(9,10)))),((24,(25,(22,23))),((26,(27,((33,(32,(29,(28,(30,31))))),((34,35),(36,((38,((37,39),((40,41),((45,((44,(42,43)),(50,(46,(47,(48,49)))))),(51,52))))),(53,((54,(55,56)),((57,(58,59)),((60,61),((62,63),(64,65)))))))))))),(71,(70,(((66,67),((81,(79,(80,(78,(77,((76,(72,73)),(74,75))))))),((82,((87,(89,(88,90))),(95,((91,96),(94,(92,93)))))),(84,(83,(85,86)))))),(68,69))))))),(107,((106,((100,101),(105,(103,104)))),(102,108)))),(12,((13,14),((15,16),(17,((18,19),(20,21)))))))))));
tree tnt_54 = [&U] 
(1,(2,(3,((4,(5,(99,(98,(6,97))))),((((11,(8,(7,(9,10)))),((24,(25,(22,23))),((26,(27,((33,(32,(29,(28,(30,31))))),((34,35),(36,((38,((37,39),((40,41),((45,((44,(42,43)),(50,(46,(47,(48,49)))))),(51,52))))),(53,((54,(55,56)),((57,(58,59)),((60,61),((62,63),(64,65)))))))))))),(71,(70,(((66,67),((81,(79,(80,(78,(77,(76,(73,(72,(74,75))))))))),((82,((87,(89,(88,90))),(95,((91,96),(94,(92,93)))))),(84,(83,(85,86)))))),(68,69))))))),(107,((106,((100,101),(105,(103,104)))),(102,108)))),(12,((13,14),((15,16),(17,((18,19),(20,21)))))))))));
tree tnt_55 = [&U] 
(1,(2,(3,((4,(5,(99,(98,(6,97))))),((((11,(8,(7,(9,10)))),((24,(25,(22,23))),((26,(27,((33,(32,(29,(28,(30,31))))),((34,35),(36,((38,((37,39),((40,41),((45,((44,(42,43)),(50,(46,(47,(48,49)))))),(51,52))))),(53,((54,(55,56)),((57,(58,59)),((60,61),((62,63),(64,65)))))))))))),(71,(70,(((66,67),((81,(79,(80,(78,(77,(76,((72,73),(74,75)))))))),(82,((84,(83,(85,86))),((87,(89,(88,90))),(95,((91,96),(94,(92,93))))))))),(68,69))))))),(107,((106,((100,101),(105,(103,104)))),(102,108)))),(12,((13,14),((15,16),(17,((18,19),(20,21)))))))))));
tree tnt_56 = [&U] 
(1,(3,(2,((4,(5,(99,(98,(6,97))))),((((11,(8,(7,(9,10)))),((24,(25,(22,23))),((26,(27,((33,(32,(29,(28,(30,31))))),((34,35),(36,((38,((37,39),((40,41),((45,((44,(42,43)),(50,(46,(47,(48,49)))))),(51,52))))),(53,((54,(55,56)),((57,(58,59)),((60,61),((62,63),(64,65)))))))))))),(71,(70,(((66,67),((81,(79,(80,(78,(77,(76,((72,73),(74,75)))))))),((82,((87,(89,(88,90))),(95,((91,96),(94,(92,93)))))),(84,(83,(85,86)))))),(68,69))))))),(107,((106,((100,101),(105,(103,104)))),(102,108)))),(12,((13,14),((15,16),(17,((18,19),(20,21)))))))))));
tree tnt_57 = [&U] 
(1,(2,(3,(((4,5),(99,(98,(6,97)))),((((11,(8,(7,(9,10)))),((24,(25,(22,23))),((26,(27,((33,(32,(29,(28,(30,31))))),((34,35),(36,((38,((37,39),((40,41),((45,((44,(42,43)),(50,(46,(47,(48,49)))))),(51,52))))),(53,((54,(55,56)),((57,(58,59)),((60,61),((62,63),(64,65)))))))))))),(71,(70,(((66,67),((81,(79,(80,(78,(77,(76,((72,73),(74,75)))))))),((82,((87,(89,(88,90))),(95,((91,96),(94,(92,93)))))),(84,(83,(85,86)))))),(68,69))))))),(107,((106,((100,101),(105,(103,104)))),(102,108)))),(12,((13,14),((15,16),(17,((18,19),(20,21)))))))))));
tree tnt_58 = [&U] 
(1,(2,(3,((4,(5,(99,(98,(6,97))))),((((11,(8,(7,(9,10)))),((24,(25,(22,23))),((26,(27,((33,(32,(29,(28,(30,31))))),((34,35),(36,(((37,(38,39)),((40,41),((45,((44,(42,43)),(50,(46,(47,(48,49)))))),(51,52)))),(53,((54,(55,56)),((57,(58,59)),((60,61),((62,63),(64,65)))))))))))),(71,(70,(((66,67),((81,(79,(80,(78,(77,(76,((72,73),(74,75)))))))),((82,((87,(89,(88,90))),(95,((91,96),(94,(92,93)))))),(84,(83,(85,86)))))),(68,69))))))),(107,((106,((100,101),(105,(103,104)))),(102,108)))),(12,((13,14),((15,16),(17,((18,19),(20,21)))))))))));
tree tnt_59 = [&U] 
(1,(2,(3,((4,(5,(99,(98,(6,97))))),((((11,(8,(7,(9,10)))),((24,(25,(22,23))),((26,(27,((33,(32,(29,(28,(30,31))))),((34,35),(36,((38,((37,39),((40,41),((45,((44,(42,43)),(50,(46,(47,(48,49)))))),(51,52))))),(53,((54,(55,56)),((57,(58,59)),((60,61),((62,63),(64,65)))))))))))),(70,(71,(((66,67),((81,(79,(80,(78,(77,(76,((72,73),(74,75)))))))),((82,((87,(89,(88,90))),(95,((91,96),(94,(92,93)))))),(84,(83,(85,86)))))),(68,69))))))),(107,((106,((100,101),(105,(103,104)))),(102,108)))),(12,((13,14),((15,16),(17,((18,19),(20,21)))))))))));
tree tnt_60 = [&U] 
(1,(2,(3,((4,(5,(99,(98,(6,97))))),((((11,(8,(7,(9,10)))),((24,(25,(22,23))),((26,(27,((33,(32,(29,(28,(30,31))))),((34,35),(36,((38,((37,39),((40,41),((45,((44,(42,43)),(50,(46,(47,(48,49)))))),(51,52))))),(53,((54,(55,56)),((57,(58,59)),((60,61),((62,63),(64,65)))))))))))),(71,(70,(((66,67),((81,(80,(79,(78,(77,(76,((72,73),(74,75)))))))),((82,((87,(89,(88,90))),(95,((91,96),(94,(92,93)))))),(84,(83,(85,86)))))),(68,69))))))),(107,((106,((100,101),(105,(103,104)))),(102,108)))),(12,((13,14),((15,16),(17,((18,19),(20,21)))))))))));
tree tnt_61 = [&U] 
(1,(2,(3,((4,(5,(99,(98,(6,97))))),((((11,(8,(7,(9,10)))),((24,(25,(22,23))),((26,((27,(((36,(34,35)),(38,((37,39),((41,(40,(42,(43,44)))),(45,(52,(51,(50,(46,(47,(48,49))))))))))),(53,((54,(55,56)),((57,(58,59)),((60,61),(63,(62,(64,65))))))))),(33,(32,(29,(28,(30,31))))))),(70,(71,(((66,67),((81,(79,(80,(78,(77,((76,(72,73)),(74,75))))))),(82,(((83,84),(85,86)),((87,(89,(88,90))),((95,(91,96)),(94,(92,93)))))))),(68,69))))))),(107,((106,((100,101),(105,(103,104)))),(102,108)))),(12,(13,(14,((15,16),(17,((18,19),(20,21))))))))))));
tree tnt_62 = [&U] 
(1,(2,(3,((4,(5,(99,(98,(6,97))))),((((11,(8,(7,(9,10)))),((24,(25,(22,23))),((26,((27,(((36,(34,35)),(38,((37,39),((41,(40,(42,(43,44)))),(45,(52,(51,(50,(46,(47,(48,49))))))))))),(53,((54,(55,56)),((57,(58,59)),((60,61),(63,(62,(64,65))))))))),(33,(32,(29,(28,(30,31))))))),(70,(71,(((66,67),((81,(80,(79,(78,(77,((76,(72,73)),(74,75))))))),(82,(((83,84),(85,86)),((87,(89,(88,90))),((95,(91,96)),(94,(92,93)))))))),(68,69))))))),(107,((106,((100,101),(105,(103,104)))),(102,108)))),(12,(13,(14,((15,16),(17,((18,19),(20,21))))))))))));
tree tnt_63 = [&U] 
(1,(2,(3,((4,(5,(99,(98,(6,97))))),((((11,(8,(7,(9,10)))),((24,(25,(22,23))),((26,((27,(((36,(34,35)),(38,((37,39),((41,(40,(42,(43,44)))),(45,(52,(51,(50,(46,(47,(48,49))))))))))),(53,((54,(55,56)),((57,(58,59)),((60,61),(63,(62,(64,65))))))))),(33,(32,(29,(28,(30,31))))))),(70,(71,(((66,67),((81,(79,(80,(78,(77,((76,(72,73)),(74,75))))))),((82,((87,(89,(88,90))),((95,(91,96)),(94,(92,93))))),((83,84),(85,86))))),(68,69))))))),(107,((106,((100,101),(105,(103,104)))),(102,108)))),(12,(13,(14,((15,16),(17,((18,19),(20,21))))))))))));
tree tnt_64 = [&U] 
(1,(2,(3,((4,(5,(99,(97,(6,98))))),((((11,(8,(7,(9,10)))),((24,(25,(22,23))),((26,((27,(((36,(34,35)),(38,((37,39),((41,(40,(42,(43,44)))),(45,(52,(51,(50,(46,(47,(48,49))))))))))),(53,((54,(55,56)),((57,(58,59)),((60,61),(63,(62,(64,65))))))))),(33,(32,(29,(28,(30,31))))))),(70,(71,(((66,67),((81,(79,(80,(78,(77,((76,(72,73)),(74,75))))))),(82,(((83,84),(85,86)),((87,(89,(88,90))),((95,(91,96)),(94,(92,93)))))))),(68,69))))))),(107,((106,((100,101),(105,(103,104)))),(102,108)))),(12,(13,(14,((15,16),(17,((18,19),(20,21))))))))))));
tree tnt_65 = [&U] 
(1,(2,(3,(((4,5),(99,(98,(6,97)))),((((11,(8,(7,(9,10)))),((24,(25,(22,23))),((26,((27,(((36,(34,35)),(38,((37,39),((41,(40,(42,(43,44)))),(45,(52,(51,(50,(46,(47,(48,49))))))))))),(53,((54,(55,56)),((57,(58,59)),((60,61),(63,(62,(64,65))))))))),(33,(32,(29,(28,(30,31))))))),(70,(71,(((66,67),((81,(79,(80,(78,(77,((76,(72,73)),(74,75))))))),(82,(((83,84),(85,86)),((87,(89,(88,90))),((95,(91,96)),(94,(92,93)))))))),(68,69))))))),(107,((106,((100,101),(105,(103,104)))),(102,108)))),(12,(13,(14,((15,16),(17,((18,19),(20,21))))))))))));
tree tnt_66 = [&U] 
(1,(2,(3,((4,(5,(99,(98,(6,97))))),((((11,(8,(7,(9,10)))),((24,(25,(22,23))),((26,(27,((33,(32,(29,(28,(30,31))))),(((36,(34,35)),(38,((37,39),((41,(40,(42,(43,44)))),(45,(52,(51,(50,(46,(47,(48,49))))))))))),(53,((54,(55,56)),((57,(58,59)),((60,61),(63,(62,(64,65))))))))))),(70,(71,(((66,67),((81,(79,(80,(78,(77,((76,(72,73)),(74,75))))))),(82,(((83,84),(85,86)),((87,(89,(88,90))),((95,(91,96)),(94,(92,93)))))))),(68,69))))))),(107,((106,((100,101),(105,(103,104)))),(102,108)))),(12,(13,(14,((15,16),(17,((18,19),(20,21))))))))))));
tree tnt_67 = [&U] 
(1,(2,(3,((4,(5,(99,(98,(6,97))))),((((11,(8,(7,(9,10)))),((24,(25,(22,23))),((26,((27,(((36,(34,35)),(53,((54,(55,56)),((57,(58,59)),((60,61),(63,(62,(64,65)))))))),(38,((37,39),((41,(40,(42,(43,44)))),(45,(52,(51,(50,(46,(47,(48,49)))))))))))),(33,(32,(29,(28,(30,31))))))),(70,(71,(((66,67),((81,(79,(80,(78,(77,((76,(72,73)),(74,75))))))),(82,(((83,84),(85,86)),((87,(89,(88,90))),((95,(91,96)),(94,(92,93)))))))),(68,69))))))),(107,((106,((100,101),(105,(103,104)))),(102,108)))),(12,(13,(14,((15,16),(17,((18,19),(20,21))))))))))));
tree tnt_68 = [&U] 
(1,(2,(3,((4,(5,(99,(98,(6,97))))),((((11,(8,(7,(9,10)))),((24,(25,(22,23))),((26,((27,(((36,(34,35)),(53,((54,(55,56)),((57,(58,59)),((60,61),(63,(62,(64,65)))))))),((38,(37,39)),((41,(40,(42,(43,44)))),(45,(52,(51,(50,(46,(47,(48,49))))))))))),(33,(32,(29,(28,(30,31))))))),(70,(71,(((66,67),((81,(79,(80,(78,(77,((76,(72,73)),(74,75))))))),(82,(((83,84),(85,86)),((87,(89,(88,90))),((95,(91,96)),(94,(92,93)))))))),(68,69))))))),(107,((106,((100,101),(105,(103,104)))),(102,108)))),(12,(13,(14,((15,16),(17,((18,19),(20,21))))))))))));
tree tnt_69 = [&U] 
(1,(2,(3,((4,(5,(99,(98,(6,97))))),((((11,(8,(7,(9,10)))),((24,(25,(22,23))),((26,((27,(((36,(34,35)),((38,(37,39)),((41,(40,(42,(43,44)))),(45,(52,(51,(50,(46,(47,(48,49)))))))))),(53,((54,(55,56)),((57,(58,59)),((60,61),(63,(62,(64,65))))))))),(33,(32,(29,(28,(30,31))))))),(70,(71,(((66,67),((81,(79,(80,(78,(77,((76,(72,73)),(74,75))))))),(82,(((83,84),(85,86)),((87,(89,(88,90))),((95,(91,96)),(94,(92,93)))))))),(68,69))))))),(107,((106,((100,101),(105,(103,104)))),(102,108)))),(12,(13,(14,((15,16),(17,((18,19),(20,21))))))))))));
tree tnt_70 = [&U] 
(1,(2,(3,((4,(5,(99,(98,(6,97))))),((((11,(8,(7,(9,10)))),((24,(25,(22,23))),((26,((27,(((36,(34,35)),(38,((37,39),((41,(40,(42,(43,44)))),(45,(52,(51,(50,(46,(47,(48,49))))))))))),(53,((54,(55,56)),((57,(58,59)),((60,61),(63,(62,(64,65))))))))),(33,(32,(29,(28,(30,31))))))),(70,(71,(((66,67),((81,(79,(80,(78,(77,(76,((72,73),(74,75)))))))),(82,(((83,84),(85,86)),((87,(89,(88,90))),((95,(91,96)),(94,(92,93)))))))),(68,69))))))),(107,((106,((100,101),(105,(103,104)))),(102,108)))),(12,(13,(14,((15,16),(17,((18,19),(20,21))))))))))));
tree tnt_71 = [&U] 
(1,(2,(3,((4,(5,(99,(98,(6,97))))),((((11,(8,(9,(7,10)))),((24,(25,(22,23))),((26,(27,((33,(32,(29,(28,(30,31))))),((34,35),(36,(((38,(37,39)),((40,41),((45,((44,(42,43)),(50,(46,(49,(47,48)))))),(51,52)))),(53,((54,(55,56)),((57,(58,59)),((60,61),(63,(62,(64,65))))))))))))),(71,(70,(((66,67),((81,(79,(80,(78,(77,(76,(73,(72,(74,75))))))))),(82,((84,(83,(85,86))),((87,(89,(88,90))),((95,(91,96)),(94,(92,93)))))))),(68,69))))))),(107,((106,((100,101),(105,(103,104)))),(102,108)))),(12,((13,14),((15,16),(17,((18,19),(20,21)))))))))));
tree tnt_72 = [&U] 
(1,(2,(3,(((4,5),(99,(98,(6,97)))),((((11,(8,(9,(7,10)))),((24,(25,(22,23))),((26,(27,((33,(32,(29,(28,(30,31))))),((34,35),(36,(((38,(37,39)),((40,41),((45,((44,(42,43)),(50,(46,(49,(47,48)))))),(51,52)))),(53,((54,(55,56)),((57,(58,59)),((60,61),(63,(62,(64,65))))))))))))),(71,(70,(((66,67),((81,(79,(80,(78,(77,(76,(73,(72,(74,75))))))))),(82,((84,(83,(85,86))),((87,(89,(88,90))),((95,(91,96)),(94,(92,93)))))))),(68,69))))))),(107,((106,((100,101),(105,(103,104)))),(102,108)))),(12,((13,14),((15,16),(17,((18,19),(20,21)))))))))));
tree tnt_73 = [&U] 
(1,(2,(3,((4,(5,(99,(98,(6,97))))),((((11,(8,(9,(7,10)))),((24,(25,(22,23))),((26,(27,((33,(32,(29,(28,(30,31))))),((34,35),(36,(((38,(37,39)),((40,41),((45,((44,(42,43)),(50,(46,(49,(47,48)))))),(51,52)))),(53,((54,(55,56)),((57,(58,59)),((60,61),(63,(62,(64,65))))))))))))),(71,((70,((66,67),((81,(79,(80,(78,(77,(76,(73,(72,(74,75))))))))),(82,((84,(83,(85,86))),((87,(89,(88,90))),((95,(91,96)),(94,(92,93))))))))),(68,69)))))),(107,((106,((100,101),(105,(103,104)))),(102,108)))),(12,((13,14),((15,16),(17,((18,19),(20,21)))))))))));
tree tnt_74 = [&U] 
(1,(2,(3,((4,(5,(99,(98,(6,97))))),((((11,(8,(9,(7,10)))),((24,(25,(22,23))),((26,(27,((33,(32,(29,(28,(30,31))))),((34,35),(36,(((38,(37,39)),((40,41),((45,((44,(42,43)),(50,(46,(49,(47,48)))))),(51,52)))),(53,((54,(55,56)),((57,(58,59)),((60,61),(63,(62,(64,65))))))))))))),(71,(70,(((66,67),((81,(79,(80,(78,(77,((76,(72,73)),(74,75))))))),(82,((84,(83,(85,86))),((87,(89,(88,90))),((95,(91,96)),(94,(92,93)))))))),(68,69))))))),(107,((106,((100,101),(105,(103,104)))),(102,108)))),(12,((13,14),((15,16),(17,((18,19),(20,21)))))))))));
tree tnt_75 = [&U] 
(1,(2,(3,((4,(5,(99,(98,(6,97))))),((((11,(8,(9,(7,10)))),((24,(25,(22,23))),((26,(27,((33,(32,(29,(28,(30,31))))),((34,35),(36,(((38,(37,39)),((40,41),((45,((44,(42,43)),(50,(46,(49,(47,48)))))),(51,52)))),(53,((54,(55,56)),((57,(58,59)),((60,61),(63,(62,(64,65))))))))))))),(71,(70,(((66,67),((81,(79,(80,(78,(77,(76,((72,73),(74,75)))))))),(82,((84,(83,(85,86))),((87,(89,(88,90))),((95,(91,96)),(94,(92,93)))))))),(68,69))))))),(107,((106,((100,101),(105,(103,104)))),(102,108)))),(12,((13,14),((15,16),(17,((18,19),(20,21)))))))))));
tree tnt_76 = [&U] 
(1,(2,(3,((4,(5,(99,(98,(6,97))))),((((11,(8,(9,(7,10)))),((24,(25,(22,23))),((26,(27,((33,(32,(29,(28,(30,31))))),((34,35),(36,(((38,(37,39)),((40,41),((45,((44,(42,43)),(50,(46,(49,(47,48)))))),(51,52)))),(53,((54,(55,56)),((57,(58,59)),((60,61),(63,(62,(64,65))))))))))))),(71,(70,(((66,67),((81,(79,(80,(78,(77,(76,(73,(72,(74,75))))))))),((82,((87,(89,(88,90))),((95,(91,96)),(94,(92,93))))),(84,(83,(85,86)))))),(68,69))))))),(107,((106,((100,101),(105,(103,104)))),(102,108)))),(12,((13,14),((15,16),(17,((18,19),(20,21)))))))))));
tree tnt_77 = [&U] 
(1,(2,(3,((4,(5,(99,(98,(6,97))))),((((11,(8,(9,(7,10)))),((24,(25,(22,23))),((26,(27,((33,(32,(29,(28,(30,31))))),((34,35),(36,(((37,39),(38,((40,41),((45,((44,(42,43)),(50,(46,(49,(47,48)))))),(51,52))))),(53,((54,(55,56)),((57,(58,59)),((60,61),(63,(62,(64,65))))))))))))),(71,(70,(((66,67),((81,(79,(80,(78,(77,(76,(73,(72,(74,75))))))))),(82,((84,(83,(85,86))),((87,(89,(88,90))),((95,(91,96)),(94,(92,93)))))))),(68,69))))))),(107,((106,((100,101),(105,(103,104)))),(102,108)))),(12,((13,14),((15,16),(17,((18,19),(20,21)))))))))));
tree tnt_78 = [&U] 
(1,(3,(2,((4,(5,(99,(98,(6,97))))),((((11,(8,(9,(7,10)))),((24,(25,(22,23))),((26,(27,((33,(32,(29,(28,(30,31))))),((34,35),(36,(((38,(37,39)),((40,41),((45,((44,(42,43)),(50,(46,(49,(47,48)))))),(51,52)))),(53,((54,(55,56)),((57,(58,59)),((60,61),(63,(62,(64,65))))))))))))),(71,(70,(((66,67),((81,(79,(80,(78,(77,(76,(73,(72,(74,75))))))))),(82,((84,(83,(85,86))),((87,(89,(88,90))),((95,(91,96)),(94,(92,93)))))))),(68,69))))))),(107,((106,((100,101),(105,(103,104)))),(102,108)))),(12,((13,14),((15,16),(17,((18,19),(20,21)))))))))));
tree tnt_79 = [&U] 
(1,(2,(3,((4,(5,(99,(98,(6,97))))),((((11,(8,(9,(7,10)))),((24,(25,(22,23))),((26,(27,((33,(32,(29,(28,(30,31))))),((34,35),(36,(((38,(37,39)),((40,41),((45,((44,(42,43)),(50,(46,(49,(47,48)))))),(51,52)))),(53,((54,(55,56)),((57,(58,59)),((60,61),(63,(62,(64,65))))))))))))),(70,(71,(((66,67),((81,(79,(80,(78,(77,(76,(73,(72,(74,75))))))))),(82,((84,(83,(85,86))),((87,(89,(88,90))),((95,(91,96)),(94,(92,93)))))))),(68,69))))))),(107,((106,((100,101),(105,(103,104)))),(102,108)))),(12,((13,14),((15,16),(17,((18,19),(20,21)))))))))));
tree tnt_80 = [&U] 
(1,(2,(3,((4,(5,(99,(98,(6,97))))),((((11,(8,(9,(7,10)))),((24,(25,(22,23))),((26,(27,((33,(32,(29,(28,(30,31))))),((34,35),(36,(((38,(37,39)),((40,41),((45,((44,(42,43)),(50,(46,(49,(47,48)))))),(51,52)))),(53,((54,(55,56)),((57,(58,59)),((60,61),(63,(62,(64,65))))))))))))),(71,(70,(((66,67),((81,(80,(79,(78,(77,(76,(73,(72,(74,75))))))))),(82,((84,(83,(85,86))),((87,(89,(88,90))),((95,(91,96)),(94,(92,93)))))))),(68,69))))))),(107,((106,((100,101),(105,(103,104)))),(102,108)))),(12,((13,14),((15,16),(17,((18,19),(20,21)))))))))));
tree tnt_81 = [&U] 
(1,(2,(3,(((4,5),(99,(98,(6,97)))),((((11,(8,(10,(7,9)))),((24,(25,(22,23))),((26,(27,((33,(32,(29,(28,(30,31))))),(((36,(34,35)),(53,((54,(55,56)),((57,(58,59)),((60,61),(63,(62,(64,65)))))))),((39,(37,38)),((40,41),((45,((44,(42,43)),(50,(46,(49,(47,48)))))),(51,52)))))))),(70,(71,(((66,67),((81,(79,(80,(78,(77,((72,(73,76)),(74,75))))))),(82,(((83,84),(85,86)),((87,(89,(88,90))),(95,((91,96),(94,(92,93))))))))),(68,69))))))),(107,((106,((100,101),(105,(103,104)))),(102,108)))),(12,(14,(13,((15,16),(17,((18,19),(20,21))))))))))));
tree tnt_82 = [&U] 
(1,(2,(3,((4,(5,(99,(98,(6,97))))),((((11,(8,(10,(7,9)))),((24,(25,(22,23))),((26,(27,((33,(32,(29,(28,(30,31))))),(((36,(34,35)),(53,((54,(55,56)),((57,(58,59)),((60,61),(63,(62,(64,65)))))))),((39,(37,38)),((40,41),((45,((44,(42,43)),(50,(46,(49,(47,48)))))),(51,52)))))))),(70,(71,(((66,67),((81,(79,(80,(78,(77,((72,(73,76)),(74,75))))))),(82,(((83,84),(85,86)),((87,(89,(88,90))),(95,((91,96),(94,(92,93))))))))),(68,69))))))),(107,((106,((100,101),(105,(103,104)))),(102,108)))),(12,(14,(13,((15,16),(17,((18,19),(20,21))))))))))));
tree tnt_83 = [&U] 
(1,(2,(3,(((4,5),(99,(98,(6,97)))),((((11,(8,(10,(7,9)))),((24,(25,(22,23))),((26,((27,(((36,(34,35)),(53,((54,(55,56)),((57,(58,59)),((60,61),(63,(62,(64,65)))))))),((39,(37,38)),((40,41),((45,((44,(42,43)),(50,(46,(49,(47,48)))))),(51,52)))))),(33,(32,(29,(28,(30,31))))))),(70,(71,(((66,67),((81,(79,(80,(78,(77,((72,(73,76)),(74,75))))))),(82,(((83,84),(85,86)),((87,(89,(88,90))),(95,((91,96),(94,(92,93))))))))),(68,69))))))),(107,((106,((100,101),(105,(103,104)))),(102,108)))),(12,(14,(13,((15,16),(17,((18,19),(20,21))))))))))));
tree tnt_84 = [&U] 
(1,(2,(3,(((4,5),(99,(98,(6,97)))),((((11,(8,(10,(7,9)))),((24,(25,(22,23))),((26,((27,(((36,(34,35)),(53,((54,(55,56)),((57,(58,59)),((60,61),(63,(62,(64,65)))))))),((39,(37,38)),((40,41),((45,((44,(42,43)),(50,(46,(49,(47,48)))))),(51,52)))))),(32,(33,(29,(28,(30,31))))))),(70,(71,(((66,67),((81,(79,(80,(78,(77,((72,(73,76)),(74,75))))))),(82,(((83,84),(85,86)),((87,(89,(88,90))),(95,((91,96),(94,(92,93))))))))),(68,69))))))),(107,((106,((100,101),(105,(103,104)))),(102,108)))),(12,(14,(13,((15,16),(17,((18,19),(20,21))))))))))));
tree tnt_85 = [&U] 
(1,(2,(3,(((4,5),(99,(98,(6,97)))),((((11,(8,(10,(7,9)))),((24,(25,(22,23))),((26,(27,((33,(32,(29,(28,(30,31))))),(((36,(34,35)),((39,(37,38)),((40,41),((45,((44,(42,43)),(50,(46,(49,(47,48)))))),(51,52))))),(53,((54,(55,56)),((57,(58,59)),((60,61),(63,(62,(64,65))))))))))),(70,(71,(((66,67),((81,(79,(80,(78,(77,((72,(73,76)),(74,75))))))),(82,(((83,84),(85,86)),((87,(89,(88,90))),(95,((91,96),(94,(92,93))))))))),(68,69))))))),(107,((106,((100,101),(105,(103,104)))),(102,108)))),(12,(14,(13,((15,16),(17,((18,19),(20,21))))))))))));
tree tnt_86 = [&U] 
(1,(2,(3,(((4,5),(99,(98,(6,97)))),((((11,(8,(10,(7,9)))),((24,(25,(22,23))),((26,(27,((33,(32,(29,(28,(30,31))))),(((36,(34,35)),(53,((54,(55,56)),((57,(58,59)),((60,61),(63,(62,(64,65)))))))),((39,(37,38)),((40,41),((45,((44,(42,43)),(50,(46,(49,(47,48)))))),(51,52)))))))),(70,(71,(((66,67),((81,(79,(80,(78,(77,((72,(73,76)),(74,75))))))),((82,((87,(89,(88,90))),(95,((91,96),(94,(92,93)))))),((83,84),(85,86))))),(68,69))))))),(107,((106,((100,101),(105,(103,104)))),(102,108)))),(12,(14,(13,((15,16),(17,((18,19),(20,21))))))))))));
tree tnt_87 = [&U] 
(1,(2,(3,(((4,5),(99,(98,(6,97)))),((((11,(8,(10,(7,9)))),((24,(25,(22,23))),((26,(27,((32,(33,(29,(28,(30,31))))),(((36,(34,35)),(53,((54,(55,56)),((57,(58,59)),((60,61),(63,(62,(64,65)))))))),((39,(37,38)),((40,41),((45,((44,(42,43)),(50,(46,(49,(47,48)))))),(51,52)))))))),(70,(71,(((66,67),((81,(79,(80,(78,(77,((72,(73,76)),(74,75))))))),(82,(((83,84),(85,86)),((87,(89,(88,90))),(95,((91,96),(94,(92,93))))))))),(68,69))))))),(107,((106,((100,101),(105,(103,104)))),(102,108)))),(12,(14,(13,((15,16),(17,((18,19),(20,21))))))))))));
tree tnt_88 = [&U] 
(1,(2,(3,(((4,5),(99,(98,(6,97)))),((((11,(8,(10,(7,9)))),((24,(25,(22,23))),((26,(27,((33,(32,(29,(28,(30,31))))),(((36,(34,35)),(53,((54,(55,56)),((57,(58,59)),((60,61),(63,(62,(64,65)))))))),(38,((37,39),((40,41),((45,((44,(42,43)),(50,(46,(49,(47,48)))))),(51,52))))))))),(70,(71,(((66,67),((81,(79,(80,(78,(77,((72,(73,76)),(74,75))))))),(82,(((83,84),(85,86)),((87,(89,(88,90))),(95,((91,96),(94,(92,93))))))))),(68,69))))))),(107,((106,((100,101),(105,(103,104)))),(102,108)))),(12,(14,(13,((15,16),(17,((18,19),(20,21))))))))))));
tree tnt_89 = [&U] 
(1,(2,(3,(((4,5),(99,(98,(6,97)))),((((11,(8,(10,(7,9)))),((24,(25,(22,23))),((26,(27,((33,(32,(29,(28,(30,31))))),(((36,(34,35)),(53,((54,(55,56)),((57,(58,59)),((60,61),(63,(62,(64,65)))))))),((38,(37,39)),((40,41),((45,((44,(42,43)),(50,(46,(49,(47,48)))))),(51,52)))))))),(70,(71,(((66,67),((81,(79,(80,(78,(77,((72,(73,76)),(74,75))))))),(82,(((83,84),(85,86)),((87,(89,(88,90))),(95,((91,96),(94,(92,93))))))))),(68,69))))))),(107,((106,((100,101),(105,(103,104)))),(102,108)))),(12,(14,(13,((15,16),(17,((18,19),(20,21))))))))))));
tree tnt_90 = [&U] 
(1,(2,(3,(((4,5),(99,(98,(6,97)))),((((11,(8,(10,(7,9)))),((24,(25,(22,23))),((26,(27,((33,(32,(29,(28,(30,31))))),(((36,(34,35)),(53,((54,(55,56)),((57,(58,59)),((60,61),(63,(62,(64,65)))))))),((39,(37,38)),((40,41),((45,((44,(42,43)),(50,(46,(49,(47,48)))))),(51,52)))))))),(71,(70,(((66,67),((81,(79,(80,(78,(77,((72,(73,76)),(74,75))))))),(82,(((83,84),(85,86)),((87,(89,(88,90))),(95,((91,96),(94,(92,93))))))))),(68,69))))))),(107,((106,((100,101),(105,(103,104)))),(102,108)))),(12,(14,(13,((15,16),(17,((18,19),(20,21))))))))))));
tree tnt_91 = [&U] 
(1,(2,(3,((4,(5,(99,(97,(6,98))))),((((11,(8,(10,(7,9)))),((24,(25,(22,23))),((26,((27,(((36,(34,35)),((37,39),(38,(((40,41),(42,(43,44))),(45,(52,(51,(50,(46,(49,(47,48))))))))))),(53,((54,(55,56)),((57,(58,59)),((60,61),((62,63),(64,65)))))))),(33,(32,(29,(28,(30,31))))))),(70,(71,(((66,67),((81,(80,(79,(78,(77,(76,((72,73),(74,75)))))))),((82,((87,(89,(88,90))),((91,96),(95,(94,(92,93)))))),(84,(83,(85,86)))))),(68,69))))))),(107,((106,((100,101),(105,(103,104)))),(102,108)))),(12,((13,14),((15,16),(17,((18,19),(20,21)))))))))));
tree tnt_92 = [&U] 
(1,(2,(3,((4,(5,(99,(97,(6,98))))),((((11,(8,(10,(7,9)))),((24,(25,(22,23))),((26,((27,(((36,(34,35)),((37,(38,39)),(((40,41),(42,(43,44))),(45,(52,(51,(50,(46,(49,(47,48)))))))))),(53,((54,(55,56)),((57,(58,59)),((60,61),((62,63),(64,65)))))))),(33,(32,(29,(28,(30,31))))))),(70,(71,(((66,67),((81,(80,(79,(78,(77,(76,((72,73),(74,75)))))))),((82,((87,(89,(88,90))),((91,96),(95,(94,(92,93)))))),(84,(83,(85,86)))))),(68,69))))))),(107,((106,((100,101),(105,(103,104)))),(102,108)))),(12,((13,14),((15,16),(17,((18,19),(20,21)))))))))));
tree tnt_93 = [&U] 
(1,(2,(3,((4,(5,(99,(97,(6,98))))),((((11,(8,(10,(7,9)))),((24,(25,(22,23))),((26,((27,(((36,(34,35)),((37,39),(38,(((40,41),(42,(43,44))),(45,(52,(51,(50,(46,(49,(47,48))))))))))),(53,((54,(55,56)),((57,(58,59)),((60,61),((62,63),(64,65)))))))),(33,(32,(29,(28,(30,31))))))),(71,(70,(((66,67),((81,(80,(79,(78,(77,(76,((72,73),(74,75)))))))),((82,((87,(89,(88,90))),((91,96),(95,(94,(92,93)))))),(84,(83,(85,86)))))),(68,69))))))),(107,((106,((100,101),(105,(103,104)))),(102,108)))),(12,((13,14),((15,16),(17,((18,19),(20,21)))))))))));
tree tnt_94 = [&U] 
(1,(2,(3,((4,(5,(99,(97,(6,98))))),((((11,(8,(10,(7,9)))),((24,(25,(22,23))),((26,((27,(((36,(34,35)),((37,39),(38,(((40,41),(42,(43,44))),(45,(52,(51,(50,(46,(49,(47,48))))))))))),(53,((54,(55,56)),((57,(58,59)),((60,61),((62,63),(64,65)))))))),(33,(32,(29,(28,(30,31))))))),(71,((70,((66,67),((81,(80,(79,(78,(77,(76,((72,73),(74,75)))))))),((82,((87,(89,(88,90))),((91,96),(95,(94,(92,93)))))),(84,(83,(85,86))))))),(68,69)))))),(107,((106,((100,101),(105,(103,104)))),(102,108)))),(12,((13,14),((15,16),(17,((18,19),(20,21)))))))))));
tree tnt_95 = [&U] 
(1,(2,(3,((4,(5,(99,(97,(6,98))))),((((11,(8,(10,(7,9)))),((24,(25,(22,23))),((26,((27,(((36,(34,35)),((37,39),(38,(((40,41),(42,(43,44))),(45,(52,(51,(50,(46,(49,(47,48))))))))))),(53,((54,(55,56)),((57,(58,59)),((60,61),((62,63),(64,65)))))))),(33,(32,(29,(28,(30,31))))))),(70,(71,(((66,67),((81,(80,(79,(78,(77,(76,(73,(72,(74,75))))))))),((82,((87,(89,(88,90))),((91,96),(95,(94,(92,93)))))),(84,(83,(85,86)))))),(68,69))))))),(107,((106,((100,101),(105,(103,104)))),(102,108)))),(12,((13,14),((15,16),(17,((18,19),(20,21)))))))))));
tree tnt_96 = [&U] 
(1,(2,(3,((4,(5,(99,(97,(6,98))))),((((11,(8,(10,(7,9)))),((24,(25,(22,23))),((26,((27,(((36,(34,35)),((37,39),(38,(((40,41),(42,(43,44))),(45,(52,(51,(50,(46,(49,(47,48))))))))))),(53,((54,(55,56)),((57,(58,59)),((60,61),((62,63),(64,65)))))))),(33,(32,(29,(28,(30,31))))))),(70,(71,(((66,67),((81,(80,(79,(78,(77,((76,(72,73)),(74,75))))))),((82,((87,(89,(88,90))),((91,96),(95,(94,(92,93)))))),(84,(83,(85,86)))))),(68,69))))))),(107,((106,((100,101),(105,(103,104)))),(102,108)))),(12,((13,14),((15,16),(17,((18,19),(20,21)))))))))));
tree tnt_97 = [&U] 
(1,(2,(3,((4,(5,(99,(97,(6,98))))),((((11,(8,(10,(7,9)))),((24,(25,(22,23))),((26,((27,(((36,(34,35)),((37,39),(38,(((40,41),(42,(43,44))),(45,(52,(51,(50,(46,(49,(47,48))))))))))),(53,((54,(55,56)),((57,(58,59)),((60,61),((62,63),(64,65)))))))),(33,(32,(29,(28,(30,31))))))),(70,(71,(((66,67),((81,(79,(80,(78,(77,(76,((72,73),(74,75)))))))),((82,((87,(89,(88,90))),((91,96),(95,(94,(92,93)))))),(84,(83,(85,86)))))),(68,69))))))),(107,((106,((100,101),(105,(103,104)))),(102,108)))),(12,((13,14),((15,16),(17,((18,19),(20,21)))))))))));
tree tnt_98 = [&U] 
(1,(2,(3,((4,(5,(99,(97,(6,98))))),((((11,(8,(10,(7,9)))),((24,(25,(22,23))),((26,((27,(((36,(34,35)),((37,39),(38,(((40,41),(42,(43,44))),(45,(52,(51,(50,(46,(49,(47,48))))))))))),(53,((54,(55,56)),((57,(58,59)),((60,61),((62,63),(64,65)))))))),(33,(32,(29,(28,(30,31))))))),(70,(71,(((66,67),((81,(80,(79,(78,(77,(76,((72,73),(74,75)))))))),(82,((84,(83,(85,86))),((87,(89,(88,90))),((91,96),(95,(94,(92,93))))))))),(68,69))))))),(107,((106,((100,101),(105,(103,104)))),(102,108)))),(12,((13,14),((15,16),(17,((18,19),(20,21)))))))))));
tree tnt_99 = [&U] 
(1,(2,(3,((4,(5,(99,(98,(6,97))))),((((11,(8,(10,(7,9)))),((24,(25,(22,23))),((26,((27,(((36,(34,35)),((37,39),(38,(((40,41),(42,(43,44))),(45,(52,(51,(50,(46,(49,(47,48))))))))))),(53,((54,(55,56)),((57,(58,59)),((60,61),((62,63),(64,65)))))))),(33,(32,(29,(28,(30,31))))))),(70,(71,(((66,67),((81,(80,(79,(78,(77,(76,((72,73),(74,75)))))))),((82,((87,(89,(88,90))),((91,96),(95,(94,(92,93)))))),(84,(83,(85,86)))))),(68,69))))))),(107,((106,((100,101),(105,(103,104)))),(102,108)))),(12,((13,14),((15,16),(17,((18,19),(20,21)))))))))));
tree tnt_100 = [&U] 
(1,(2,(3,(((4,5),(99,(97,(6,98)))),((((11,(8,(10,(7,9)))),((24,(25,(22,23))),((26,((27,(((36,(34,35)),((37,39),(38,(((40,41),(42,(43,44))),(45,(52,(51,(50,(46,(49,(47,48))))))))))),(53,((54,(55,56)),((57,(58,59)),((60,61),((62,63),(64,65)))))))),(33,(32,(29,(28,(30,31))))))),(70,(71,(((66,67),((81,(80,(79,(78,(77,(76,((72,73),(74,75)))))))),((82,((87,(89,(88,90))),((91,96),(95,(94,(92,93)))))),(84,(83,(85,86)))))),(68,69))))))),(107,((106,((100,101),(105,(103,104)))),(102,108)))),(12,((13,14),((15,16),(17,((18,19),(20,21)))))))))));
tree tnt_101 = [&U] 
(1,(3,(2,((4,(5,(99,(98,(6,97))))),((((11,(8,(7,(9,10)))),((24,(25,(22,23))),((26,(27,((33,(32,(29,(28,(30,31))))),((34,35),(36,(((37,(38,39)),((40,(41,(42,(43,44)))),(45,(52,(51,(50,(46,(49,(47,48))))))))),(53,((54,(55,56)),((57,(58,59)),((60,61),((62,63),(64,65)))))))))))),(71,((70,((66,67),((81,(80,(79,(78,(77,((76,(72,73)),(74,75))))))),(82,(((83,84),(85,86)),((87,(89,(88,90))),(95,((91,96),(94,(92,93)))))))))),(68,69)))))),(107,((106,((100,101),(105,(103,104)))),(102,108)))),(12,(14,(13,((15,16),(17,((18,19),(20,21))))))))))));
tree tnt_102 = [&U] 
(1,(3,(2,((4,(5,(99,(98,(6,97))))),((((11,(8,(7,(9,10)))),((24,(25,(22,23))),((26,(27,((33,(32,(29,(28,(30,31))))),((34,35),(36,(((37,(38,39)),((40,(41,(42,(43,44)))),(45,(52,(51,(50,(46,(49,(47,48))))))))),(53,((54,(55,56)),((57,(58,59)),((60,61),((62,63),(64,65)))))))))))),(71,((70,((66,67),((81,(80,(79,(78,(77,((76,(72,73)),(74,75))))))),((82,((87,(89,(88,90))),(95,((91,96),(94,(92,93)))))),((83,84),(85,86)))))),(68,69)))))),(107,((106,((100,101),(105,(103,104)))),(102,108)))),(12,(14,(13,((15,16),(17,((18,19),(20,21))))))))))));
tree tnt_103 = [&U] 
(1,(3,(2,((4,(5,(99,(97,(6,98))))),((((11,(8,(7,(9,10)))),((24,(25,(22,23))),((26,(27,((33,(32,(29,(28,(30,31))))),((34,35),(36,(((37,(38,39)),((40,(41,(42,(43,44)))),(45,(52,(51,(50,(46,(49,(47,48))))))))),(53,((54,(55,56)),((57,(58,59)),((60,61),((62,63),(64,65)))))))))))),(71,((70,((66,67),((81,(80,(79,(78,(77,((76,(72,73)),(74,75))))))),(82,(((83,84),(85,86)),((87,(89,(88,90))),(95,((91,96),(94,(92,93)))))))))),(68,69)))))),(107,((106,((100,101),(105,(103,104)))),(102,108)))),(12,(14,(13,((15,16),(17,((18,19),(20,21))))))))))));
tree tnt_104 = [&U] 
(1,(3,(2,((4,(5,(99,(98,(6,97))))),((((11,(8,(7,(9,10)))),((24,(25,(22,23))),((26,(27,((33,(32,(29,(28,(30,31))))),((34,35),(36,(((37,(38,39)),((40,(41,(42,(43,44)))),(45,(52,(51,(50,(46,(49,(47,48))))))))),(53,((54,(55,56)),((57,(58,59)),((60,61),((62,63),(64,65)))))))))))),(71,(70,(((66,67),((81,(80,(79,(78,(77,((76,(72,73)),(74,75))))))),(82,(((83,84),(85,86)),((87,(89,(88,90))),(95,((91,96),(94,(92,93))))))))),(68,69))))))),(107,((106,((100,101),(105,(103,104)))),(102,108)))),(12,(14,(13,((15,16),(17,((18,19),(20,21))))))))))));
tree tnt_105 = [&U] 
(1,(3,(2,((4,(5,(99,(98,(6,97))))),((((11,(8,(7,(9,10)))),((24,(25,(22,23))),((26,(27,((33,(32,(29,(28,(30,31))))),((34,35),(36,(((37,(38,39)),((40,(41,(42,(43,44)))),(45,(52,(51,(50,(46,(49,(47,48))))))))),(53,((54,(55,56)),((57,(58,59)),((60,61),((62,63),(64,65)))))))))))),(71,((70,((66,67),((81,(80,(79,(78,(77,(76,((72,73),(74,75)))))))),(82,(((83,84),(85,86)),((87,(89,(88,90))),(95,((91,96),(94,(92,93)))))))))),(68,69)))))),(107,((106,((100,101),(105,(103,104)))),(102,108)))),(12,(14,(13,((15,16),(17,((18,19),(20,21))))))))))));
tree tnt_106 = [&U] 
(1,(3,(2,((4,(5,(99,(98,(6,97))))),((((11,(8,(7,(9,10)))),((24,(25,(22,23))),((26,(27,((33,(32,(29,(28,(30,31))))),((34,35),(36,(((37,(38,39)),((40,(41,(42,(43,44)))),(45,(52,(51,(50,(46,(49,(47,48))))))))),(53,((54,(55,56)),((57,(58,59)),((60,61),((62,63),(64,65)))))))))))),(71,((70,((66,67),((81,(80,(79,(78,(77,(76,(73,(72,(74,75))))))))),(82,(((83,84),(85,86)),((87,(89,(88,90))),(95,((91,96),(94,(92,93)))))))))),(68,69)))))),(107,((106,((100,101),(105,(103,104)))),(102,108)))),(12,(14,(13,((15,16),(17,((18,19),(20,21))))))))))));
tree tnt_107 = [&U] 
(1,(2,(3,((4,(5,(99,(98,(6,97))))),((((11,(8,(7,(9,10)))),((24,(25,(22,23))),((26,(27,((33,(32,(29,(28,(30,31))))),((34,35),(36,(((37,(38,39)),((40,(41,(42,(43,44)))),(45,(52,(51,(50,(46,(49,(47,48))))))))),(53,((54,(55,56)),((57,(58,59)),((60,61),((62,63),(64,65)))))))))))),(71,((70,((66,67),((81,(80,(79,(78,(77,((76,(72,73)),(74,75))))))),(82,(((83,84),(85,86)),((87,(89,(88,90))),(95,((91,96),(94,(92,93)))))))))),(68,69)))))),(107,((106,((100,101),(105,(103,104)))),(102,108)))),(12,(14,(13,((15,16),(17,((18,19),(20,21))))))))))));
tree tnt_108 = [&U] 
(1,(3,(2,((4,(5,(99,(98,(6,97))))),((((11,(8,(7,(9,10)))),((24,(25,(22,23))),((26,(27,((33,(32,(29,(28,(30,31))))),((34,35),(36,((38,((37,39),((40,(41,(42,(43,44)))),(45,(52,(51,(50,(46,(49,(47,48)))))))))),(53,((54,(55,56)),((57,(58,59)),((60,61),((62,63),(64,65)))))))))))),(71,((70,((66,67),((81,(80,(79,(78,(77,((76,(72,73)),(74,75))))))),(82,(((83,84),(85,86)),((87,(89,(88,90))),(95,((91,96),(94,(92,93)))))))))),(68,69)))))),(107,((106,((100,101),(105,(103,104)))),(102,108)))),(12,(14,(13,((15,16),(17,((18,19),(20,21))))))))))));
tree tnt_109 = [&U] 
(1,(3,(2,((4,(5,(99,(98,(6,97))))),((((11,(8,(7,(9,10)))),((24,(25,(22,23))),((26,(27,((33,(32,(29,(28,(30,31))))),((34,35),(36,(((38,(37,39)),((40,(41,(42,(43,44)))),(45,(52,(51,(50,(46,(49,(47,48))))))))),(53,((54,(55,56)),((57,(58,59)),((60,61),((62,63),(64,65)))))))))))),(71,((70,((66,67),((81,(80,(79,(78,(77,((76,(72,73)),(74,75))))))),(82,(((83,84),(85,86)),((87,(89,(88,90))),(95,((91,96),(94,(92,93)))))))))),(68,69)))))),(107,((106,((100,101),(105,(103,104)))),(102,108)))),(12,(14,(13,((15,16),(17,((18,19),(20,21))))))))))));
tree tnt_110 = [&U] 
(1,(3,(2,((4,(5,(99,(98,(6,97))))),((((11,(8,(7,(9,10)))),((24,(25,(22,23))),((26,(27,((33,(32,(29,(28,(30,31))))),((34,35),(36,(((37,(38,39)),((40,(41,(42,(43,44)))),(45,(52,(51,(50,(46,(49,(47,48))))))))),(53,((54,(55,56)),((57,(58,59)),((60,61),((62,63),(64,65)))))))))))),(70,(71,(((66,67),((81,(80,(79,(78,(77,((76,(72,73)),(74,75))))))),(82,(((83,84),(85,86)),((87,(89,(88,90))),(95,((91,96),(94,(92,93))))))))),(68,69))))))),(107,((106,((100,101),(105,(103,104)))),(102,108)))),(12,(14,(13,((15,16),(17,((18,19),(20,21))))))))))));
tree tnt_111 = [&U] 
(1,(3,(2,((4,(5,(99,(98,(6,97))))),((((11,(8,(9,(7,10)))),((24,(25,(22,23))),((26,(27,((33,(32,(29,(28,(30,31))))),(((36,(34,35)),((38,(37,39)),((40,41),((45,((44,(42,43)),(50,(46,(49,(47,48)))))),(51,52))))),(53,((54,(55,56)),((57,(58,59)),((60,61),(63,(62,(64,65))))))))))),(70,(71,(((66,67),((81,(79,(80,(78,(77,((76,(72,73)),(74,75))))))),((82,((87,(89,(88,90))),(95,((91,96),(94,(92,93)))))),((83,84),(85,86))))),(68,69))))))),(107,((106,((100,101),(105,(103,104)))),(102,108)))),(12,((13,14),((15,16),(17,((18,19),(20,21)))))))))));
tree tnt_112 = [&U] 
(1,(3,(2,((4,(5,(99,(98,(6,97))))),((((11,(8,(9,(7,10)))),((24,(25,(22,23))),((26,(27,((33,(32,(29,(28,(30,31))))),(((36,(34,35)),((38,(37,39)),((40,41),((45,((44,(42,43)),(50,(46,(49,(47,48)))))),(51,52))))),(53,((54,(55,56)),((57,(58,59)),((60,61),(63,(62,(64,65))))))))))),(70,(71,(((66,67),((81,(79,(80,(78,(77,((76,(72,73)),(74,75))))))),(82,(((83,84),(85,86)),((87,(89,(88,90))),(95,((91,96),(94,(92,93))))))))),(68,69))))))),(107,((106,((100,101),(105,(103,104)))),(102,108)))),(12,((13,14),((15,16),(17,((18,19),(20,21)))))))))));
tree tnt_113 = [&U] 
(1,(3,(2,((4,(5,(99,(98,(6,97))))),((((11,(8,(9,(7,10)))),((24,(25,(22,23))),((26,(27,((33,(32,(29,(28,(30,31))))),(((36,(34,35)),((37,39),(38,((40,41),((45,((44,(42,43)),(50,(46,(49,(47,48)))))),(51,52)))))),(53,((54,(55,56)),((57,(58,59)),((60,61),(63,(62,(64,65))))))))))),(70,(71,(((66,67),((81,(79,(80,(78,(77,((76,(72,73)),(74,75))))))),((82,((87,(89,(88,90))),(95,((91,96),(94,(92,93)))))),((83,84),(85,86))))),(68,69))))))),(107,((106,((100,101),(105,(103,104)))),(102,108)))),(12,((13,14),((15,16),(17,((18,19),(20,21)))))))))));
tree tnt_114 = [&U] 
(1,(2,(3,((4,(5,(99,(98,(6,97))))),((((11,(8,(9,(7,10)))),((24,(25,(22,23))),((26,(27,((33,(32,(29,(28,(30,31))))),(((36,(34,35)),((38,(37,39)),((40,41),((45,((44,(42,43)),(50,(46,(49,(47,48)))))),(51,52))))),(53,((54,(55,56)),((57,(58,59)),((60,61),(63,(62,(64,65))))))))))),(70,(71,(((66,67),((81,(79,(80,(78,(77,((76,(72,73)),(74,75))))))),((82,((87,(89,(88,90))),(95,((91,96),(94,(92,93)))))),((83,84),(85,86))))),(68,69))))))),(107,((106,((100,101),(105,(103,104)))),(102,108)))),(12,((13,14),((15,16),(17,((18,19),(20,21)))))))))));
tree tnt_115 = [&U] 
(1,(3,(2,((4,(5,(99,(98,(6,97))))),((((11,(8,(9,(7,10)))),((24,(25,(22,23))),((26,((27,(((36,(34,35)),((38,(37,39)),((40,41),((45,((44,(42,43)),(50,(46,(49,(47,48)))))),(51,52))))),(53,((54,(55,56)),((57,(58,59)),((60,61),(63,(62,(64,65))))))))),(33,(32,(29,(28,(30,31))))))),(70,(71,(((66,67),((81,(79,(80,(78,(77,((76,(72,73)),(74,75))))))),((82,((87,(89,(88,90))),(95,((91,96),(94,(92,93)))))),((83,84),(85,86))))),(68,69))))))),(107,((106,((100,101),(105,(103,104)))),(102,108)))),(12,((13,14),((15,16),(17,((18,19),(20,21)))))))))));
tree tnt_116 = [&U] 
(1,(3,(2,((4,(5,(99,(98,(6,97))))),((((11,(8,(9,(7,10)))),((24,(25,(22,23))),((26,(27,((33,(32,(29,(28,(30,31))))),(((36,(34,35)),((38,(37,39)),((40,41),((45,((44,(42,43)),(50,(46,(49,(47,48)))))),(51,52))))),(53,((54,(55,56)),((57,(58,59)),((60,61),(63,(62,(64,65))))))))))),(71,(70,(((66,67),((81,(79,(80,(78,(77,((76,(72,73)),(74,75))))))),((82,((87,(89,(88,90))),(95,((91,96),(94,(92,93)))))),((83,84),(85,86))))),(68,69))))))),(107,((106,((100,101),(105,(103,104)))),(102,108)))),(12,((13,14),((15,16),(17,((18,19),(20,21)))))))))));
tree tnt_117 = [&U] 
(1,(3,(2,((4,(5,(99,(98,(6,97))))),((((11,(8,(9,(7,10)))),((24,(25,(22,23))),((26,(27,((33,(32,(29,(28,(30,31))))),(((36,(34,35)),((38,(37,39)),((40,41),((45,((44,(42,43)),(50,(46,(49,(47,48)))))),(51,52))))),(53,((54,(55,56)),((57,(58,59)),((60,61),(63,(62,(64,65))))))))))),(71,((70,((66,67),((81,(79,(80,(78,(77,((76,(72,73)),(74,75))))))),((82,((87,(89,(88,90))),(95,((91,96),(94,(92,93)))))),((83,84),(85,86)))))),(68,69)))))),(107,((106,((100,101),(105,(103,104)))),(102,108)))),(12,((13,14),((15,16),(17,((18,19),(20,21)))))))))));
tree tnt_118 = [&U] 
(1,(3,(2,((4,(5,(99,(98,(6,97))))),((((11,(8,(9,(7,10)))),((24,(25,(22,23))),((26,(27,((33,(32,(29,(28,(30,31))))),(((36,(34,35)),((38,(37,39)),((40,41),((45,((44,(42,43)),(50,(46,(49,(47,48)))))),(51,52))))),(53,((54,(55,56)),((57,(58,59)),((60,61),(63,(62,(64,65))))))))))),(70,(71,(((66,67),((81,(79,(80,(78,(77,(76,((72,73),(74,75)))))))),((82,((87,(89,(88,90))),(95,((91,96),(94,(92,93)))))),((83,84),(85,86))))),(68,69))))))),(107,((106,((100,101),(105,(103,104)))),(102,108)))),(12,((13,14),((15,16),(17,((18,19),(20,21)))))))))));
tree tnt_119 = [&U] 
(1,(3,(2,((4,(5,(99,(98,(6,97))))),((((11,(8,(9,(7,10)))),((24,(25,(22,23))),((26,(27,((33,(32,(29,(28,(30,31))))),(((36,(34,35)),((38,(37,39)),((40,41),((45,((44,(42,43)),(50,(46,(49,(47,48)))))),(51,52))))),(53,((54,(55,56)),((57,(58,59)),((60,61),(63,(62,(64,65))))))))))),(70,(71,(((66,67),((81,(80,(79,(78,(77,((76,(72,73)),(74,75))))))),((82,((87,(89,(88,90))),(95,((91,96),(94,(92,93)))))),((83,84),(85,86))))),(68,69))))))),(107,((106,((100,101),(105,(103,104)))),(102,108)))),(12,((13,14),((15,16),(17,((18,19),(20,21)))))))))));
tree tnt_120 = [&U] 
(1,(3,(2,((4,(5,(99,(97,(6,98))))),((((11,(8,(9,(7,10)))),((24,(25,(22,23))),((26,(27,((33,(32,(29,(28,(30,31))))),(((36,(34,35)),((38,(37,39)),((40,41),((45,((44,(42,43)),(50,(46,(49,(47,48)))))),(51,52))))),(53,((54,(55,56)),((57,(58,59)),((60,61),(63,(62,(64,65))))))))))),(70,(71,(((66,67),((81,(79,(80,(78,(77,((76,(72,73)),(74,75))))))),((82,((87,(89,(88,90))),(95,((91,96),(94,(92,93)))))),((83,84),(85,86))))),(68,69))))))),(107,((106,((100,101),(105,(103,104)))),(102,108)))),(12,((13,14),((15,16),(17,((18,19),(20,21)))))))))));
tree tnt_121 = [&U] 
(1,(2,(3,(((4,5),(99,(98,(6,97)))),((((11,(8,(7,(9,10)))),((24,(25,(22,23))),((26,(27,((33,(32,(29,(28,(30,31))))),((34,35),(36,(((38,(37,39)),(((40,41),(45,((44,(42,43)),(50,(46,(49,(47,48))))))),(51,52))),(53,((54,(55,56)),((57,(58,59)),((60,61),(63,(62,(64,65))))))))))))),(70,(71,(((66,67),((81,(80,(79,(78,(77,((76,(72,73)),(74,75))))))),(82,(((83,84),(85,86)),((87,(89,(88,90))),((91,96),(95,(94,(92,93))))))))),(68,69))))))),(107,((106,((100,101),(105,(103,104)))),(102,108)))),(12,((13,14),((15,16),(17,((18,19),(20,21)))))))))));
tree tnt_122 = [&U] 
(1,(2,(3,((4,(5,(99,(98,(6,97))))),((((11,(8,(7,(9,10)))),((24,(25,(22,23))),((26,(27,((33,(32,(29,(28,(30,31))))),((34,35),(36,(((38,(37,39)),(((40,41),(45,((44,(42,43)),(50,(46,(49,(47,48))))))),(51,52))),(53,((54,(55,56)),((57,(58,59)),((60,61),(63,(62,(64,65))))))))))))),(70,(71,(((66,67),((81,(80,(79,(78,(77,((76,(72,73)),(74,75))))))),(82,(((83,84),(85,86)),((87,(89,(88,90))),((91,96),(95,(94,(92,93))))))))),(68,69))))))),(107,((106,((100,101),(105,(103,104)))),(102,108)))),(12,((13,14),((15,16),(17,((18,19),(20,21)))))))))));
tree tnt_123 = [&U] 
(1,(2,(3,(((4,5),(99,(98,(6,97)))),((((11,(8,(7,(9,10)))),((24,(25,(22,23))),((26,(27,((33,(32,(29,(28,(30,31))))),((34,35),(36,(((38,(37,39)),(((40,41),(45,((44,(42,43)),(50,(46,(49,(47,48))))))),(51,52))),(53,((54,(55,56)),((57,(58,59)),((60,61),(63,(62,(64,65))))))))))))),(70,(71,(((66,67),((81,(80,(79,(78,(77,(76,((72,73),(74,75)))))))),(82,(((83,84),(85,86)),((87,(89,(88,90))),((91,96),(95,(94,(92,93))))))))),(68,69))))))),(107,((106,((100,101),(105,(103,104)))),(102,108)))),(12,((13,14),((15,16),(17,((18,19),(20,21)))))))))));
tree tnt_124 = [&U] 
(1,(2,(3,(((4,5),(99,(98,(6,97)))),((((11,(8,(7,(9,10)))),((24,(25,(22,23))),((26,(27,((33,(32,(29,(28,(30,31))))),((34,35),(36,(((38,(37,39)),(((40,41),(45,((44,(42,43)),(50,(46,(49,(47,48))))))),(51,52))),(53,((54,(55,56)),((57,(58,59)),((60,61),(63,(62,(64,65))))))))))))),(70,(71,(((66,67),((81,(80,(79,(78,(77,(76,(73,(72,(74,75))))))))),(82,(((83,84),(85,86)),((87,(89,(88,90))),((91,96),(95,(94,(92,93))))))))),(68,69))))))),(107,((106,((100,101),(105,(103,104)))),(102,108)))),(12,((13,14),((15,16),(17,((18,19),(20,21)))))))))));
tree tnt_125 = [&U] 
(1,(2,(3,(((4,5),(99,(98,(6,97)))),((((11,(8,(7,(9,10)))),((24,(25,(22,23))),((26,(27,((33,(32,(29,(28,(30,31))))),((34,35),(36,(((38,(37,39)),(((40,41),(45,((44,(42,43)),(50,(46,(49,(47,48))))))),(51,52))),(53,((54,(55,56)),((57,(58,59)),((60,61),(63,(62,(64,65))))))))))))),(70,(71,(((66,67),((81,(80,(79,(78,(77,((76,(72,73)),(74,75))))))),((82,((87,(89,(88,90))),((91,96),(95,(94,(92,93)))))),((83,84),(85,86))))),(68,69))))))),(107,((106,((100,101),(105,(103,104)))),(102,108)))),(12,((13,14),((15,16),(17,((18,19),(20,21)))))))))));
tree tnt_126 = [&U] 
(1,(2,(3,(((4,5),(99,(98,(6,97)))),((((11,(8,(7,(9,10)))),((24,(25,(22,23))),((26,(27,((33,(32,(29,(28,(30,31))))),((34,35),(36,(((37,39),(38,(((40,41),(45,((44,(42,43)),(50,(46,(49,(47,48))))))),(51,52)))),(53,((54,(55,56)),((57,(58,59)),((60,61),(63,(62,(64,65))))))))))))),(70,(71,(((66,67),((81,(80,(79,(78,(77,((76,(72,73)),(74,75))))))),(82,(((83,84),(85,86)),((87,(89,(88,90))),((91,96),(95,(94,(92,93))))))))),(68,69))))))),(107,((106,((100,101),(105,(103,104)))),(102,108)))),(12,((13,14),((15,16),(17,((18,19),(20,21)))))))))));
tree tnt_127 = [&U] 
(1,(2,(3,(((4,5),(99,(98,(6,97)))),((((11,(8,(7,(9,10)))),((24,(25,(22,23))),((26,(27,((33,(32,(29,(28,(30,31))))),((34,35),(36,(((38,(37,39)),(((40,41),(45,((44,(42,43)),(50,(46,(49,(47,48))))))),(51,52))),(53,((54,(55,56)),((57,(58,59)),((60,61),(63,(62,(64,65))))))))))))),(71,(70,(((66,67),((81,(80,(79,(78,(77,((76,(72,73)),(74,75))))))),(82,(((83,84),(85,86)),((87,(89,(88,90))),((91,96),(95,(94,(92,93))))))))),(68,69))))))),(107,((106,((100,101),(105,(103,104)))),(102,108)))),(12,((13,14),((15,16),(17,((18,19),(20,21)))))))))));
tree tnt_128 = [&U] 
(1,(2,(3,(((4,5),(99,(98,(6,97)))),((((11,(8,(7,(9,10)))),((24,(25,(22,23))),((26,(27,((33,(32,(29,(28,(30,31))))),((34,35),(36,(((38,(37,39)),(((40,41),(45,((44,(42,43)),(50,(46,(49,(47,48))))))),(51,52))),(53,((54,(55,56)),((57,(58,59)),((60,61),(63,(62,(64,65))))))))))))),(71,((70,((66,67),((81,(80,(79,(78,(77,((76,(72,73)),(74,75))))))),(82,(((83,84),(85,86)),((87,(89,(88,90))),((91,96),(95,(94,(92,93)))))))))),(68,69)))))),(107,((106,((100,101),(105,(103,104)))),(102,108)))),(12,((13,14),((15,16),(17,((18,19),(20,21)))))))))));
tree tnt_129 = [&U] 
(1,(2,(3,(((4,5),(99,(98,(6,97)))),((((11,(8,(7,(9,10)))),((24,(25,(22,23))),((26,(27,((33,(32,(29,(28,(30,31))))),((34,35),(36,(((38,(37,39)),(((40,41),(45,((44,(42,43)),(50,(46,(49,(47,48))))))),(51,52))),(53,((54,(55,56)),((57,(58,59)),((60,61),(63,(62,(64,65))))))))))))),(70,(71,(((66,67),((81,(79,(80,(78,(77,((76,(72,73)),(74,75))))))),(82,(((83,84),(85,86)),((87,(89,(88,90))),((91,96),(95,(94,(92,93))))))))),(68,69))))))),(107,((106,((100,101),(105,(103,104)))),(102,108)))),(12,((13,14),((15,16),(17,((18,19),(20,21)))))))))));
tree tnt_130 = [&U] 
(1,(2,(3,(((4,5),(99,(97,(6,98)))),((((11,(8,(7,(9,10)))),((24,(25,(22,23))),((26,(27,((33,(32,(29,(28,(30,31))))),((34,35),(36,(((38,(37,39)),(((40,41),(45,((44,(42,43)),(50,(46,(49,(47,48))))))),(51,52))),(53,((54,(55,56)),((57,(58,59)),((60,61),(63,(62,(64,65))))))))))))),(70,(71,(((66,67),((81,(80,(79,(78,(77,((76,(72,73)),(74,75))))))),(82,(((83,84),(85,86)),((87,(89,(88,90))),((91,96),(95,(94,(92,93))))))))),(68,69))))))),(107,((106,((100,101),(105,(103,104)))),(102,108)))),(12,((13,14),((15,16),(17,((18,19),(20,21)))))))))));
tree tnt_131 = [&U] 
(1,(3,(2,((4,(5,(99,(98,(6,97))))),((((11,(8,(10,(7,9)))),((24,(25,(22,23))),((26,(27,((33,(32,(29,(28,(30,31))))),((34,35),(36,(((38,(37,39)),(((40,41),(51,52)),(45,((44,(42,43)),(50,(46,(48,(47,49)))))))),(53,((54,(55,56)),((57,(58,59)),((60,61),((62,63),(64,65)))))))))))),(70,(71,(((66,67),((81,(79,(80,(78,(77,((76,(72,73)),(74,75))))))),(82,((84,(83,(85,86))),((87,(89,(88,90))),((91,96),(95,(94,(92,93))))))))),(68,69))))))),(107,((106,((100,101),(105,(103,104)))),(102,108)))),(12,((13,14),((15,16),(17,((18,19),(20,21)))))))))));
tree tnt_132 = [&U] 
(1,(3,(2,((4,(5,(99,(98,(6,97))))),((((11,(8,(10,(7,9)))),((24,(25,(22,23))),((26,(27,((33,(32,(29,(28,(30,31))))),((34,35),(36,(((38,(37,39)),(((40,41),(51,52)),(45,((44,(42,43)),(50,(46,(48,(47,49)))))))),(53,((54,(55,56)),((57,(58,59)),((60,61),((62,63),(64,65)))))))))))),(70,(71,(((66,67),((81,(79,(80,(78,(77,(76,((72,73),(74,75)))))))),(82,((84,(83,(85,86))),((87,(89,(88,90))),((91,96),(95,(94,(92,93))))))))),(68,69))))))),(107,((106,((100,101),(105,(103,104)))),(102,108)))),(12,((13,14),((15,16),(17,((18,19),(20,21)))))))))));
tree tnt_133 = [&U] 
(1,(3,(2,((4,(5,(99,(98,(6,97))))),((((11,(8,(10,(7,9)))),((24,(25,(22,23))),((26,(27,((33,(32,(29,(28,(30,31))))),((34,35),(36,(((38,(37,39)),(((40,41),(51,52)),(45,((44,(42,43)),(50,(46,(48,(47,49)))))))),(53,((54,(55,56)),((57,(58,59)),((60,61),((62,63),(64,65)))))))))))),(70,(71,(((66,67),((81,(79,(80,(78,(77,(76,(73,(72,(74,75))))))))),(82,((84,(83,(85,86))),((87,(89,(88,90))),((91,96),(95,(94,(92,93))))))))),(68,69))))))),(107,((106,((100,101),(105,(103,104)))),(102,108)))),(12,((13,14),((15,16),(17,((18,19),(20,21)))))))))));
tree tnt_134 = [&U] 
(1,(3,(2,((4,(5,(99,(98,(6,97))))),((((11,(8,(10,(7,9)))),((24,(25,(22,23))),((26,(27,((33,(32,(29,(28,(30,31))))),((34,35),(36,(((38,(37,39)),(((40,41),(51,52)),(45,((44,(42,43)),(50,(46,(48,(47,49)))))))),(53,((54,(55,56)),((57,(58,59)),((60,61),((62,63),(64,65)))))))))))),(70,(71,(((66,67),((81,(79,(80,(78,(77,((76,(72,73)),(74,75))))))),((82,((87,(89,(88,90))),((91,96),(95,(94,(92,93)))))),(84,(83,(85,86)))))),(68,69))))))),(107,((106,((100,101),(105,(103,104)))),(102,108)))),(12,((13,14),((15,16),(17,((18,19),(20,21)))))))))));
tree tnt_135 = [&U] 
(1,(3,(2,((4,(5,(99,(98,(6,97))))),((((11,(8,(10,(7,9)))),((24,(25,(22,23))),((26,(27,((33,(32,(29,(28,(30,31))))),((34,35),(36,(((37,39),(38,(((40,41),(51,52)),(45,((44,(42,43)),(50,(46,(48,(47,49))))))))),(53,((54,(55,56)),((57,(58,59)),((60,61),((62,63),(64,65)))))))))))),(70,(71,(((66,67),((81,(79,(80,(78,(77,((76,(72,73)),(74,75))))))),(82,((84,(83,(85,86))),((87,(89,(88,90))),((91,96),(95,(94,(92,93))))))))),(68,69))))))),(107,((106,((100,101),(105,(103,104)))),(102,108)))),(12,((13,14),((15,16),(17,((18,19),(20,21)))))))))));
tree tnt_136 = [&U] 
(1,(2,(3,((4,(5,(99,(98,(6,97))))),((((11,(8,(10,(7,9)))),((24,(25,(22,23))),((26,(27,((33,(32,(29,(28,(30,31))))),((34,35),(36,(((38,(37,39)),(((40,41),(51,52)),(45,((44,(42,43)),(50,(46,(48,(47,49)))))))),(53,((54,(55,56)),((57,(58,59)),((60,61),((62,63),(64,65)))))))))))),(70,(71,(((66,67),((81,(79,(80,(78,(77,((76,(72,73)),(74,75))))))),(82,((84,(83,(85,86))),((87,(89,(88,90))),((91,96),(95,(94,(92,93))))))))),(68,69))))))),(107,((106,((100,101),(105,(103,104)))),(102,108)))),(12,((13,14),((15,16),(17,((18,19),(20,21)))))))))));
tree tnt_137 = [&U] 
(1,(3,(2,((4,(5,(99,(98,(6,97))))),((((11,(8,(10,(7,9)))),((24,(25,(22,23))),((26,(27,((33,(32,(29,(28,(30,31))))),((34,35),(36,(((38,(37,39)),(((40,41),(51,52)),(45,((44,(42,43)),(50,(46,(48,(47,49)))))))),(53,((54,(55,56)),((57,(58,59)),((60,61),((62,63),(64,65)))))))))))),(71,(70,(((66,67),((81,(79,(80,(78,(77,((76,(72,73)),(74,75))))))),(82,((84,(83,(85,86))),((87,(89,(88,90))),((91,96),(95,(94,(92,93))))))))),(68,69))))))),(107,((106,((100,101),(105,(103,104)))),(102,108)))),(12,((13,14),((15,16),(17,((18,19),(20,21)))))))))));
tree tnt_138 = [&U] 
(1,(3,(2,((4,(5,(99,(98,(6,97))))),((((11,(8,(10,(7,9)))),((24,(25,(22,23))),((26,(27,((33,(32,(29,(28,(30,31))))),((34,35),(36,(((38,(37,39)),(((40,41),(51,52)),(45,((44,(42,43)),(50,(46,(48,(47,49)))))))),(53,((54,(55,56)),((57,(58,59)),((60,61),((62,63),(64,65)))))))))))),(71,((70,((66,67),((81,(79,(80,(78,(77,((76,(72,73)),(74,75))))))),(82,((84,(83,(85,86))),((87,(89,(88,90))),((91,96),(95,(94,(92,93)))))))))),(68,69)))))),(107,((106,((100,101),(105,(103,104)))),(102,108)))),(12,((13,14),((15,16),(17,((18,19),(20,21)))))))))));
tree tnt_139 = [&U] 
(1,(3,(2,((4,(5,(99,(98,(6,97))))),((((11,(8,(10,(7,9)))),((24,(25,(22,23))),((26,(27,((33,(32,(29,(28,(30,31))))),((34,35),(36,(((38,(37,39)),(((40,41),(51,52)),(45,((44,(42,43)),(50,(46,(48,(47,49)))))))),(53,((54,(55,56)),((57,(58,59)),((60,61),((62,63),(64,65)))))))))))),(70,(71,(((66,67),((81,(80,(79,(78,(77,((76,(72,73)),(74,75))))))),(82,((84,(83,(85,86))),((87,(89,(88,90))),((91,96),(95,(94,(92,93))))))))),(68,69))))))),(107,((106,((100,101),(105,(103,104)))),(102,108)))),(12,((13,14),((15,16),(17,((18,19),(20,21)))))))))));
tree tnt_140 = [&U] 
(1,(3,(2,((4,(5,(99,(97,(6,98))))),((((11,(8,(10,(7,9)))),((24,(25,(22,23))),((26,(27,((33,(32,(29,(28,(30,31))))),((34,35),(36,(((38,(37,39)),(((40,41),(51,52)),(45,((44,(42,43)),(50,(46,(48,(47,49)))))))),(53,((54,(55,56)),((57,(58,59)),((60,61),((62,63),(64,65)))))))))))),(70,(71,(((66,67),((81,(79,(80,(78,(77,((76,(72,73)),(74,75))))))),(82,((84,(83,(85,86))),((87,(89,(88,90))),((91,96),(95,(94,(92,93))))))))),(68,69))))))),(107,((106,((100,101),(105,(103,104)))),(102,108)))),(12,((13,14),((15,16),(17,((18,19),(20,21)))))))))));
tree tnt_141 = [&U] 
(1,(2,(3,((4,(5,(99,(98,(6,97))))),((((11,(8,(7,(9,10)))),((24,(25,(22,23))),((26,(27,((33,(32,(29,(28,(30,31))))),(((36,(34,35)),((37,(38,39)),((40,(41,(42,(43,44)))),(45,(52,(51,(50,(46,(49,(47,48)))))))))),(53,((54,(55,56)),((57,(58,59)),((60,61),(62,(63,(64,65))))))))))),(71,((70,((66,67),((81,(79,(80,(78,(77,(76,((72,73),(74,75)))))))),((82,((87,(89,(88,90))),((91,96),(95,(94,(92,93)))))),((83,84),(85,86)))))),(68,69)))))),(107,((106,((100,101),(105,(103,104)))),(102,108)))),(12,((13,14),((15,16),(17,((18,19),(20,21)))))))))));
tree tnt_142 = [&U] 
(1,(2,(3,((4,(5,(99,(98,(6,97))))),((((11,(8,(7,(9,10)))),((24,(25,(22,23))),((26,(27,((33,(32,(29,(28,(30,31))))),(((36,(34,35)),((37,(38,39)),((40,(41,(42,(43,44)))),(45,(52,(51,(50,(46,(49,(47,48)))))))))),(53,((54,(55,56)),((57,(58,59)),((60,61),(62,(63,(64,65))))))))))),(71,((70,((66,67),((81,(79,(80,(78,(77,((76,(72,73)),(74,75))))))),((82,((87,(89,(88,90))),((91,96),(95,(94,(92,93)))))),((83,84),(85,86)))))),(68,69)))))),(107,((106,((100,101),(105,(103,104)))),(102,108)))),(12,((13,14),((15,16),(17,((18,19),(20,21)))))))))));
tree tnt_143 = [&U] 
(1,(2,(3,((4,(5,(99,(98,(6,97))))),((((11,(8,(7,(9,10)))),((24,(25,(22,23))),((26,(27,((33,(32,(29,(28,(30,31))))),(((36,(34,35)),((37,(38,39)),((40,(41,(42,(43,44)))),(45,(52,(51,(50,(46,(49,(47,48)))))))))),(53,((54,(55,56)),((57,(58,59)),((60,61),(62,(63,(64,65))))))))))),(71,((70,((66,67),((81,(79,(80,(78,(77,(76,(73,(72,(74,75))))))))),((82,((87,(89,(88,90))),((91,96),(95,(94,(92,93)))))),((83,84),(85,86)))))),(68,69)))))),(107,((106,((100,101),(105,(103,104)))),(102,108)))),(12,((13,14),((15,16),(17,((18,19),(20,21)))))))))));
tree tnt_144 = [&U] 
(1,(2,(3,((4,(5,(99,(98,(6,97))))),((((11,(8,(7,(9,10)))),((24,(25,(22,23))),((26,(27,((33,(32,(29,(28,(30,31))))),(((36,(34,35)),((37,(38,39)),((40,(41,(42,(43,44)))),(45,(52,(51,(50,(46,(49,(47,48)))))))))),(53,((54,(55,56)),((57,(58,59)),((60,61),(62,(63,(64,65))))))))))),(71,((70,((66,67),((81,(79,(80,(78,(77,(76,((72,73),(74,75)))))))),(82,(((83,84),(85,86)),((87,(89,(88,90))),((91,96),(95,(94,(92,93)))))))))),(68,69)))))),(107,((106,((100,101),(105,(103,104)))),(102,108)))),(12,((13,14),((15,16),(17,((18,19),(20,21)))))))))));
tree tnt_145 = [&U] 
(1,(3,(2,((4,(5,(99,(98,(6,97))))),((((11,(8,(7,(9,10)))),((24,(25,(22,23))),((26,(27,((33,(32,(29,(28,(30,31))))),(((36,(34,35)),((37,(38,39)),((40,(41,(42,(43,44)))),(45,(52,(51,(50,(46,(49,(47,48)))))))))),(53,((54,(55,56)),((57,(58,59)),((60,61),(62,(63,(64,65))))))))))),(71,((70,((66,67),((81,(79,(80,(78,(77,(76,((72,73),(74,75)))))))),((82,((87,(89,(88,90))),((91,96),(95,(94,(92,93)))))),((83,84),(85,86)))))),(68,69)))))),(107,((106,((100,101),(105,(103,104)))),(102,108)))),(12,((13,14),((15,16),(17,((18,19),(20,21)))))))))));
tree tnt_146 = [&U] 
(1,(2,(3,(((4,5),(99,(98,(6,97)))),((((11,(8,(7,(9,10)))),((24,(25,(22,23))),((26,(27,((33,(32,(29,(28,(30,31))))),(((36,(34,35)),((37,(38,39)),((40,(41,(42,(43,44)))),(45,(52,(51,(50,(46,(49,(47,48)))))))))),(53,((54,(55,56)),((57,(58,59)),((60,61),(62,(63,(64,65))))))))))),(71,((70,((66,67),((81,(79,(80,(78,(77,(76,((72,73),(74,75)))))))),((82,((87,(89,(88,90))),((91,96),(95,(94,(92,93)))))),((83,84),(85,86)))))),(68,69)))))),(107,((106,((100,101),(105,(103,104)))),(102,108)))),(12,((13,14),((15,16),(17,((18,19),(20,21)))))))))));
tree tnt_147 = [&U] 
(1,(2,(3,((4,(5,(99,(98,(6,97))))),((((11,(8,(7,(9,10)))),((24,(25,(22,23))),((26,((27,(((36,(34,35)),((37,(38,39)),((40,(41,(42,(43,44)))),(45,(52,(51,(50,(46,(49,(47,48)))))))))),(53,((54,(55,56)),((57,(58,59)),((60,61),(62,(63,(64,65))))))))),(33,(32,(29,(28,(30,31))))))),(71,((70,((66,67),((81,(79,(80,(78,(77,(76,((72,73),(74,75)))))))),((82,((87,(89,(88,90))),((91,96),(95,(94,(92,93)))))),((83,84),(85,86)))))),(68,69)))))),(107,((106,((100,101),(105,(103,104)))),(102,108)))),(12,((13,14),((15,16),(17,((18,19),(20,21)))))))))));
tree tnt_148 = [&U] 
(1,(2,(3,((4,(5,(99,(98,(6,97))))),((((11,(8,(7,(9,10)))),((24,(25,(22,23))),((26,(27,((33,(32,(29,(28,(30,31))))),(((36,(34,35)),(38,((37,39),((40,(41,(42,(43,44)))),(45,(52,(51,(50,(46,(49,(47,48))))))))))),(53,((54,(55,56)),((57,(58,59)),((60,61),(62,(63,(64,65))))))))))),(71,((70,((66,67),((81,(79,(80,(78,(77,(76,((72,73),(74,75)))))))),((82,((87,(89,(88,90))),((91,96),(95,(94,(92,93)))))),((83,84),(85,86)))))),(68,69)))))),(107,((106,((100,101),(105,(103,104)))),(102,108)))),(12,((13,14),((15,16),(17,((18,19),(20,21)))))))))));
tree tnt_149 = [&U] 
(1,(2,(3,((4,(5,(99,(98,(6,97))))),((((11,(8,(7,(9,10)))),((24,(25,(22,23))),((26,(27,((33,(32,(29,(28,(30,31))))),(((36,(34,35)),((38,(37,39)),((40,(41,(42,(43,44)))),(45,(52,(51,(50,(46,(49,(47,48)))))))))),(53,((54,(55,56)),((57,(58,59)),((60,61),(62,(63,(64,65))))))))))),(71,((70,((66,67),((81,(79,(80,(78,(77,(76,((72,73),(74,75)))))))),((82,((87,(89,(88,90))),((91,96),(95,(94,(92,93)))))),((83,84),(85,86)))))),(68,69)))))),(107,((106,((100,101),(105,(103,104)))),(102,108)))),(12,((13,14),((15,16),(17,((18,19),(20,21)))))))))));
tree tnt_150 = [&U] 
(1,(2,(3,((4,(5,(99,(98,(6,97))))),((((11,(8,(7,(9,10)))),((24,(25,(22,23))),((26,(27,((33,(32,(29,(28,(30,31))))),(((36,(34,35)),((37,(38,39)),((40,(41,(42,(43,44)))),(45,(52,(51,(50,(46,(49,(47,48)))))))))),(53,((54,(55,56)),((57,(58,59)),((60,61),(62,(63,(64,65))))))))))),(70,(71,(((66,67),((81,(79,(80,(78,(77,(76,((72,73),(74,75)))))))),((82,((87,(89,(88,90))),((91,96),(95,(94,(92,93)))))),((83,84),(85,86))))),(68,69))))))),(107,((106,((100,101),(105,(103,104)))),(102,108)))),(12,((13,14),((15,16),(17,((18,19),(20,21)))))))))));
tree tnt_151 = [&U] 
(1,(2,(3,(((4,5),(99,(98,(6,97)))),((((11,(8,(10,(7,9)))),((24,(25,(22,23))),((26,(27,((33,(32,(29,(28,(30,31))))),((34,35),(36,(((37,39),(38,((40,41),((45,((44,(42,43)),(50,(46,(49,(47,48)))))),(51,52))))),(53,((54,(55,56)),((57,(58,59)),((60,61),((62,63),(64,65)))))))))))),(70,(71,(((66,67),((81,(80,(79,(78,(77,(76,((72,73),(74,75)))))))),((82,((87,(89,(88,90))),(95,((91,96),(94,(92,93)))))),(84,(83,(85,86)))))),(68,69))))))),(107,((106,((100,101),(105,(103,104)))),(102,108)))),(12,((13,14),((15,16),(17,((18,19),(20,21)))))))))));
tree tnt_152 = [&U] 
(1,(2,(3,((4,(5,(99,(98,(6,97))))),((((11,(8,(10,(7,9)))),((24,(25,(22,23))),((26,(27,((33,(32,(29,(28,(30,31))))),((34,35),(36,(((37,39),(38,((40,41),((45,((44,(42,43)),(50,(46,(49,(47,48)))))),(51,52))))),(53,((54,(55,56)),((57,(58,59)),((60,61),((62,63),(64,65)))))))))))),(70,(71,(((66,67),((81,(80,(79,(78,(77,(76,((72,73),(74,75)))))))),((82,((87,(89,(88,90))),(95,((91,96),(94,(92,93)))))),(84,(83,(85,86)))))),(68,69))))))),(107,((106,((100,101),(105,(103,104)))),(102,108)))),(12,((13,14),((15,16),(17,((18,19),(20,21)))))))))));
tree tnt_153 = [&U] 
(1,(2,(3,(((4,5),(99,(98,(6,97)))),((((11,(8,(10,(7,9)))),((24,(25,(22,23))),((26,(27,((33,(32,(29,(28,(30,31))))),((34,35),(36,(((38,(37,39)),((40,41),((45,((44,(42,43)),(50,(46,(49,(47,48)))))),(51,52)))),(53,((54,(55,56)),((57,(58,59)),((60,61),((62,63),(64,65)))))))))))),(70,(71,(((66,67),((81,(80,(79,(78,(77,(76,((72,73),(74,75)))))))),((82,((87,(89,(88,90))),(95,((91,96),(94,(92,93)))))),(84,(83,(85,86)))))),(68,69))))))),(107,((106,((100,101),(105,(103,104)))),(102,108)))),(12,((13,14),((15,16),(17,((18,19),(20,21)))))))))));
tree tnt_154 = [&U] 
(1,(2,(3,(((4,5),(99,(98,(6,97)))),((((11,(8,(10,(7,9)))),((24,(25,(22,23))),((26,(27,((33,(32,(29,(28,(30,31))))),((34,35),(36,(((37,39),(38,((40,41),((45,((44,(42,43)),(50,(46,(49,(47,48)))))),(51,52))))),(53,((54,(55,56)),((57,(58,59)),((60,61),((62,63),(64,65)))))))))))),(70,(71,(((66,67),((81,(80,(79,(78,(77,((76,(72,73)),(74,75))))))),((82,((87,(89,(88,90))),(95,((91,96),(94,(92,93)))))),(84,(83,(85,86)))))),(68,69))))))),(107,((106,((100,101),(105,(103,104)))),(102,108)))),(12,((13,14),((15,16),(17,((18,19),(20,21)))))))))));
tree tnt_155 = [&U] 
(1,(2,(3,(((4,5),(99,(98,(6,97)))),((((11,(8,(10,(7,9)))),((24,(25,(22,23))),((26,(27,((33,(32,(29,(28,(30,31))))),((34,35),(36,(((37,39),(38,((40,41),((45,((44,(42,43)),(50,(46,(49,(47,48)))))),(51,52))))),(53,((54,(55,56)),((57,(58,59)),((60,61),((62,63),(64,65)))))))))))),(70,(71,(((66,67),((81,(80,(79,(78,(77,(76,(73,(72,(74,75))))))))),((82,((87,(89,(88,90))),(95,((91,96),(94,(92,93)))))),(84,(83,(85,86)))))),(68,69))))))),(107,((106,((100,101),(105,(103,104)))),(102,108)))),(12,((13,14),((15,16),(17,((18,19),(20,21)))))))))));
tree tnt_156 = [&U] 
(1,(2,(3,(((4,5),(99,(98,(6,97)))),((((11,(8,(10,(7,9)))),((24,(25,(22,23))),((26,(27,((33,(32,(29,(28,(30,31))))),((34,35),(36,(((37,39),(38,((40,41),((45,((44,(42,43)),(50,(46,(49,(47,48)))))),(51,52))))),(53,((54,(55,56)),((57,(58,59)),((60,61),((62,63),(64,65)))))))))))),(70,(71,(((66,67),((81,(80,(79,(78,(77,(76,((72,73),(74,75)))))))),(82,((84,(83,(85,86))),((87,(89,(88,90))),(95,((91,96),(94,(92,93))))))))),(68,69))))))),(107,((106,((100,101),(105,(103,104)))),(102,108)))),(12,((13,14),((15,16),(17,((18,19),(20,21)))))))))));
tree tnt_157 = [&U] 
(1,(2,(3,(((4,5),(99,(98,(6,97)))),((((11,(8,(10,(7,9)))),((24,(25,(22,23))),((26,(27,((33,(32,(29,(28,(30,31))))),((34,35),(36,(((37,(38,39)),((40,41),((45,((44,(42,43)),(50,(46,(49,(47,48)))))),(51,52)))),(53,((54,(55,56)),((57,(58,59)),((60,61),((62,63),(64,65)))))))))))),(70,(71,(((66,67),((81,(80,(79,(78,(77,(76,((72,73),(74,75)))))))),((82,((87,(89,(88,90))),(95,((91,96),(94,(92,93)))))),(84,(83,(85,86)))))),(68,69))))))),(107,((106,((100,101),(105,(103,104)))),(102,108)))),(12,((13,14),((15,16),(17,((18,19),(20,21)))))))))));
tree tnt_158 = [&U] 
(1,(2,(3,(((4,5),(99,(98,(6,97)))),((((11,(8,(10,(7,9)))),((24,(25,(22,23))),((26,(27,((33,(32,(29,(28,(30,31))))),((34,35),(36,(((37,39),(38,((40,41),((45,((44,(42,43)),(50,(46,(49,(47,48)))))),(51,52))))),(53,((54,(55,56)),((57,(58,59)),((60,61),((62,63),(64,65)))))))))))),(71,(70,(((66,67),((81,(80,(79,(78,(77,(76,((72,73),(74,75)))))))),((82,((87,(89,(88,90))),(95,((91,96),(94,(92,93)))))),(84,(83,(85,86)))))),(68,69))))))),(107,((106,((100,101),(105,(103,104)))),(102,108)))),(12,((13,14),((15,16),(17,((18,19),(20,21)))))))))));
tree tnt_159 = [&U] 
(1,(2,(3,(((4,5),(99,(98,(6,97)))),((((11,(8,(10,(7,9)))),((24,(25,(22,23))),((26,(27,((33,(32,(29,(28,(30,31))))),((34,35),(36,(((37,39),(38,((40,41),((45,((44,(42,43)),(50,(46,(49,(47,48)))))),(51,52))))),(53,((54,(55,56)),((57,(58,59)),((60,61),((62,63),(64,65)))))))))))),(71,((70,((66,67),((81,(80,(79,(78,(77,(76,((72,73),(74,75)))))))),((82,((87,(89,(88,90))),(95,((91,96),(94,(92,93)))))),(84,(83,(85,86))))))),(68,69)))))),(107,((106,((100,101),(105,(103,104)))),(102,108)))),(12,((13,14),((15,16),(17,((18,19),(20,21)))))))))));
tree tnt_160 = [&U] 
(1,(2,(3,(((4,5),(99,(98,(6,97)))),((((11,(8,(10,(7,9)))),((24,(25,(22,23))),((26,(27,((33,(32,(29,(28,(30,31))))),((34,35),(36,(((37,39),(38,((40,41),((45,((44,(42,43)),(50,(46,(49,(47,48)))))),(51,52))))),(53,((54,(55,56)),((57,(58,59)),((60,61),((62,63),(64,65)))))))))))),(70,(71,(((66,67),((81,(79,(80,(78,(77,(76,((72,73),(74,75)))))))),((82,((87,(89,(88,90))),(95,((91,96),(94,(92,93)))))),(84,(83,(85,86)))))),(68,69))))))),(107,((106,((100,101),(105,(103,104)))),(102,108)))),(12,((13,14),((15,16),(17,((18,19),(20,21)))))))))));
tree tnt_161 = [&U] 
(1,(3,(2,((4,(5,(99,(98,(6,97))))),((((11,(8,(9,(7,10)))),((24,(25,(22,23))),((26,((27,(((36,(34,35)),((38,(37,39)),(((40,41),(51,52)),(45,((44,(42,43)),(50,(46,(47,(48,49))))))))),(53,((54,(55,56)),((57,(58,59)),((60,61),((62,63),(64,65)))))))),(33,(32,(29,(28,(30,31))))))),(71,((70,((66,67),((81,(79,(80,(78,(77,((76,(72,73)),(74,75))))))),(82,(((83,84),(85,86)),((87,(89,(88,90))),(95,((91,96),(94,(92,93)))))))))),(68,69)))))),(107,((106,((100,101),(105,(103,104)))),(102,108)))),(12,(14,(13,((15,16),(17,((18,19),(20,21))))))))))));
tree tnt_162 = [&U] 
(1,(3,(2,((4,(5,(99,(98,(6,97))))),((((11,(8,(9,(7,10)))),((24,(25,(22,23))),((26,(27,((33,(32,(29,(28,(30,31))))),(((36,(34,35)),((38,(37,39)),(((40,41),(51,52)),(45,((44,(42,43)),(50,(46,(47,(48,49))))))))),(53,((54,(55,56)),((57,(58,59)),((60,61),((62,63),(64,65)))))))))),(71,((70,((66,67),((81,(79,(80,(78,(77,((76,(72,73)),(74,75))))))),(82,(((83,84),(85,86)),((87,(89,(88,90))),(95,((91,96),(94,(92,93)))))))))),(68,69)))))),(107,((106,((100,101),(105,(103,104)))),(102,108)))),(12,(14,(13,((15,16),(17,((18,19),(20,21))))))))))));
tree tnt_163 = [&U] 
(1,(3,(2,((4,(5,(99,(98,(6,97))))),((((11,(8,(9,(7,10)))),((24,(25,(22,23))),((26,((27,(((36,(34,35)),(53,((54,(55,56)),((57,(58,59)),((60,61),((62,63),(64,65))))))),((38,(37,39)),(((40,41),(51,52)),(45,((44,(42,43)),(50,(46,(47,(48,49)))))))))),(33,(32,(29,(28,(30,31))))))),(71,((70,((66,67),((81,(79,(80,(78,(77,((76,(72,73)),(74,75))))))),(82,(((83,84),(85,86)),((87,(89,(88,90))),(95,((91,96),(94,(92,93)))))))))),(68,69)))))),(107,((106,((100,101),(105,(103,104)))),(102,108)))),(12,(14,(13,((15,16),(17,((18,19),(20,21))))))))))));
tree tnt_164 = [&U] 
(1,(3,(2,((4,(5,(99,(98,(6,97))))),((((11,(8,(9,(7,10)))),((24,(25,(22,23))),((26,((27,(((36,(34,35)),(53,((54,(55,56)),((57,(58,59)),((60,61),((62,63),(64,65))))))),((37,39),(38,(((40,41),(51,52)),(45,((44,(42,43)),(50,(46,(47,(48,49))))))))))),(33,(32,(29,(28,(30,31))))))),(71,((70,((66,67),((81,(79,(80,(78,(77,((76,(72,73)),(74,75))))))),(82,(((83,84),(85,86)),((87,(89,(88,90))),(95,((91,96),(94,(92,93)))))))))),(68,69)))))),(107,((106,((100,101),(105,(103,104)))),(102,108)))),(12,(14,(13,((15,16),(17,((18,19),(20,21))))))))))));
tree tnt_165 = [&U] 
(1,(3,(2,((4,(5,(99,(98,(6,97))))),((((11,(8,(9,(7,10)))),((24,(25,(22,23))),((26,((27,(((36,(34,35)),((38,(37,39)),(((40,41),(51,52)),(45,((44,(42,43)),(50,(46,(47,(48,49))))))))),(53,((54,(55,56)),((57,(58,59)),((60,61),((62,63),(64,65)))))))),(33,(32,(29,(28,(30,31))))))),(71,(70,(((66,67),((81,(79,(80,(78,(77,((76,(72,73)),(74,75))))))),(82,(((83,84),(85,86)),((87,(89,(88,90))),(95,((91,96),(94,(92,93))))))))),(68,69))))))),(107,((106,((100,101),(105,(103,104)))),(102,108)))),(12,(14,(13,((15,16),(17,((18,19),(20,21))))))))))));
tree tnt_166 = [&U] 
(1,(3,(2,((4,(5,(99,(98,(6,97))))),((((11,(8,(9,(7,10)))),((24,(25,(22,23))),((26,((27,(((36,(34,35)),((38,(37,39)),(((40,41),(51,52)),(45,((44,(42,43)),(50,(46,(47,(48,49))))))))),(53,((54,(55,56)),((57,(58,59)),((60,61),((62,63),(64,65)))))))),(33,(32,(29,(28,(30,31))))))),(71,((70,((66,67),((81,(79,(80,(78,(77,(76,((72,73),(74,75)))))))),(82,(((83,84),(85,86)),((87,(89,(88,90))),(95,((91,96),(94,(92,93)))))))))),(68,69)))))),(107,((106,((100,101),(105,(103,104)))),(102,108)))),(12,(14,(13,((15,16),(17,((18,19),(20,21))))))))))));
tree tnt_167 = [&U] 
(1,(3,(2,((4,(5,(99,(98,(6,97))))),((((11,(8,(9,(7,10)))),((24,(25,(22,23))),((26,((27,(((36,(34,35)),((38,(37,39)),(((40,41),(51,52)),(45,((44,(42,43)),(50,(46,(47,(48,49))))))))),(53,((54,(55,56)),((57,(58,59)),((60,61),((62,63),(64,65)))))))),(33,(32,(29,(28,(30,31))))))),(71,((70,((66,67),((81,(79,(80,(78,(77,(76,(73,(72,(74,75))))))))),(82,(((83,84),(85,86)),((87,(89,(88,90))),(95,((91,96),(94,(92,93)))))))))),(68,69)))))),(107,((106,((100,101),(105,(103,104)))),(102,108)))),(12,(14,(13,((15,16),(17,((18,19),(20,21))))))))))));
tree tnt_168 = [&U] 
(1,(3,(2,((4,(5,(99,(98,(6,97))))),((((11,(8,(9,(7,10)))),((24,(25,(22,23))),((26,((27,(((36,(34,35)),((38,(37,39)),(((40,41),(51,52)),(45,((44,(42,43)),(50,(46,(47,(48,49))))))))),(53,((54,(55,56)),((57,(58,59)),((60,61),((62,63),(64,65)))))))),(33,(32,(29,(28,(30,31))))))),(71,((70,((66,67),((81,(79,(80,(78,(77,((76,(72,73)),(74,75))))))),((82,((87,(89,(88,90))),(95,((91,96),(94,(92,93)))))),((83,84),(85,86)))))),(68,69)))))),(107,((106,((100,101),(105,(103,104)))),(102,108)))),(12,(14,(13,((15,16),(17,((18,19),(20,21))))))))))));
tree tnt_169 = [&U] 
(1,(3,(2,((4,(5,(99,(98,(6,97))))),((((11,(8,(9,(7,10)))),((24,(25,(22,23))),((26,((27,(((36,(34,35)),((37,39),(38,(((40,41),(51,52)),(45,((44,(42,43)),(50,(46,(47,(48,49)))))))))),(53,((54,(55,56)),((57,(58,59)),((60,61),((62,63),(64,65)))))))),(33,(32,(29,(28,(30,31))))))),(71,((70,((66,67),((81,(79,(80,(78,(77,((76,(72,73)),(74,75))))))),(82,(((83,84),(85,86)),((87,(89,(88,90))),(95,((91,96),(94,(92,93)))))))))),(68,69)))))),(107,((106,((100,101),(105,(103,104)))),(102,108)))),(12,(14,(13,((15,16),(17,((18,19),(20,21))))))))))));
tree tnt_170 = [&U] 
(1,(3,(2,((4,(5,(99,(98,(6,97))))),((((11,(8,(9,(7,10)))),((24,(25,(22,23))),((26,((27,(((36,(34,35)),((38,(37,39)),(((40,41),(51,52)),(45,((44,(42,43)),(50,(46,(47,(48,49))))))))),(53,((54,(55,56)),((57,(58,59)),((60,61),((62,63),(64,65)))))))),(33,(32,(29,(28,(30,31))))))),(70,(71,(((66,67),((81,(79,(80,(78,(77,((76,(72,73)),(74,75))))))),(82,(((83,84),(85,86)),((87,(89,(88,90))),(95,((91,96),(94,(92,93))))))))),(68,69))))))),(107,((106,((100,101),(105,(103,104)))),(102,108)))),(12,(14,(13,((15,16),(17,((18,19),(20,21))))))))))));
tree tnt_171 = [&U] 
(1,(2,(3,(((4,5),(99,(98,(6,97)))),((((11,(8,(7,(9,10)))),((24,(25,(22,23))),((26,((27,(((36,(34,35)),((37,(38,39)),((40,41),((45,((44,(42,43)),(50,(46,(48,(47,49)))))),(51,52))))),(53,((54,(55,56)),((57,(58,59)),((60,61),((62,63),(64,65)))))))),(33,(32,(29,(28,(30,31))))))),(70,(71,(((66,67),((81,(80,(79,(78,(77,(76,(73,(72,(74,75))))))))),(82,(((83,84),(85,86)),((87,(89,(88,90))),((91,96),(95,(94,(92,93))))))))),(68,69))))))),(107,((106,((100,101),(105,(103,104)))),(102,108)))),(12,(13,(14,((15,16),(17,((18,19),(20,21))))))))))));
tree tnt_172 = [&U] 
(1,(2,(3,((4,(5,(99,(98,(6,97))))),((((11,(8,(7,(9,10)))),((24,(25,(22,23))),((26,((27,(((36,(34,35)),((37,(38,39)),((40,41),((45,((44,(42,43)),(50,(46,(48,(47,49)))))),(51,52))))),(53,((54,(55,56)),((57,(58,59)),((60,61),((62,63),(64,65)))))))),(33,(32,(29,(28,(30,31))))))),(70,(71,(((66,67),((81,(80,(79,(78,(77,(76,(73,(72,(74,75))))))))),(82,(((83,84),(85,86)),((87,(89,(88,90))),((91,96),(95,(94,(92,93))))))))),(68,69))))))),(107,((106,((100,101),(105,(103,104)))),(102,108)))),(12,(13,(14,((15,16),(17,((18,19),(20,21))))))))))));
tree tnt_173 = [&U] 
(1,(2,(3,(((4,5),(99,(98,(6,97)))),((((11,(8,(7,(9,10)))),((24,(25,(22,23))),((26,(27,((33,(32,(29,(28,(30,31))))),(((36,(34,35)),((37,(38,39)),((40,41),((45,((44,(42,43)),(50,(46,(48,(47,49)))))),(51,52))))),(53,((54,(55,56)),((57,(58,59)),((60,61),((62,63),(64,65)))))))))),(70,(71,(((66,67),((81,(80,(79,(78,(77,(76,(73,(72,(74,75))))))))),(82,(((83,84),(85,86)),((87,(89,(88,90))),((91,96),(95,(94,(92,93))))))))),(68,69))))))),(107,((106,((100,101),(105,(103,104)))),(102,108)))),(12,(13,(14,((15,16),(17,((18,19),(20,21))))))))))));
tree tnt_174 = [&U] 
(1,(2,(3,(((4,5),(99,(98,(6,97)))),((((11,(8,(7,(9,10)))),((24,(25,(22,23))),((26,((27,(((36,(34,35)),(38,((37,39),((40,41),((45,((44,(42,43)),(50,(46,(48,(47,49)))))),(51,52)))))),(53,((54,(55,56)),((57,(58,59)),((60,61),((62,63),(64,65)))))))),(33,(32,(29,(28,(30,31))))))),(70,(71,(((66,67),((81,(80,(79,(78,(77,(76,(73,(72,(74,75))))))))),(82,(((83,84),(85,86)),((87,(89,(88,90))),((91,96),(95,(94,(92,93))))))))),(68,69))))))),(107,((106,((100,101),(105,(103,104)))),(102,108)))),(12,(13,(14,((15,16),(17,((18,19),(20,21))))))))))));
tree tnt_175 = [&U] 
(1,(2,(3,(((4,5),(99,(98,(6,97)))),((((11,(8,(7,(9,10)))),((24,(25,(22,23))),((26,((27,(((36,(34,35)),((38,(37,39)),((40,41),((45,((44,(42,43)),(50,(46,(48,(47,49)))))),(51,52))))),(53,((54,(55,56)),((57,(58,59)),((60,61),((62,63),(64,65)))))))),(33,(32,(29,(28,(30,31))))))),(70,(71,(((66,67),((81,(80,(79,(78,(77,(76,(73,(72,(74,75))))))))),(82,(((83,84),(85,86)),((87,(89,(88,90))),((91,96),(95,(94,(92,93))))))))),(68,69))))))),(107,((106,((100,101),(105,(103,104)))),(102,108)))),(12,(13,(14,((15,16),(17,((18,19),(20,21))))))))))));
tree tnt_176 = [&U] 
(1,(2,(3,(((4,5),(99,(98,(6,97)))),((((11,(8,(7,(9,10)))),((24,(25,(22,23))),((26,((27,(((36,(34,35)),((37,(38,39)),((40,41),((45,((44,(42,43)),(50,(46,(48,(47,49)))))),(51,52))))),(53,((54,(55,56)),((57,(58,59)),((60,61),((62,63),(64,65)))))))),(33,(32,(29,(28,(30,31))))))),(71,(70,(((66,67),((81,(80,(79,(78,(77,(76,(73,(72,(74,75))))))))),(82,(((83,84),(85,86)),((87,(89,(88,90))),((91,96),(95,(94,(92,93))))))))),(68,69))))))),(107,((106,((100,101),(105,(103,104)))),(102,108)))),(12,(13,(14,((15,16),(17,((18,19),(20,21))))))))))));
tree tnt_177 = [&U] 
(1,(2,(3,(((4,5),(99,(98,(6,97)))),((((11,(8,(7,(9,10)))),((24,(25,(22,23))),((26,((27,(((36,(34,35)),((37,(38,39)),((40,41),((45,((44,(42,43)),(50,(46,(48,(47,49)))))),(51,52))))),(53,((54,(55,56)),((57,(58,59)),((60,61),((62,63),(64,65)))))))),(33,(32,(29,(28,(30,31))))))),(71,((70,((66,67),((81,(80,(79,(78,(77,(76,(73,(72,(74,75))))))))),(82,(((83,84),(85,86)),((87,(89,(88,90))),((91,96),(95,(94,(92,93)))))))))),(68,69)))))),(107,((106,((100,101),(105,(103,104)))),(102,108)))),(12,(13,(14,((15,16),(17,((18,19),(20,21))))))))))));
tree tnt_178 = [&U] 
(1,(2,(3,(((4,5),(99,(98,(6,97)))),((((11,(8,(7,(9,10)))),((24,(25,(22,23))),((26,((27,(((36,(34,35)),((37,(38,39)),((40,41),((45,((44,(42,43)),(50,(46,(48,(47,49)))))),(51,52))))),(53,((54,(55,56)),((57,(58,59)),((60,61),((62,63),(64,65)))))))),(33,(32,(29,(28,(30,31))))))),(70,(71,(((66,67),((81,(80,(79,(78,(77,(76,((72,73),(74,75)))))))),(82,(((83,84),(85,86)),((87,(89,(88,90))),((91,96),(95,(94,(92,93))))))))),(68,69))))))),(107,((106,((100,101),(105,(103,104)))),(102,108)))),(12,(13,(14,((15,16),(17,((18,19),(20,21))))))))))));
tree tnt_179 = [&U] 
(1,(2,(3,(((4,5),(99,(98,(6,97)))),((((11,(8,(7,(9,10)))),((24,(25,(22,23))),((26,((27,(((36,(34,35)),((37,(38,39)),((40,41),((45,((44,(42,43)),(50,(46,(48,(47,49)))))),(51,52))))),(53,((54,(55,56)),((57,(58,59)),((60,61),((62,63),(64,65)))))))),(33,(32,(29,(28,(30,31))))))),(70,(71,(((66,67),((81,(79,(80,(78,(77,(76,(73,(72,(74,75))))))))),(82,(((83,84),(85,86)),((87,(89,(88,90))),((91,96),(95,(94,(92,93))))))))),(68,69))))))),(107,((106,((100,101),(105,(103,104)))),(102,108)))),(12,(13,(14,((15,16),(17,((18,19),(20,21))))))))))));
tree tnt_180 = [&U] 
(1,(2,(3,(((4,5),(99,(98,(6,97)))),((((11,(8,(7,(9,10)))),((24,(25,(22,23))),((26,((27,(((36,(34,35)),((37,(38,39)),((40,41),((45,((44,(42,43)),(50,(46,(48,(47,49)))))),(51,52))))),(53,((54,(55,56)),((57,(58,59)),((60,61),((62,63),(64,65)))))))),(33,(32,(29,(28,(30,31))))))),(70,(71,(((66,67),((81,(80,(79,(78,(77,(76,(73,(72,(74,75))))))))),((82,((87,(89,(88,90))),((91,96),(95,(94,(92,93)))))),((83,84),(85,86))))),(68,69))))))),(107,((106,((100,101),(105,(103,104)))),(102,108)))),(12,(13,(14,((15,16),(17,((18,19),(20,21))))))))))));
tree tnt_181 = [&U] 
(1,(3,(2,((4,(5,(99,(98,(6,97))))),((((11,(8,(7,(9,10)))),((24,(25,(22,23))),((26,(27,((33,(32,(29,(28,(30,31))))),(((36,(34,35)),((37,39),(38,((40,(41,(42,(43,44)))),(45,(52,(51,(50,(46,(49,(47,48))))))))))),(53,((54,(55,56)),((57,(58,59)),((60,61),((62,63),(64,65)))))))))),(71,((70,((66,67),((81,(79,(80,(78,(77,(76,((72,73),(74,75)))))))),((82,((87,(89,(88,90))),(95,((91,96),(94,(92,93)))))),(83,(84,(85,86))))))),(68,69)))))),(107,((106,((100,101),(105,(103,104)))),(102,108)))),(12,(13,(14,((15,16),(17,((18,19),(20,21))))))))))));
tree tnt_182 = [&U] 
(1,(3,(2,((4,(5,(99,(98,(6,97))))),((((11,(8,(7,(9,10)))),((24,(25,(22,23))),((26,((27,(((36,(34,35)),((37,39),(38,((40,(41,(42,(43,44)))),(45,(52,(51,(50,(46,(49,(47,48))))))))))),(53,((54,(55,56)),((57,(58,59)),((60,61),((62,63),(64,65)))))))),(33,(32,(29,(28,(30,31))))))),(71,((70,((66,67),((81,(79,(80,(78,(77,(76,((72,73),(74,75)))))))),((82,((87,(89,(88,90))),(95,((91,96),(94,(92,93)))))),(83,(84,(85,86))))))),(68,69)))))),(107,((106,((100,101),(105,(103,104)))),(102,108)))),(12,(13,(14,((15,16),(17,((18,19),(20,21))))))))))));
tree tnt_183 = [&U] 
(1,(3,(2,((4,(5,(99,(98,(6,97))))),((((11,(8,(7,(9,10)))),((24,(25,(22,23))),((26,(27,((33,(32,(29,(28,(30,31))))),(((36,(34,35)),(53,((54,(55,56)),((57,(58,59)),((60,61),((62,63),(64,65))))))),((37,39),(38,((40,(41,(42,(43,44)))),(45,(52,(51,(50,(46,(49,(47,48)))))))))))))),(71,((70,((66,67),((81,(79,(80,(78,(77,(76,((72,73),(74,75)))))))),((82,((87,(89,(88,90))),(95,((91,96),(94,(92,93)))))),(83,(84,(85,86))))))),(68,69)))))),(107,((106,((100,101),(105,(103,104)))),(102,108)))),(12,(13,(14,((15,16),(17,((18,19),(20,21))))))))))));
tree tnt_184 = [&U] 
(1,(3,(2,((4,(5,(99,(98,(6,97))))),((((11,(8,(7,(9,10)))),((24,(25,(22,23))),((26,(27,((33,(32,(29,(28,(30,31))))),(((36,(34,35)),(53,((54,(55,56)),((57,(58,59)),((60,61),((62,63),(64,65))))))),((38,(37,39)),((40,(41,(42,(43,44)))),(45,(52,(51,(50,(46,(49,(47,48))))))))))))),(71,((70,((66,67),((81,(79,(80,(78,(77,(76,((72,73),(74,75)))))))),((82,((87,(89,(88,90))),(95,((91,96),(94,(92,93)))))),(83,(84,(85,86))))))),(68,69)))))),(107,((106,((100,101),(105,(103,104)))),(102,108)))),(12,(13,(14,((15,16),(17,((18,19),(20,21))))))))))));
tree tnt_185 = [&U] 
(1,(3,(2,((4,(5,(99,(98,(6,97))))),((((11,(8,(7,(9,10)))),((24,(25,(22,23))),((26,(27,((33,(32,(29,(28,(30,31))))),(((36,(34,35)),((38,(37,39)),((40,(41,(42,(43,44)))),(45,(52,(51,(50,(46,(49,(47,48)))))))))),(53,((54,(55,56)),((57,(58,59)),((60,61),((62,63),(64,65)))))))))),(71,((70,((66,67),((81,(79,(80,(78,(77,(76,((72,73),(74,75)))))))),((82,((87,(89,(88,90))),(95,((91,96),(94,(92,93)))))),(83,(84,(85,86))))))),(68,69)))))),(107,((106,((100,101),(105,(103,104)))),(102,108)))),(12,(13,(14,((15,16),(17,((18,19),(20,21))))))))))));
tree tnt_186 = [&U] 
(1,(3,(2,((4,(5,(99,(98,(6,97))))),((((11,(8,(7,(9,10)))),((24,(25,(22,23))),((26,(27,((33,(32,(29,(28,(30,31))))),(((36,(34,35)),((37,39),(38,((40,(41,(42,(43,44)))),(45,(52,(51,(50,(46,(49,(47,48))))))))))),(53,((54,(55,56)),((57,(58,59)),((60,61),((62,63),(64,65)))))))))),(71,(70,(((66,67),((81,(79,(80,(78,(77,(76,((72,73),(74,75)))))))),((82,((87,(89,(88,90))),(95,((91,96),(94,(92,93)))))),(83,(84,(85,86)))))),(68,69))))))),(107,((106,((100,101),(105,(103,104)))),(102,108)))),(12,(13,(14,((15,16),(17,((18,19),(20,21))))))))))));
tree tnt_187 = [&U] 
(1,(3,(2,((4,(5,(99,(98,(6,97))))),((((11,(8,(7,(9,10)))),((24,(25,(22,23))),((26,(27,((33,(32,(29,(28,(30,31))))),(((36,(34,35)),((37,39),(38,((40,(41,(42,(43,44)))),(45,(52,(51,(50,(46,(49,(47,48))))))))))),(53,((54,(55,56)),((57,(58,59)),((60,61),((62,63),(64,65)))))))))),(71,((70,((66,67),((81,(79,(80,(78,(77,((76,(72,73)),(74,75))))))),((82,((87,(89,(88,90))),(95,((91,96),(94,(92,93)))))),(83,(84,(85,86))))))),(68,69)))))),(107,((106,((100,101),(105,(103,104)))),(102,108)))),(12,(13,(14,((15,16),(17,((18,19),(20,21))))))))))));
tree tnt_188 = [&U] 
(1,(3,(2,((4,(5,(99,(98,(6,97))))),((((11,(8,(7,(9,10)))),((24,(25,(22,23))),((26,(27,((33,(32,(29,(28,(30,31))))),(((36,(34,35)),((37,39),(38,((40,(41,(42,(43,44)))),(45,(52,(51,(50,(46,(49,(47,48))))))))))),(53,((54,(55,56)),((57,(58,59)),((60,61),((62,63),(64,65)))))))))),(71,((70,((66,67),((81,(79,(80,(78,(77,(76,(73,(72,(74,75))))))))),((82,((87,(89,(88,90))),(95,((91,96),(94,(92,93)))))),(83,(84,(85,86))))))),(68,69)))))),(107,((106,((100,101),(105,(103,104)))),(102,108)))),(12,(13,(14,((15,16),(17,((18,19),(20,21))))))))))));
tree tnt_189 = [&U] 
(1,(3,(2,((4,(5,(99,(98,(6,97))))),((((11,(8,(7,(9,10)))),((24,(25,(22,23))),((26,(27,((33,(32,(29,(28,(30,31))))),(((36,(34,35)),((37,39),(38,((40,(41,(42,(43,44)))),(45,(52,(51,(50,(46,(49,(47,48))))))))))),(53,((54,(55,56)),((57,(58,59)),((60,61),((62,63),(64,65)))))))))),(71,((70,((66,67),((81,(79,(80,(78,(77,(76,((72,73),(74,75)))))))),(82,((83,(84,(85,86))),((87,(89,(88,90))),(95,((91,96),(94,(92,93)))))))))),(68,69)))))),(107,((106,((100,101),(105,(103,104)))),(102,108)))),(12,(13,(14,((15,16),(17,((18,19),(20,21))))))))))));
tree tnt_190 = [&U] 
(1,(3,(2,((4,(5,(99,(98,(6,97))))),((((11,(8,(7,(9,10)))),((24,(25,(22,23))),((26,(27,((33,(32,(29,(28,(30,31))))),(((36,(34,35)),((37,39),(38,((40,(41,(42,(43,44)))),(45,(52,(51,(50,(46,(49,(47,48))))))))))),(53,((54,(55,56)),((57,(58,59)),((60,61),((62,63),(64,65)))))))))),(70,(71,(((66,67),((81,(79,(80,(78,(77,(76,((72,73),(74,75)))))))),((82,((87,(89,(88,90))),(95,((91,96),(94,(92,93)))))),(83,(84,(85,86)))))),(68,69))))))),(107,((106,((100,101),(105,(103,104)))),(102,108)))),(12,(13,(14,((15,16),(17,((18,19),(20,21))))))))))));
tree tnt_191 = [&U] 
(1,(3,(2,((4,(5,(99,(97,(6,98))))),((((11,(8,(7,(9,10)))),((24,(25,(22,23))),((26,((27,(((36,(34,35)),(53,((54,(55,56)),((57,(58,59)),((60,61),(62,(63,(64,65)))))))),((38,(37,39)),((40,41),((45,((44,(42,43)),(50,(46,(47,(48,49)))))),(51,52)))))),(32,(29,(33,(28,(30,31))))))),(71,(70,(((66,67),((81,(80,(79,(78,(77,((76,(72,73)),(74,75))))))),((82,((87,(89,(88,90))),((91,96),(95,(94,(92,93)))))),(83,(84,(85,86)))))),(68,69))))))),(107,((106,((100,101),(105,(103,104)))),(102,108)))),(12,(14,(13,((15,16),(17,((18,19),(20,21))))))))))));
tree tnt_192 = [&U] 
(1,(3,(2,((4,(5,(99,(97,(6,98))))),((((11,(8,(7,(9,10)))),((24,(25,(22,23))),((26,((27,(((36,(34,35)),(53,((54,(55,56)),((57,(58,59)),((60,61),(62,(63,(64,65)))))))),((38,(37,39)),((40,41),((45,((44,(42,43)),(50,(46,(47,(48,49)))))),(51,52)))))),(32,(29,(33,(28,(30,31))))))),(70,(71,(((66,67),((81,(80,(79,(78,(77,((76,(72,73)),(74,75))))))),((82,((87,(89,(88,90))),((91,96),(95,(94,(92,93)))))),(83,(84,(85,86)))))),(68,69))))))),(107,((106,((100,101),(105,(103,104)))),(102,108)))),(12,(14,(13,((15,16),(17,((18,19),(20,21))))))))))));
tree tnt_193 = [&U] 
(1,(3,(2,((4,(5,(99,(97,(6,98))))),((((11,(8,(7,(9,10)))),((24,(25,(22,23))),((26,((27,(((36,(34,35)),(53,((54,(55,56)),((57,(58,59)),((60,61),(62,(63,(64,65)))))))),((38,(37,39)),((40,41),((45,((44,(42,43)),(50,(46,(47,(48,49)))))),(51,52)))))),(32,(29,(33,(28,(30,31))))))),(71,((70,((66,67),((81,(80,(79,(78,(77,((76,(72,73)),(74,75))))))),((82,((87,(89,(88,90))),((91,96),(95,(94,(92,93)))))),(83,(84,(85,86))))))),(68,69)))))),(107,((106,((100,101),(105,(103,104)))),(102,108)))),(12,(14,(13,((15,16),(17,((18,19),(20,21))))))))))));
tree tnt_194 = [&U] 
(1,(3,(2,((4,(5,(99,(97,(6,98))))),((((11,(8,(7,(9,10)))),((24,(25,(22,23))),((26,((27,(((36,(34,35)),(53,((54,(55,56)),((57,(58,59)),((60,61),(62,(63,(64,65)))))))),((38,(37,39)),((40,41),((45,((44,(42,43)),(50,(46,(47,(48,49)))))),(51,52)))))),(32,(29,(33,(28,(30,31))))))),(71,(70,(((66,67),((81,(80,(79,(78,(77,(76,((72,73),(74,75)))))))),((82,((87,(89,(88,90))),((91,96),(95,(94,(92,93)))))),(83,(84,(85,86)))))),(68,69))))))),(107,((106,((100,101),(105,(103,104)))),(102,108)))),(12,(14,(13,((15,16),(17,((18,19),(20,21))))))))))));
tree tnt_195 = [&U] 
(1,(3,(2,((4,(5,(99,(97,(6,98))))),((((11,(8,(7,(9,10)))),((24,(25,(22,23))),((26,((27,(((36,(34,35)),(53,((54,(55,56)),((57,(58,59)),((60,61),(62,(63,(64,65)))))))),((38,(37,39)),((40,41),((45,((44,(42,43)),(50,(46,(47,(48,49)))))),(51,52)))))),(32,(29,(33,(28,(30,31))))))),(71,(70,(((66,67),((81,(79,(80,(78,(77,((76,(72,73)),(74,75))))))),((82,((87,(89,(88,90))),((91,96),(95,(94,(92,93)))))),(83,(84,(85,86)))))),(68,69))))))),(107,((106,((100,101),(105,(103,104)))),(102,108)))),(12,(14,(13,((15,16),(17,((18,19),(20,21))))))))))));
tree tnt_196 = [&U] 
(1,(3,(2,((4,(5,(99,(97,(6,98))))),((((11,(8,(7,(9,10)))),((24,(25,(22,23))),((26,((27,(((36,(34,35)),(53,((54,(55,56)),((57,(58,59)),((60,61),(62,(63,(64,65)))))))),((38,(37,39)),((40,41),((45,((44,(42,43)),(50,(46,(47,(48,49)))))),(51,52)))))),(32,(29,(33,(28,(30,31))))))),(71,(70,(((66,67),((81,(80,(79,(78,(77,((76,(72,73)),(74,75))))))),(82,((83,(84,(85,86))),((87,(89,(88,90))),((91,96),(95,(94,(92,93))))))))),(68,69))))))),(107,((106,((100,101),(105,(103,104)))),(102,108)))),(12,(14,(13,((15,16),(17,((18,19),(20,21))))))))))));
tree tnt_197 = [&U] 
(1,(3,(2,((4,(5,(99,(98,(6,97))))),((((11,(8,(7,(9,10)))),((24,(25,(22,23))),((26,((27,(((36,(34,35)),(53,((54,(55,56)),((57,(58,59)),((60,61),(62,(63,(64,65)))))))),((38,(37,39)),((40,41),((45,((44,(42,43)),(50,(46,(47,(48,49)))))),(51,52)))))),(32,(29,(33,(28,(30,31))))))),(71,(70,(((66,67),((81,(80,(79,(78,(77,((76,(72,73)),(74,75))))))),((82,((87,(89,(88,90))),((91,96),(95,(94,(92,93)))))),(83,(84,(85,86)))))),(68,69))))))),(107,((106,((100,101),(105,(103,104)))),(102,108)))),(12,(14,(13,((15,16),(17,((18,19),(20,21))))))))))));
tree tnt_198 = [&U] 
(1,(3,(2,((4,(5,(99,(97,(6,98))))),((((11,(8,(7,(9,10)))),((24,(25,(22,23))),((26,(27,((32,(29,(33,(28,(30,31))))),(((36,(34,35)),(53,((54,(55,56)),((57,(58,59)),((60,61),(62,(63,(64,65)))))))),((38,(37,39)),((40,41),((45,((44,(42,43)),(50,(46,(47,(48,49)))))),(51,52)))))))),(71,(70,(((66,67),((81,(80,(79,(78,(77,((76,(72,73)),(74,75))))))),((82,((87,(89,(88,90))),((91,96),(95,(94,(92,93)))))),(83,(84,(85,86)))))),(68,69))))))),(107,((106,((100,101),(105,(103,104)))),(102,108)))),(12,(14,(13,((15,16),(17,((18,19),(20,21))))))))))));
tree tnt_199 = [&U] 
(1,(3,(2,((4,(5,(99,(97,(6,98))))),((((11,(8,(7,(9,10)))),((24,(25,(22,23))),((26,((27,(((36,(34,35)),(53,((54,(55,56)),((57,(58,59)),((60,61),(62,(63,(64,65)))))))),((38,(37,39)),((40,41),((45,((44,(42,43)),(50,(46,(47,(48,49)))))),(51,52)))))),(32,(29,(33,(28,(30,31))))))),(71,(70,(((66,67),((81,(80,(79,(78,(77,(76,(73,(72,(74,75))))))))),((82,((87,(89,(88,90))),((91,96),(95,(94,(92,93)))))),(83,(84,(85,86)))))),(68,69))))))),(107,((106,((100,101),(105,(103,104)))),(102,108)))),(12,(14,(13,((15,16),(17,((18,19),(20,21))))))))))));
tree tnt_200 = [&U] 
(1,(3,(2,((4,(5,(99,(97,(6,98))))),((((11,(8,(7,(9,10)))),((24,(25,(22,23))),((26,((27,(((36,(34,35)),(53,((54,(55,56)),((57,(58,59)),((60,61),(62,(63,(64,65)))))))),((37,39),(38,((40,41),((45,((44,(42,43)),(50,(46,(47,(48,49)))))),(51,52))))))),(32,(29,(33,(28,(30,31))))))),(71,(70,(((66,67),((81,(80,(79,(78,(77,((76,(72,73)),(74,75))))))),((82,((87,(89,(88,90))),((91,96),(95,(94,(92,93)))))),(83,(84,(85,86)))))),(68,69))))))),(107,((106,((100,101),(105,(103,104)))),(102,108)))),(12,(14,(13,((15,16),(17,((18,19),(20,21))))))))))));
tree tnt_201 = [&U] 
(1,(3,(2,((4,(5,(99,(98,(6,97))))),((((11,(8,(10,(7,9)))),((24,(25,(22,23))),((26,(27,((33,(32,(29,(28,(30,31))))),((34,35),(36,((38,((37,39),((40,41),((45,((44,(42,43)),(50,(46,(49,(47,48)))))),(51,52))))),(53,((54,(55,56)),((57,(58,59)),((60,61),(63,(62,(64,65))))))))))))),(71,(70,(((66,67),((81,(80,(79,(78,(77,(76,((72,73),(74,75)))))))),(82,((84,(83,(85,86))),((87,(89,(88,90))),((91,96),(95,(94,(92,93))))))))),(68,69))))))),(107,((106,((100,101),(105,(103,104)))),(102,108)))),(12,(13,(14,((15,16),(17,((18,19),(20,21))))))))))));
tree tnt_202 = [&U] 
(1,(3,(2,((4,(5,(99,(98,(6,97))))),((((11,(8,(10,(7,9)))),((24,(25,(22,23))),((26,(27,((33,(32,(29,(28,(30,31))))),((34,35),(36,((38,((37,39),((40,41),((45,((44,(42,43)),(50,(46,(49,(47,48)))))),(51,52))))),(53,((54,(55,56)),((57,(58,59)),((60,61),(63,(62,(64,65))))))))))))),(70,(71,(((66,67),((81,(80,(79,(78,(77,(76,((72,73),(74,75)))))))),(82,((84,(83,(85,86))),((87,(89,(88,90))),((91,96),(95,(94,(92,93))))))))),(68,69))))))),(107,((106,((100,101),(105,(103,104)))),(102,108)))),(12,(13,(14,((15,16),(17,((18,19),(20,21))))))))))));
tree tnt_203 = [&U] 
(1,(3,(2,((4,(5,(99,(98,(6,97))))),((((11,(8,(10,(7,9)))),((24,(25,(22,23))),((26,(27,((33,(32,(29,(28,(30,31))))),((34,35),(36,((38,((37,39),((40,41),((45,((44,(42,43)),(50,(46,(49,(47,48)))))),(51,52))))),(53,((54,(55,56)),((57,(58,59)),((60,61),(63,(62,(64,65))))))))))))),(71,((70,((66,67),((81,(80,(79,(78,(77,(76,((72,73),(74,75)))))))),(82,((84,(83,(85,86))),((87,(89,(88,90))),((91,96),(95,(94,(92,93)))))))))),(68,69)))))),(107,((106,((100,101),(105,(103,104)))),(102,108)))),(12,(13,(14,((15,16),(17,((18,19),(20,21))))))))))));
tree tnt_204 = [&U] 
(1,(3,(2,((4,(5,(99,(98,(6,97))))),((((11,(8,(10,(7,9)))),((24,(25,(22,23))),((26,(27,((33,(32,(29,(28,(30,31))))),((34,35),(36,((38,((37,39),((40,41),((45,((44,(42,43)),(50,(46,(49,(47,48)))))),(51,52))))),(53,((54,(55,56)),((57,(58,59)),((60,61),(63,(62,(64,65))))))))))))),(71,(70,(((66,67),((81,(80,(79,(78,(77,(76,(73,(72,(74,75))))))))),(82,((84,(83,(85,86))),((87,(89,(88,90))),((91,96),(95,(94,(92,93))))))))),(68,69))))))),(107,((106,((100,101),(105,(103,104)))),(102,108)))),(12,(13,(14,((15,16),(17,((18,19),(20,21))))))))))));
tree tnt_205 = [&U] 
(1,(3,(2,((4,(5,(99,(98,(6,97))))),((((11,(8,(10,(7,9)))),((24,(25,(22,23))),((26,(27,((33,(32,(29,(28,(30,31))))),((34,35),(36,((38,((37,39),((40,41),((45,((44,(42,43)),(50,(46,(49,(47,48)))))),(51,52))))),(53,((54,(55,56)),((57,(58,59)),((60,61),(63,(62,(64,65))))))))))))),(71,(70,(((66,67),((81,(80,(79,(78,(77,((76,(72,73)),(74,75))))))),(82,((84,(83,(85,86))),((87,(89,(88,90))),((91,96),(95,(94,(92,93))))))))),(68,69))))))),(107,((106,((100,101),(105,(103,104)))),(102,108)))),(12,(13,(14,((15,16),(17,((18,19),(20,21))))))))))));
tree tnt_206 = [&U] 
(1,(3,(2,((4,(5,(99,(98,(6,97))))),((((11,(8,(10,(7,9)))),((24,(25,(22,23))),((26,(27,((33,(32,(29,(28,(30,31))))),((34,35),(36,((38,((37,39),((40,41),((45,((44,(42,43)),(50,(46,(49,(47,48)))))),(51,52))))),(53,((54,(55,56)),((57,(58,59)),((60,61),(63,(62,(64,65))))))))))))),(71,(70,(((66,67),((81,(79,(80,(78,(77,(76,((72,73),(74,75)))))))),(82,((84,(83,(85,86))),((87,(89,(88,90))),((91,96),(95,(94,(92,93))))))))),(68,69))))))),(107,((106,((100,101),(105,(103,104)))),(102,108)))),(12,(13,(14,((15,16),(17,((18,19),(20,21))))))))))));
tree tnt_207 = [&U] 
(1,(3,(2,((4,(5,(99,(98,(6,97))))),((((11,(8,(10,(7,9)))),((24,(25,(22,23))),((26,(27,((33,(32,(29,(28,(30,31))))),((34,35),(36,((38,((37,39),((40,41),((45,((44,(42,43)),(50,(46,(49,(47,48)))))),(51,52))))),(53,((54,(55,56)),((57,(58,59)),((60,61),(63,(62,(64,65))))))))))))),(71,(70,(((66,67),((81,(80,(79,(78,(77,(76,((72,73),(74,75)))))))),((82,((87,(89,(88,90))),((91,96),(95,(94,(92,93)))))),(84,(83,(85,86)))))),(68,69))))))),(107,((106,((100,101),(105,(103,104)))),(102,108)))),(12,(13,(14,((15,16),(17,((18,19),(20,21))))))))))));
tree tnt_208 = [&U] 
(1,(3,(2,((4,(5,(99,(97,(6,98))))),((((11,(8,(10,(7,9)))),((24,(25,(22,23))),((26,(27,((33,(32,(29,(28,(30,31))))),((34,35),(36,((38,((37,39),((40,41),((45,((44,(42,43)),(50,(46,(49,(47,48)))))),(51,52))))),(53,((54,(55,56)),((57,(58,59)),((60,61),(63,(62,(64,65))))))))))))),(71,(70,(((66,67),((81,(80,(79,(78,(77,(76,((72,73),(74,75)))))))),(82,((84,(83,(85,86))),((87,(89,(88,90))),((91,96),(95,(94,(92,93))))))))),(68,69))))))),(107,((106,((100,101),(105,(103,104)))),(102,108)))),(12,(13,(14,((15,16),(17,((18,19),(20,21))))))))))));
tree tnt_209 = [&U] 
(1,(3,(2,((4,(5,(99,(98,(6,97))))),((((11,(8,(10,(7,9)))),((24,(25,(22,23))),((26,(27,((33,(32,(29,(28,(30,31))))),((34,35),(36,(((38,(37,39)),((40,41),((45,((44,(42,43)),(50,(46,(49,(47,48)))))),(51,52)))),(53,((54,(55,56)),((57,(58,59)),((60,61),(63,(62,(64,65))))))))))))),(71,(70,(((66,67),((81,(80,(79,(78,(77,(76,((72,73),(74,75)))))))),(82,((84,(83,(85,86))),((87,(89,(88,90))),((91,96),(95,(94,(92,93))))))))),(68,69))))))),(107,((106,((100,101),(105,(103,104)))),(102,108)))),(12,(13,(14,((15,16),(17,((18,19),(20,21))))))))))));
tree tnt_210 = [&U] 
(1,(3,(2,((4,(5,(99,(98,(6,97))))),((((11,(8,(10,(7,9)))),((24,(25,(22,23))),((26,(27,((33,(32,(29,(28,(30,31))))),((34,35),(36,(((37,(38,39)),((40,41),((45,((44,(42,43)),(50,(46,(49,(47,48)))))),(51,52)))),(53,((54,(55,56)),((57,(58,59)),((60,61),(63,(62,(64,65))))))))))))),(71,(70,(((66,67),((81,(80,(79,(78,(77,(76,((72,73),(74,75)))))))),(82,((84,(83,(85,86))),((87,(89,(88,90))),((91,96),(95,(94,(92,93))))))))),(68,69))))))),(107,((106,((100,101),(105,(103,104)))),(102,108)))),(12,(13,(14,((15,16),(17,((18,19),(20,21))))))))))));
tree tnt_211 = [&U] 
(1,(2,(3,((4,(5,(99,(98,(6,97))))),((((11,(8,(9,(7,10)))),((24,(25,(22,23))),((26,((27,(((36,(34,35)),(38,((37,39),(((40,41),(45,((44,(42,43)),(50,(46,(48,(47,49))))))),(51,52))))),(53,((54,(55,56)),((57,(58,59)),((60,61),(62,(63,(64,65))))))))),(33,(32,(29,(28,(30,31))))))),(71,(70,(((66,67),((81,(80,(79,(78,(77,(76,(73,(72,(74,75))))))))),((82,((87,(89,(88,90))),((91,96),(95,(94,(92,93)))))),((83,84),(85,86))))),(68,69))))))),(107,((106,((100,101),(105,(103,104)))),(102,108)))),(12,((13,14),((15,16),(17,((18,19),(20,21)))))))))));
tree tnt_212 = [&U] 
(1,(3,(2,((4,(5,(99,(98,(6,97))))),((((11,(8,(9,(7,10)))),((24,(25,(22,23))),((26,((27,(((36,(34,35)),(38,((37,39),(((40,41),(45,((44,(42,43)),(50,(46,(48,(47,49))))))),(51,52))))),(53,((54,(55,56)),((57,(58,59)),((60,61),(62,(63,(64,65))))))))),(33,(32,(29,(28,(30,31))))))),(71,(70,(((66,67),((81,(80,(79,(78,(77,(76,(73,(72,(74,75))))))))),((82,((87,(89,(88,90))),((91,96),(95,(94,(92,93)))))),((83,84),(85,86))))),(68,69))))))),(107,((106,((100,101),(105,(103,104)))),(102,108)))),(12,((13,14),((15,16),(17,((18,19),(20,21)))))))))));
tree tnt_213 = [&U] 
(1,(2,(3,(((4,5),(99,(98,(6,97)))),((((11,(8,(9,(7,10)))),((24,(25,(22,23))),((26,((27,(((36,(34,35)),(38,((37,39),(((40,41),(45,((44,(42,43)),(50,(46,(48,(47,49))))))),(51,52))))),(53,((54,(55,56)),((57,(58,59)),((60,61),(62,(63,(64,65))))))))),(33,(32,(29,(28,(30,31))))))),(71,(70,(((66,67),((81,(80,(79,(78,(77,(76,(73,(72,(74,75))))))))),((82,((87,(89,(88,90))),((91,96),(95,(94,(92,93)))))),((83,84),(85,86))))),(68,69))))))),(107,((106,((100,101),(105,(103,104)))),(102,108)))),(12,((13,14),((15,16),(17,((18,19),(20,21)))))))))));
tree tnt_214 = [&U] 
(1,(2,(3,((4,(5,(99,(98,(6,97))))),((((11,(8,(9,(7,10)))),((24,(25,(22,23))),((26,(27,((33,(32,(29,(28,(30,31))))),(((36,(34,35)),(38,((37,39),(((40,41),(45,((44,(42,43)),(50,(46,(48,(47,49))))))),(51,52))))),(53,((54,(55,56)),((57,(58,59)),((60,61),(62,(63,(64,65))))))))))),(71,(70,(((66,67),((81,(80,(79,(78,(77,(76,(73,(72,(74,75))))))))),((82,((87,(89,(88,90))),((91,96),(95,(94,(92,93)))))),((83,84),(85,86))))),(68,69))))))),(107,((106,((100,101),(105,(103,104)))),(102,108)))),(12,((13,14),((15,16),(17,((18,19),(20,21)))))))))));
tree tnt_215 = [&U] 
(1,(2,(3,((4,(5,(99,(98,(6,97))))),((((11,(8,(9,(7,10)))),((24,(25,(22,23))),((26,((27,(((36,(34,35)),((37,(38,39)),(((40,41),(45,((44,(42,43)),(50,(46,(48,(47,49))))))),(51,52)))),(53,((54,(55,56)),((57,(58,59)),((60,61),(62,(63,(64,65))))))))),(33,(32,(29,(28,(30,31))))))),(71,(70,(((66,67),((81,(80,(79,(78,(77,(76,(73,(72,(74,75))))))))),((82,((87,(89,(88,90))),((91,96),(95,(94,(92,93)))))),((83,84),(85,86))))),(68,69))))))),(107,((106,((100,101),(105,(103,104)))),(102,108)))),(12,((13,14),((15,16),(17,((18,19),(20,21)))))))))));
tree tnt_216 = [&U] 
(1,(2,(3,((4,(5,(99,(98,(6,97))))),((((11,(8,(9,(7,10)))),((24,(25,(22,23))),((26,((27,(((36,(34,35)),(38,((37,39),(((40,41),(45,((44,(42,43)),(50,(46,(48,(47,49))))))),(51,52))))),(53,((54,(55,56)),((57,(58,59)),((60,61),(62,(63,(64,65))))))))),(33,(32,(29,(28,(30,31))))))),(70,(71,(((66,67),((81,(80,(79,(78,(77,(76,(73,(72,(74,75))))))))),((82,((87,(89,(88,90))),((91,96),(95,(94,(92,93)))))),((83,84),(85,86))))),(68,69))))))),(107,((106,((100,101),(105,(103,104)))),(102,108)))),(12,((13,14),((15,16),(17,((18,19),(20,21)))))))))));
tree tnt_217 = [&U] 
(1,(2,(3,((4,(5,(99,(98,(6,97))))),((((11,(8,(9,(7,10)))),((24,(25,(22,23))),((26,((27,(((36,(34,35)),(38,((37,39),(((40,41),(45,((44,(42,43)),(50,(46,(48,(47,49))))))),(51,52))))),(53,((54,(55,56)),((57,(58,59)),((60,61),(62,(63,(64,65))))))))),(33,(32,(29,(28,(30,31))))))),(71,((70,((66,67),((81,(80,(79,(78,(77,(76,(73,(72,(74,75))))))))),((82,((87,(89,(88,90))),((91,96),(95,(94,(92,93)))))),((83,84),(85,86)))))),(68,69)))))),(107,((106,((100,101),(105,(103,104)))),(102,108)))),(12,((13,14),((15,16),(17,((18,19),(20,21)))))))))));
tree tnt_218 = [&U] 
(1,(2,(3,((4,(5,(99,(98,(6,97))))),((((11,(8,(9,(7,10)))),((24,(25,(22,23))),((26,((27,(((36,(34,35)),(38,((37,39),(((40,41),(45,((44,(42,43)),(50,(46,(48,(47,49))))))),(51,52))))),(53,((54,(55,56)),((57,(58,59)),((60,61),(62,(63,(64,65))))))))),(33,(32,(29,(28,(30,31))))))),(71,(70,(((66,67),((81,(80,(79,(78,(77,(76,((72,73),(74,75)))))))),((82,((87,(89,(88,90))),((91,96),(95,(94,(92,93)))))),((83,84),(85,86))))),(68,69))))))),(107,((106,((100,101),(105,(103,104)))),(102,108)))),(12,((13,14),((15,16),(17,((18,19),(20,21)))))))))));
tree tnt_219 = [&U] 
(1,(2,(3,((4,(5,(99,(98,(6,97))))),((((11,(8,(9,(7,10)))),((24,(25,(22,23))),((26,((27,(((36,(34,35)),(38,((37,39),(((40,41),(45,((44,(42,43)),(50,(46,(48,(47,49))))))),(51,52))))),(53,((54,(55,56)),((57,(58,59)),((60,61),(62,(63,(64,65))))))))),(33,(32,(29,(28,(30,31))))))),(71,(70,(((66,67),((81,(79,(80,(78,(77,(76,(73,(72,(74,75))))))))),((82,((87,(89,(88,90))),((91,96),(95,(94,(92,93)))))),((83,84),(85,86))))),(68,69))))))),(107,((106,((100,101),(105,(103,104)))),(102,108)))),(12,((13,14),((15,16),(17,((18,19),(20,21)))))))))));
tree tnt_220 = [&U] 
(1,(2,(3,((4,(5,(99,(98,(6,97))))),((((11,(8,(9,(7,10)))),((24,(25,(22,23))),((26,((27,(((36,(34,35)),(38,((37,39),(((40,41),(45,((44,(42,43)),(50,(46,(48,(47,49))))))),(51,52))))),(53,((54,(55,56)),((57,(58,59)),((60,61),(62,(63,(64,65))))))))),(33,(32,(29,(28,(30,31))))))),(71,(70,(((66,67),((81,(80,(79,(78,(77,(76,(73,(72,(74,75))))))))),(82,(((83,84),(85,86)),((87,(89,(88,90))),((91,96),(95,(94,(92,93))))))))),(68,69))))))),(107,((106,((100,101),(105,(103,104)))),(102,108)))),(12,((13,14),((15,16),(17,((18,19),(20,21)))))))))));
tree tnt_221 = [&U] 
(1,(2,(3,((4,(5,(99,(98,(6,97))))),((((11,(8,(7,(9,10)))),((24,(25,(22,23))),((26,(27,((33,(32,(29,(28,(30,31))))),(((36,(34,35)),(38,((37,39),((40,41),((45,((44,(42,43)),(50,(46,(49,(47,48)))))),(51,52)))))),(53,((54,(55,56)),((57,(58,59)),((60,61),(63,(62,(64,65))))))))))),(71,(70,(((66,67),((81,(80,(79,(78,(77,((76,(72,73)),(74,75))))))),((82,((87,(89,(88,90))),(95,((91,96),(94,(92,93)))))),(84,(83,(85,86)))))),(68,69))))))),(107,((106,((100,101),(105,(103,104)))),(102,108)))),(12,((13,14),((15,16),(17,((18,19),(20,21)))))))))));
tree tnt_222 = [&U] 
(1,(2,(3,((4,(5,(99,(98,(6,97))))),((((11,(8,(7,(9,10)))),((24,(25,(22,23))),((26,(27,((33,(32,(29,(28,(30,31))))),(((36,(34,35)),(38,((37,39),((40,41),((45,((44,(42,43)),(50,(46,(49,(47,48)))))),(51,52)))))),(53,((54,(55,56)),((57,(58,59)),((60,61),(63,(62,(64,65))))))))))),(70,(71,(((66,67),((81,(80,(79,(78,(77,((76,(72,73)),(74,75))))))),((82,((87,(89,(88,90))),(95,((91,96),(94,(92,93)))))),(84,(83,(85,86)))))),(68,69))))))),(107,((106,((100,101),(105,(103,104)))),(102,108)))),(12,((13,14),((15,16),(17,((18,19),(20,21)))))))))));
tree tnt_223 = [&U] 
(1,(2,(3,((4,(5,(99,(98,(6,97))))),((((11,(8,(7,(9,10)))),((24,(25,(22,23))),((26,(27,((33,(32,(29,(28,(30,31))))),(((36,(34,35)),(38,((37,39),((40,41),((45,((44,(42,43)),(50,(46,(49,(47,48)))))),(51,52)))))),(53,((54,(55,56)),((57,(58,59)),((60,61),(63,(62,(64,65))))))))))),(71,((70,((66,67),((81,(80,(79,(78,(77,((76,(72,73)),(74,75))))))),((82,((87,(89,(88,90))),(95,((91,96),(94,(92,93)))))),(84,(83,(85,86))))))),(68,69)))))),(107,((106,((100,101),(105,(103,104)))),(102,108)))),(12,((13,14),((15,16),(17,((18,19),(20,21)))))))))));
tree tnt_224 = [&U] 
(1,(2,(3,((4,(5,(99,(98,(6,97))))),((((11,(8,(7,(9,10)))),((24,(25,(22,23))),((26,(27,((33,(32,(29,(28,(30,31))))),(((36,(34,35)),(38,((37,39),((40,41),((45,((44,(42,43)),(50,(46,(49,(47,48)))))),(51,52)))))),(53,((54,(55,56)),((57,(58,59)),((60,61),(63,(62,(64,65))))))))))),(71,(70,(((66,67),((81,(80,(79,(78,(77,(76,((72,73),(74,75)))))))),((82,((87,(89,(88,90))),(95,((91,96),(94,(92,93)))))),(84,(83,(85,86)))))),(68,69))))))),(107,((106,((100,101),(105,(103,104)))),(102,108)))),(12,((13,14),((15,16),(17,((18,19),(20,21)))))))))));
tree tnt_225 = [&U] 
(1,(2,(3,((4,(5,(99,(98,(6,97))))),((((11,(8,(7,(9,10)))),((24,(25,(22,23))),((26,(27,((33,(32,(29,(28,(30,31))))),(((36,(34,35)),(38,((37,39),((40,41),((45,((44,(42,43)),(50,(46,(49,(47,48)))))),(51,52)))))),(53,((54,(55,56)),((57,(58,59)),((60,61),(63,(62,(64,65))))))))))),(71,(70,(((66,67),((81,(79,(80,(78,(77,((76,(72,73)),(74,75))))))),((82,((87,(89,(88,90))),(95,((91,96),(94,(92,93)))))),(84,(83,(85,86)))))),(68,69))))))),(107,((106,((100,101),(105,(103,104)))),(102,108)))),(12,((13,14),((15,16),(17,((18,19),(20,21)))))))))));
tree tnt_226 = [&U] 
(1,(2,(3,((4,(5,(99,(98,(6,97))))),((((11,(8,(7,(9,10)))),((24,(25,(22,23))),((26,(27,((33,(32,(29,(28,(30,31))))),(((36,(34,35)),(38,((37,39),((40,41),((45,((44,(42,43)),(50,(46,(49,(47,48)))))),(51,52)))))),(53,((54,(55,56)),((57,(58,59)),((60,61),(63,(62,(64,65))))))))))),(71,(70,(((66,67),((81,(80,(79,(78,(77,((76,(72,73)),(74,75))))))),(82,((84,(83,(85,86))),((87,(89,(88,90))),(95,((91,96),(94,(92,93))))))))),(68,69))))))),(107,((106,((100,101),(105,(103,104)))),(102,108)))),(12,((13,14),((15,16),(17,((18,19),(20,21)))))))))));
tree tnt_227 = [&U] 
(1,(2,(3,((4,(5,(99,(97,(6,98))))),((((11,(8,(7,(9,10)))),((24,(25,(22,23))),((26,(27,((33,(32,(29,(28,(30,31))))),(((36,(34,35)),(38,((37,39),((40,41),((45,((44,(42,43)),(50,(46,(49,(47,48)))))),(51,52)))))),(53,((54,(55,56)),((57,(58,59)),((60,61),(63,(62,(64,65))))))))))),(71,(70,(((66,67),((81,(80,(79,(78,(77,((76,(72,73)),(74,75))))))),((82,((87,(89,(88,90))),(95,((91,96),(94,(92,93)))))),(84,(83,(85,86)))))),(68,69))))))),(107,((106,((100,101),(105,(103,104)))),(102,108)))),(12,((13,14),((15,16),(17,((18,19),(20,21)))))))))));
tree tnt_228 = [&U] 
(1,(2,(3,(((4,5),(99,(98,(6,97)))),((((11,(8,(7,(9,10)))),((24,(25,(22,23))),((26,(27,((33,(32,(29,(28,(30,31))))),(((36,(34,35)),(38,((37,39),((40,41),((45,((44,(42,43)),(50,(46,(49,(47,48)))))),(51,52)))))),(53,((54,(55,56)),((57,(58,59)),((60,61),(63,(62,(64,65))))))))))),(71,(70,(((66,67),((81,(80,(79,(78,(77,((76,(72,73)),(74,75))))))),((82,((87,(89,(88,90))),(95,((91,96),(94,(92,93)))))),(84,(83,(85,86)))))),(68,69))))))),(107,((106,((100,101),(105,(103,104)))),(102,108)))),(12,((13,14),((15,16),(17,((18,19),(20,21)))))))))));
tree tnt_229 = [&U] 
(1,(2,(3,((4,(5,(99,(98,(6,97))))),((((11,(8,(7,(9,10)))),((24,(25,(22,23))),((26,((27,(((36,(34,35)),(38,((37,39),((40,41),((45,((44,(42,43)),(50,(46,(49,(47,48)))))),(51,52)))))),(53,((54,(55,56)),((57,(58,59)),((60,61),(63,(62,(64,65))))))))),(33,(32,(29,(28,(30,31))))))),(71,(70,(((66,67),((81,(80,(79,(78,(77,((76,(72,73)),(74,75))))))),((82,((87,(89,(88,90))),(95,((91,96),(94,(92,93)))))),(84,(83,(85,86)))))),(68,69))))))),(107,((106,((100,101),(105,(103,104)))),(102,108)))),(12,((13,14),((15,16),(17,((18,19),(20,21)))))))))));
tree tnt_230 = [&U] 
(1,(2,(3,((4,(5,(99,(98,(6,97))))),((((11,(8,(7,(9,10)))),((24,(25,(22,23))),((26,(27,((33,(32,(29,(28,(30,31))))),(((36,(34,35)),(53,((54,(55,56)),((57,(58,59)),((60,61),(63,(62,(64,65)))))))),(38,((37,39),((40,41),((45,((44,(42,43)),(50,(46,(49,(47,48)))))),(51,52))))))))),(71,(70,(((66,67),((81,(80,(79,(78,(77,((76,(72,73)),(74,75))))))),((82,((87,(89,(88,90))),(95,((91,96),(94,(92,93)))))),(84,(83,(85,86)))))),(68,69))))))),(107,((106,((100,101),(105,(103,104)))),(102,108)))),(12,((13,14),((15,16),(17,((18,19),(20,21)))))))))));
tree tnt_231 = [&U] 
(1,(2,(3,((4,(5,(99,(98,(6,97))))),((((11,(8,(7,(9,10)))),((24,(25,(22,23))),((26,((27,(((36,(34,35)),(53,((54,(55,56)),((57,(58,59)),((60,61),((62,63),(64,65))))))),((37,(38,39)),((40,41),((45,((44,(42,43)),(50,(46,(47,(48,49)))))),(51,52)))))),(32,(33,(29,(28,(30,31))))))),(71,((70,((66,67),((81,(80,(79,(78,(77,((73,(72,76)),(74,75))))))),((82,((87,(89,(88,90))),((91,96),(95,(94,(92,93)))))),(83,(84,(85,86))))))),(68,69)))))),(107,((106,((100,101),(105,(103,104)))),(102,108)))),(12,((13,14),((15,16),(17,((18,19),(20,21)))))))))));
tree tnt_232 = [&U] 
(1,(3,(2,((4,(5,(99,(98,(6,97))))),((((11,(8,(7,(9,10)))),((24,(25,(22,23))),((26,((27,(((36,(34,35)),(53,((54,(55,56)),((57,(58,59)),((60,61),((62,63),(64,65))))))),((37,(38,39)),((40,41),((45,((44,(42,43)),(50,(46,(47,(48,49)))))),(51,52)))))),(32,(33,(29,(28,(30,31))))))),(71,((70,((66,67),((81,(80,(79,(78,(77,((73,(72,76)),(74,75))))))),((82,((87,(89,(88,90))),((91,96),(95,(94,(92,93)))))),(83,(84,(85,86))))))),(68,69)))))),(107,((106,((100,101),(105,(103,104)))),(102,108)))),(12,((13,14),((15,16),(17,((18,19),(20,21)))))))))));
tree tnt_233 = [&U] 
(1,(2,(3,(((4,5),(99,(98,(6,97)))),((((11,(8,(7,(9,10)))),((24,(25,(22,23))),((26,((27,(((36,(34,35)),(53,((54,(55,56)),((57,(58,59)),((60,61),((62,63),(64,65))))))),((37,(38,39)),((40,41),((45,((44,(42,43)),(50,(46,(47,(48,49)))))),(51,52)))))),(32,(33,(29,(28,(30,31))))))),(71,((70,((66,67),((81,(80,(79,(78,(77,((73,(72,76)),(74,75))))))),((82,((87,(89,(88,90))),((91,96),(95,(94,(92,93)))))),(83,(84,(85,86))))))),(68,69)))))),(107,((106,((100,101),(105,(103,104)))),(102,108)))),(12,((13,14),((15,16),(17,((18,19),(20,21)))))))))));
tree tnt_234 = [&U] 
(1,(2,(3,((4,(5,(99,(98,(6,97))))),((((11,(8,(7,(9,10)))),((24,(25,(22,23))),((26,(27,((32,(33,(29,(28,(30,31))))),(((36,(34,35)),(53,((54,(55,56)),((57,(58,59)),((60,61),((62,63),(64,65))))))),((37,(38,39)),((40,41),((45,((44,(42,43)),(50,(46,(47,(48,49)))))),(51,52)))))))),(71,((70,((66,67),((81,(80,(79,(78,(77,((73,(72,76)),(74,75))))))),((82,((87,(89,(88,90))),((91,96),(95,(94,(92,93)))))),(83,(84,(85,86))))))),(68,69)))))),(107,((106,((100,101),(105,(103,104)))),(102,108)))),(12,((13,14),((15,16),(17,((18,19),(20,21)))))))))));
tree tnt_235 = [&U] 
(1,(2,(3,((4,(5,(99,(98,(6,97))))),((((11,(8,(7,(9,10)))),((24,(25,(22,23))),((26,((27,(((36,(34,35)),(53,((54,(55,56)),((57,(58,59)),((60,61),((62,63),(64,65))))))),((37,(38,39)),((40,41),((45,((44,(42,43)),(50,(46,(47,(48,49)))))),(51,52)))))),(33,(32,(29,(28,(30,31))))))),(71,((70,((66,67),((81,(80,(79,(78,(77,((73,(72,76)),(74,75))))))),((82,((87,(89,(88,90))),((91,96),(95,(94,(92,93)))))),(83,(84,(85,86))))))),(68,69)))))),(107,((106,((100,101),(105,(103,104)))),(102,108)))),(12,((13,14),((15,16),(17,((18,19),(20,21)))))))))));
tree tnt_236 = [&U] 
(1,(2,(3,((4,(5,(99,(98,(6,97))))),((((11,(8,(7,(9,10)))),((24,(25,(22,23))),((26,((27,(((36,(34,35)),(53,((54,(55,56)),((57,(58,59)),((60,61),((62,63),(64,65))))))),(38,((37,39),((40,41),((45,((44,(42,43)),(50,(46,(47,(48,49)))))),(51,52))))))),(32,(33,(29,(28,(30,31))))))),(71,((70,((66,67),((81,(80,(79,(78,(77,((73,(72,76)),(74,75))))))),((82,((87,(89,(88,90))),((91,96),(95,(94,(92,93)))))),(83,(84,(85,86))))))),(68,69)))))),(107,((106,((100,101),(105,(103,104)))),(102,108)))),(12,((13,14),((15,16),(17,((18,19),(20,21)))))))))));
tree tnt_237 = [&U] 
(1,(2,(3,((4,(5,(99,(98,(6,97))))),((((11,(8,(7,(9,10)))),((24,(25,(22,23))),((26,((27,(((36,(34,35)),(53,((54,(55,56)),((57,(58,59)),((60,61),((62,63),(64,65))))))),((38,(37,39)),((40,41),((45,((44,(42,43)),(50,(46,(47,(48,49)))))),(51,52)))))),(32,(33,(29,(28,(30,31))))))),(71,((70,((66,67),((81,(80,(79,(78,(77,((73,(72,76)),(74,75))))))),((82,((87,(89,(88,90))),((91,96),(95,(94,(92,93)))))),(83,(84,(85,86))))))),(68,69)))))),(107,((106,((100,101),(105,(103,104)))),(102,108)))),(12,((13,14),((15,16),(17,((18,19),(20,21)))))))))));
tree tnt_238 = [&U] 
(1,(2,(3,((4,(5,(99,(98,(6,97))))),((((11,(8,(7,(9,10)))),((24,(25,(22,23))),((26,((27,(((36,(34,35)),(53,((54,(55,56)),((57,(58,59)),((60,61),((62,63),(64,65))))))),((37,(38,39)),((40,41),((45,((44,(42,43)),(50,(46,(47,(48,49)))))),(51,52)))))),(32,(33,(29,(28,(30,31))))))),(70,(71,(((66,67),((81,(80,(79,(78,(77,((73,(72,76)),(74,75))))))),((82,((87,(89,(88,90))),((91,96),(95,(94,(92,93)))))),(83,(84,(85,86)))))),(68,69))))))),(107,((106,((100,101),(105,(103,104)))),(102,108)))),(12,((13,14),((15,16),(17,((18,19),(20,21)))))))))));
tree tnt_239 = [&U] 
(1,(2,(3,((4,(5,(99,(98,(6,97))))),((((11,(8,(7,(9,10)))),((24,(25,(22,23))),((26,((27,(((36,(34,35)),(53,((54,(55,56)),((57,(58,59)),((60,61),((62,63),(64,65))))))),((37,(38,39)),((40,41),((45,((44,(42,43)),(50,(46,(47,(48,49)))))),(51,52)))))),(32,(33,(29,(28,(30,31))))))),(71,(70,(((66,67),((81,(80,(79,(78,(77,((73,(72,76)),(74,75))))))),((82,((87,(89,(88,90))),((91,96),(95,(94,(92,93)))))),(83,(84,(85,86)))))),(68,69))))))),(107,((106,((100,101),(105,(103,104)))),(102,108)))),(12,((13,14),((15,16),(17,((18,19),(20,21)))))))))));
tree tnt_240 = [&U] 
(1,(2,(3,((4,(5,(99,(98,(6,97))))),((((11,(8,(7,(9,10)))),((24,(25,(22,23))),((26,((27,(((36,(34,35)),(53,((54,(55,56)),((57,(58,59)),((60,61),((62,63),(64,65))))))),((37,(38,39)),((40,41),((45,((44,(42,43)),(50,(46,(47,(48,49)))))),(51,52)))))),(32,(33,(29,(28,(30,31))))))),(71,((70,((66,67),((81,(80,(79,(78,(77,(76,((72,73),(74,75)))))))),((82,((87,(89,(88,90))),((91,96),(95,(94,(92,93)))))),(83,(84,(85,86))))))),(68,69)))))),(107,((106,((100,101),(105,(103,104)))),(102,108)))),(12,((13,14),((15,16),(17,((18,19),(20,21)))))))))));
tree tnt_241 = [&U] 
(1,(2,(3,(((4,5),(99,(98,(6,97)))),((((11,(8,(7,(9,10)))),((24,(25,(22,23))),((26,(27,((33,(32,(29,(28,(30,31))))),(((36,(34,35)),(53,((54,(55,56)),((57,(58,59)),((60,61),((62,63),(64,65))))))),((39,(37,38)),((40,(41,(42,(43,44)))),(45,(52,(51,(50,(46,(49,(47,48))))))))))))),(70,(71,(((66,67),((81,(80,(79,(78,(77,(76,((72,73),(74,75)))))))),((82,((87,(89,(88,90))),((91,96),(95,(94,(92,93)))))),((83,84),(85,86))))),(68,69))))))),(107,((106,((100,101),(105,(103,104)))),(102,108)))),(12,((13,14),((15,16),(17,((18,19),(20,21)))))))))));
tree tnt_242 = [&U] 
(1,(2,(3,(((4,5),(99,(98,(6,97)))),((((11,(8,(7,(9,10)))),((24,(25,(22,23))),((26,(27,((33,(32,(29,(28,(30,31))))),(((36,(34,35)),((39,(37,38)),((40,(41,(42,(43,44)))),(45,(52,(51,(50,(46,(49,(47,48)))))))))),(53,((54,(55,56)),((57,(58,59)),((60,61),((62,63),(64,65)))))))))),(70,(71,(((66,67),((81,(80,(79,(78,(77,(76,((72,73),(74,75)))))))),((82,((87,(89,(88,90))),((91,96),(95,(94,(92,93)))))),((83,84),(85,86))))),(68,69))))))),(107,((106,((100,101),(105,(103,104)))),(102,108)))),(12,((13,14),((15,16),(17,((18,19),(20,21)))))))))));
tree tnt_243 = [&U] 
(1,(2,(3,(((4,5),(99,(98,(6,97)))),((((11,(8,(7,(9,10)))),((24,(25,(22,23))),((26,(27,((33,(32,(29,(28,(30,31))))),(((36,(34,35)),(53,((54,(55,56)),((57,(58,59)),((60,61),((62,63),(64,65))))))),((39,(37,38)),((40,(41,(42,(43,44)))),(45,(52,(51,(50,(46,(49,(47,48))))))))))))),(70,(71,(((66,67),((81,(80,(79,(78,(77,((76,(72,73)),(74,75))))))),((82,((87,(89,(88,90))),((91,96),(95,(94,(92,93)))))),((83,84),(85,86))))),(68,69))))))),(107,((106,((100,101),(105,(103,104)))),(102,108)))),(12,((13,14),((15,16),(17,((18,19),(20,21)))))))))));
tree tnt_244 = [&U] 
(1,(2,(3,(((4,5),(99,(98,(6,97)))),((((11,(8,(7,(9,10)))),((24,(25,(22,23))),((26,(27,((33,(32,(29,(28,(30,31))))),(((36,(34,35)),(53,((54,(55,56)),((57,(58,59)),((60,61),((62,63),(64,65))))))),((39,(37,38)),((40,(41,(42,(43,44)))),(45,(52,(51,(50,(46,(49,(47,48))))))))))))),(70,(71,(((66,67),((81,(80,(79,(78,(77,(76,(73,(72,(74,75))))))))),((82,((87,(89,(88,90))),((91,96),(95,(94,(92,93)))))),((83,84),(85,86))))),(68,69))))))),(107,((106,((100,101),(105,(103,104)))),(102,108)))),(12,((13,14),((15,16),(17,((18,19),(20,21)))))))))));
tree tnt_245 = [&U] 
(1,(2,(3,(((4,5),(99,(98,(6,97)))),((((11,(8,(7,(9,10)))),((24,(25,(22,23))),((26,(27,((33,(32,(29,(28,(30,31))))),(((36,(34,35)),(53,((54,(55,56)),((57,(58,59)),((60,61),((62,63),(64,65))))))),((39,(37,38)),((40,(41,(42,(43,44)))),(45,(52,(51,(50,(46,(49,(47,48))))))))))))),(70,(71,(((66,67),((81,(80,(79,(78,(77,(76,((72,73),(74,75)))))))),(82,(((83,84),(85,86)),((87,(89,(88,90))),((91,96),(95,(94,(92,93))))))))),(68,69))))))),(107,((106,((100,101),(105,(103,104)))),(102,108)))),(12,((13,14),((15,16),(17,((18,19),(20,21)))))))))));
tree tnt_246 = [&U] 
(1,(2,(3,((4,(5,(99,(98,(6,97))))),((((11,(8,(7,(9,10)))),((24,(25,(22,23))),((26,(27,((33,(32,(29,(28,(30,31))))),(((36,(34,35)),(53,((54,(55,56)),((57,(58,59)),((60,61),((62,63),(64,65))))))),((39,(37,38)),((40,(41,(42,(43,44)))),(45,(52,(51,(50,(46,(49,(47,48))))))))))))),(70,(71,(((66,67),((81,(80,(79,(78,(77,(76,((72,73),(74,75)))))))),((82,((87,(89,(88,90))),((91,96),(95,(94,(92,93)))))),((83,84),(85,86))))),(68,69))))))),(107,((106,((100,101),(105,(103,104)))),(102,108)))),(12,((13,14),((15,16),(17,((18,19),(20,21)))))))))));
tree tnt_247 = [&U] 
(1,(2,(3,(((4,5),(99,(98,(6,97)))),((((11,(8,(7,(9,10)))),((24,(25,(22,23))),((26,((27,(((36,(34,35)),(53,((54,(55,56)),((57,(58,59)),((60,61),((62,63),(64,65))))))),((39,(37,38)),((40,(41,(42,(43,44)))),(45,(52,(51,(50,(46,(49,(47,48))))))))))),(33,(32,(29,(28,(30,31))))))),(70,(71,(((66,67),((81,(80,(79,(78,(77,(76,((72,73),(74,75)))))))),((82,((87,(89,(88,90))),((91,96),(95,(94,(92,93)))))),((83,84),(85,86))))),(68,69))))))),(107,((106,((100,101),(105,(103,104)))),(102,108)))),(12,((13,14),((15,16),(17,((18,19),(20,21)))))))))));
tree tnt_248 = [&U] 
(1,(2,(3,(((4,5),(99,(98,(6,97)))),((((11,(8,(7,(9,10)))),((24,(25,(22,23))),((26,(27,((32,(33,(29,(28,(30,31))))),(((36,(34,35)),(53,((54,(55,56)),((57,(58,59)),((60,61),((62,63),(64,65))))))),((39,(37,38)),((40,(41,(42,(43,44)))),(45,(52,(51,(50,(46,(49,(47,48))))))))))))),(70,(71,(((66,67),((81,(80,(79,(78,(77,(76,((72,73),(74,75)))))))),((82,((87,(89,(88,90))),((91,96),(95,(94,(92,93)))))),((83,84),(85,86))))),(68,69))))))),(107,((106,((100,101),(105,(103,104)))),(102,108)))),(12,((13,14),((15,16),(17,((18,19),(20,21)))))))))));
tree tnt_249 = [&U] 
(1,(2,(3,(((4,5),(99,(98,(6,97)))),((((11,(8,(7,(9,10)))),((24,(25,(22,23))),((26,(27,((33,(32,(29,(28,(30,31))))),(((36,(34,35)),(53,((54,(55,56)),((57,(58,59)),((60,61),((62,63),(64,65))))))),(38,((37,39),((40,(41,(42,(43,44)))),(45,(52,(51,(50,(46,(49,(47,48)))))))))))))),(70,(71,(((66,67),((81,(80,(79,(78,(77,(76,((72,73),(74,75)))))))),((82,((87,(89,(88,90))),((91,96),(95,(94,(92,93)))))),((83,84),(85,86))))),(68,69))))))),(107,((106,((100,101),(105,(103,104)))),(102,108)))),(12,((13,14),((15,16),(17,((18,19),(20,21)))))))))));
tree tnt_250 = [&U] 
(1,(2,(3,(((4,5),(99,(98,(6,97)))),((((11,(8,(7,(9,10)))),((24,(25,(22,23))),((26,(27,((33,(32,(29,(28,(30,31))))),(((36,(34,35)),(53,((54,(55,56)),((57,(58,59)),((60,61),((62,63),(64,65))))))),((38,(37,39)),((40,(41,(42,(43,44)))),(45,(52,(51,(50,(46,(49,(47,48))))))))))))),(70,(71,(((66,67),((81,(80,(79,(78,(77,(76,((72,73),(74,75)))))))),((82,((87,(89,(88,90))),((91,96),(95,(94,(92,93)))))),((83,84),(85,86))))),(68,69))))))),(107,((106,((100,101),(105,(103,104)))),(102,108)))),(12,((13,14),((15,16),(17,((18,19),(20,21)))))))))));
tree tnt_251 = [&U] 
(1,(2,(3,((4,(5,(99,(98,(6,97))))),((((11,(8,(7,(9,10)))),((24,(25,(22,23))),((26,((27,((38,((36,(34,35)),(53,((54,(55,56)),((57,(58,59)),((60,61),(62,(63,(64,65))))))))),((37,39),(((40,41),(42,(43,44))),(45,(52,(51,(50,(46,(49,(47,48))))))))))),(32,(29,(33,(28,(30,31))))))),(70,(71,(((66,67),((81,(79,(80,(78,(77,(76,(73,(72,(74,75))))))))),((82,((87,(89,(88,90))),((95,(91,96)),(94,(92,93))))),((83,84),(85,86))))),(68,69))))))),(107,((106,((100,101),(105,(103,104)))),(102,108)))),(12,((13,14),((15,16),(17,((18,19),(20,21)))))))))));
tree tnt_252 = [&U] 
(1,(3,(2,((4,(5,(99,(98,(6,97))))),((((11,(8,(7,(9,10)))),((24,(25,(22,23))),((26,((27,((38,((36,(34,35)),(53,((54,(55,56)),((57,(58,59)),((60,61),(62,(63,(64,65))))))))),((37,39),(((40,41),(42,(43,44))),(45,(52,(51,(50,(46,(49,(47,48))))))))))),(32,(29,(33,(28,(30,31))))))),(70,(71,(((66,67),((81,(79,(80,(78,(77,(76,(73,(72,(74,75))))))))),((82,((87,(89,(88,90))),((95,(91,96)),(94,(92,93))))),((83,84),(85,86))))),(68,69))))))),(107,((106,((100,101),(105,(103,104)))),(102,108)))),(12,((13,14),((15,16),(17,((18,19),(20,21)))))))))));
tree tnt_253 = [&U] 
(1,(2,(3,(((4,5),(99,(98,(6,97)))),((((11,(8,(7,(9,10)))),((24,(25,(22,23))),((26,((27,((38,((36,(34,35)),(53,((54,(55,56)),((57,(58,59)),((60,61),(62,(63,(64,65))))))))),((37,39),(((40,41),(42,(43,44))),(45,(52,(51,(50,(46,(49,(47,48))))))))))),(32,(29,(33,(28,(30,31))))))),(70,(71,(((66,67),((81,(79,(80,(78,(77,(76,(73,(72,(74,75))))))))),((82,((87,(89,(88,90))),((95,(91,96)),(94,(92,93))))),((83,84),(85,86))))),(68,69))))))),(107,((106,((100,101),(105,(103,104)))),(102,108)))),(12,((13,14),((15,16),(17,((18,19),(20,21)))))))))));
tree tnt_254 = [&U] 
(1,(2,(3,((4,(5,(99,(98,(6,97))))),((((11,(8,(7,(9,10)))),((24,(25,(22,23))),((26,(27,((32,(29,(33,(28,(30,31))))),((38,((36,(34,35)),(53,((54,(55,56)),((57,(58,59)),((60,61),(62,(63,(64,65))))))))),((37,39),(((40,41),(42,(43,44))),(45,(52,(51,(50,(46,(49,(47,48))))))))))))),(70,(71,(((66,67),((81,(79,(80,(78,(77,(76,(73,(72,(74,75))))))))),((82,((87,(89,(88,90))),((95,(91,96)),(94,(92,93))))),((83,84),(85,86))))),(68,69))))))),(107,((106,((100,101),(105,(103,104)))),(102,108)))),(12,((13,14),((15,16),(17,((18,19),(20,21)))))))))));
tree tnt_255 = [&U] 
(1,(2,(3,((4,(5,(99,(98,(6,97))))),((((11,(8,(7,(9,10)))),((24,(25,(22,23))),((26,((27,((38,((36,(34,35)),(53,((54,(55,56)),((57,(58,59)),((60,61),(62,(63,(64,65))))))))),((37,39),(((40,41),(42,(43,44))),(45,(52,(51,(50,(46,(49,(47,48))))))))))),(33,(32,(29,(28,(30,31))))))),(70,(71,(((66,67),((81,(79,(80,(78,(77,(76,(73,(72,(74,75))))))))),((82,((87,(89,(88,90))),((95,(91,96)),(94,(92,93))))),((83,84),(85,86))))),(68,69))))))),(107,((106,((100,101),(105,(103,104)))),(102,108)))),(12,((13,14),((15,16),(17,((18,19),(20,21)))))))))));
tree tnt_256 = [&U] 
(1,(2,(3,((4,(5,(99,(98,(6,97))))),((((11,(8,(7,(9,10)))),((24,(25,(22,23))),((26,((27,(((36,(34,35)),(53,((54,(55,56)),((57,(58,59)),((60,61),(62,(63,(64,65)))))))),((37,(38,39)),(((40,41),(42,(43,44))),(45,(52,(51,(50,(46,(49,(47,48))))))))))),(32,(29,(33,(28,(30,31))))))),(70,(71,(((66,67),((81,(79,(80,(78,(77,(76,(73,(72,(74,75))))))))),((82,((87,(89,(88,90))),((95,(91,96)),(94,(92,93))))),((83,84),(85,86))))),(68,69))))))),(107,((106,((100,101),(105,(103,104)))),(102,108)))),(12,((13,14),((15,16),(17,((18,19),(20,21)))))))))));
tree tnt_257 = [&U] 
(1,(2,(3,((4,(5,(99,(98,(6,97))))),((((11,(8,(7,(9,10)))),((24,(25,(22,23))),((26,((27,((38,((36,(34,35)),(53,((54,(55,56)),((57,(58,59)),((60,61),(62,(63,(64,65))))))))),((37,39),(((40,41),(42,(43,44))),(45,(52,(51,(50,(46,(49,(47,48))))))))))),(32,(29,(33,(28,(30,31))))))),(71,(70,(((66,67),((81,(79,(80,(78,(77,(76,(73,(72,(74,75))))))))),((82,((87,(89,(88,90))),((95,(91,96)),(94,(92,93))))),((83,84),(85,86))))),(68,69))))))),(107,((106,((100,101),(105,(103,104)))),(102,108)))),(12,((13,14),((15,16),(17,((18,19),(20,21)))))))))));
tree tnt_258 = [&U] 
(1,(2,(3,((4,(5,(99,(98,(6,97))))),((((11,(8,(7,(9,10)))),((24,(25,(22,23))),((26,((27,((38,((36,(34,35)),(53,((54,(55,56)),((57,(58,59)),((60,61),(62,(63,(64,65))))))))),((37,39),(((40,41),(42,(43,44))),(45,(52,(51,(50,(46,(49,(47,48))))))))))),(32,(29,(33,(28,(30,31))))))),(71,((70,((66,67),((81,(79,(80,(78,(77,(76,(73,(72,(74,75))))))))),((82,((87,(89,(88,90))),((95,(91,96)),(94,(92,93))))),((83,84),(85,86)))))),(68,69)))))),(107,((106,((100,101),(105,(103,104)))),(102,108)))),(12,((13,14),((15,16),(17,((18,19),(20,21)))))))))));
tree tnt_259 = [&U] 
(1,(2,(3,((4,(5,(99,(98,(6,97))))),((((11,(8,(7,(9,10)))),((24,(25,(22,23))),((26,((27,((38,((36,(34,35)),(53,((54,(55,56)),((57,(58,59)),((60,61),(62,(63,(64,65))))))))),((37,39),(((40,41),(42,(43,44))),(45,(52,(51,(50,(46,(49,(47,48))))))))))),(32,(29,(33,(28,(30,31))))))),(70,(71,(((66,67),((81,(79,(80,(78,(77,(76,((72,73),(74,75)))))))),((82,((87,(89,(88,90))),((95,(91,96)),(94,(92,93))))),((83,84),(85,86))))),(68,69))))))),(107,((106,((100,101),(105,(103,104)))),(102,108)))),(12,((13,14),((15,16),(17,((18,19),(20,21)))))))))));
tree tnt_260 = [&U] 
(1,(2,(3,((4,(5,(99,(98,(6,97))))),((((11,(8,(7,(9,10)))),((24,(25,(22,23))),((26,((27,((38,((36,(34,35)),(53,((54,(55,56)),((57,(58,59)),((60,61),(62,(63,(64,65))))))))),((37,39),(((40,41),(42,(43,44))),(45,(52,(51,(50,(46,(49,(47,48))))))))))),(32,(29,(33,(28,(30,31))))))),(70,(71,(((66,67),((81,(80,(79,(78,(77,(76,(73,(72,(74,75))))))))),((82,((87,(89,(88,90))),((95,(91,96)),(94,(92,93))))),((83,84),(85,86))))),(68,69))))))),(107,((106,((100,101),(105,(103,104)))),(102,108)))),(12,((13,14),((15,16),(17,((18,19),(20,21)))))))))));
tree tnt_261 = [&U] 
(1,(2,(3,((4,(5,(99,(98,(6,97))))),((((11,(8,(7,(9,10)))),((24,(25,(22,23))),((26,(27,((33,(32,(29,(28,(30,31))))),((34,35),(36,((38,((37,39),(((40,41),(42,(43,44))),(45,(52,(51,(50,(46,(47,(48,49)))))))))),(53,((54,(55,56)),((57,(58,59)),((60,61),((62,63),(64,65)))))))))))),(70,(71,(((66,67),((81,(79,(80,(78,(77,(76,((72,73),(74,75)))))))),((82,((87,(89,(88,90))),(95,((91,96),(94,(92,93)))))),(83,(84,(85,86)))))),(68,69))))))),(107,((106,((100,101),(105,(103,104)))),(102,108)))),(12,((13,14),((15,16),(17,((18,19),(20,21)))))))))));
tree tnt_262 = [&U] 
(1,(3,(2,((4,(5,(99,(98,(6,97))))),((((11,(8,(7,(9,10)))),((24,(25,(22,23))),((26,(27,((33,(32,(29,(28,(30,31))))),((34,35),(36,((38,((37,39),(((40,41),(42,(43,44))),(45,(52,(51,(50,(46,(47,(48,49)))))))))),(53,((54,(55,56)),((57,(58,59)),((60,61),((62,63),(64,65)))))))))))),(70,(71,(((66,67),((81,(79,(80,(78,(77,(76,((72,73),(74,75)))))))),((82,((87,(89,(88,90))),(95,((91,96),(94,(92,93)))))),(83,(84,(85,86)))))),(68,69))))))),(107,((106,((100,101),(105,(103,104)))),(102,108)))),(12,((13,14),((15,16),(17,((18,19),(20,21)))))))))));
tree tnt_263 = [&U] 
(1,(2,(3,(((4,5),(99,(98,(6,97)))),((((11,(8,(7,(9,10)))),((24,(25,(22,23))),((26,(27,((33,(32,(29,(28,(30,31))))),((34,35),(36,((38,((37,39),(((40,41),(42,(43,44))),(45,(52,(51,(50,(46,(47,(48,49)))))))))),(53,((54,(55,56)),((57,(58,59)),((60,61),((62,63),(64,65)))))))))))),(70,(71,(((66,67),((81,(79,(80,(78,(77,(76,((72,73),(74,75)))))))),((82,((87,(89,(88,90))),(95,((91,96),(94,(92,93)))))),(83,(84,(85,86)))))),(68,69))))))),(107,((106,((100,101),(105,(103,104)))),(102,108)))),(12,((13,14),((15,16),(17,((18,19),(20,21)))))))))));
tree tnt_264 = [&U] 
(1,(2,(3,((4,(5,(99,(98,(6,97))))),((((11,(8,(7,(9,10)))),((24,(25,(22,23))),((26,(27,((33,(32,(29,(28,(30,31))))),((34,35),(36,(((37,(38,39)),(((40,41),(42,(43,44))),(45,(52,(51,(50,(46,(47,(48,49))))))))),(53,((54,(55,56)),((57,(58,59)),((60,61),((62,63),(64,65)))))))))))),(70,(71,(((66,67),((81,(79,(80,(78,(77,(76,((72,73),(74,75)))))))),((82,((87,(89,(88,90))),(95,((91,96),(94,(92,93)))))),(83,(84,(85,86)))))),(68,69))))))),(107,((106,((100,101),(105,(103,104)))),(102,108)))),(12,((13,14),((15,16),(17,((18,19),(20,21)))))))))));
tree tnt_265 = [&U] 
(1,(2,(3,((4,(5,(99,(98,(6,97))))),((((11,(8,(7,(9,10)))),((24,(25,(22,23))),((26,(27,((33,(32,(29,(28,(30,31))))),((34,35),(36,((38,((37,39),(((40,41),(42,(43,44))),(45,(52,(51,(50,(46,(47,(48,49)))))))))),(53,((54,(55,56)),((57,(58,59)),((60,61),((62,63),(64,65)))))))))))),(71,(70,(((66,67),((81,(79,(80,(78,(77,(76,((72,73),(74,75)))))))),((82,((87,(89,(88,90))),(95,((91,96),(94,(92,93)))))),(83,(84,(85,86)))))),(68,69))))))),(107,((106,((100,101),(105,(103,104)))),(102,108)))),(12,((13,14),((15,16),(17,((18,19),(20,21)))))))))));
tree tnt_266 = [&U] 
(1,(2,(3,((4,(5,(99,(98,(6,97))))),((((11,(8,(7,(9,10)))),((24,(25,(22,23))),((26,(27,((33,(32,(29,(28,(30,31))))),((34,35),(36,((38,((37,39),(((40,41),(42,(43,44))),(45,(52,(51,(50,(46,(47,(48,49)))))))))),(53,((54,(55,56)),((57,(58,59)),((60,61),((62,63),(64,65)))))))))))),(71,((70,((66,67),((81,(79,(80,(78,(77,(76,((72,73),(74,75)))))))),((82,((87,(89,(88,90))),(95,((91,96),(94,(92,93)))))),(83,(84,(85,86))))))),(68,69)))))),(107,((106,((100,101),(105,(103,104)))),(102,108)))),(12,((13,14),((15,16),(17,((18,19),(20,21)))))))))));
tree tnt_267 = [&U] 
(1,(2,(3,((4,(5,(99,(98,(6,97))))),((((11,(8,(7,(9,10)))),((24,(25,(22,23))),((26,(27,((33,(32,(29,(28,(30,31))))),((34,35),(36,((38,((37,39),(((40,41),(42,(43,44))),(45,(52,(51,(50,(46,(47,(48,49)))))))))),(53,((54,(55,56)),((57,(58,59)),((60,61),((62,63),(64,65)))))))))))),(70,(71,(((66,67),((81,(79,(80,(78,(77,(76,(73,(72,(74,75))))))))),((82,((87,(89,(88,90))),(95,((91,96),(94,(92,93)))))),(83,(84,(85,86)))))),(68,69))))))),(107,((106,((100,101),(105,(103,104)))),(102,108)))),(12,((13,14),((15,16),(17,((18,19),(20,21)))))))))));
tree tnt_268 = [&U] 
(1,(2,(3,((4,(5,(99,(98,(6,97))))),((((11,(8,(7,(9,10)))),((24,(25,(22,23))),((26,(27,((33,(32,(29,(28,(30,31))))),((34,35),(36,((38,((37,39),(((40,41),(42,(43,44))),(45,(52,(51,(50,(46,(47,(48,49)))))))))),(53,((54,(55,56)),((57,(58,59)),((60,61),((62,63),(64,65)))))))))))),(70,(71,(((66,67),((81,(79,(80,(78,(77,((76,(72,73)),(74,75))))))),((82,((87,(89,(88,90))),(95,((91,96),(94,(92,93)))))),(83,(84,(85,86)))))),(68,69))))))),(107,((106,((100,101),(105,(103,104)))),(102,108)))),(12,((13,14),((15,16),(17,((18,19),(20,21)))))))))));
tree tnt_269 = [&U] 
(1,(2,(3,((4,(5,(99,(98,(6,97))))),((((11,(8,(7,(9,10)))),((24,(25,(22,23))),((26,(27,((33,(32,(29,(28,(30,31))))),((34,35),(36,((38,((37,39),(((40,41),(42,(43,44))),(45,(52,(51,(50,(46,(47,(48,49)))))))))),(53,((54,(55,56)),((57,(58,59)),((60,61),((62,63),(64,65)))))))))))),(70,(71,(((66,67),((81,(80,(79,(78,(77,(76,((72,73),(74,75)))))))),((82,((87,(89,(88,90))),(95,((91,96),(94,(92,93)))))),(83,(84,(85,86)))))),(68,69))))))),(107,((106,((100,101),(105,(103,104)))),(102,108)))),(12,((13,14),((15,16),(17,((18,19),(20,21)))))))))));
tree tnt_270 = [&U] 
(1,(2,(3,((4,(5,(99,(98,(6,97))))),((((11,(8,(7,(9,10)))),((24,(25,(22,23))),((26,(27,((33,(32,(29,(28,(30,31))))),((34,35),(36,((38,((37,39),(((40,41),(42,(43,44))),(45,(52,(51,(50,(46,(47,(48,49)))))))))),(53,((54,(55,56)),((57,(58,59)),((60,61),((62,63),(64,65)))))))))))),(70,(71,(((66,67),((81,(79,(80,(78,(77,(76,((72,73),(74,75)))))))),(82,((83,(84,(85,86))),((87,(89,(88,90))),(95,((91,96),(94,(92,93))))))))),(68,69))))))),(107,((106,((100,101),(105,(103,104)))),(102,108)))),(12,((13,14),((15,16),(17,((18,19),(20,21)))))))))));
tree tnt_271 = [&U] 
(1,(2,(3,((4,(5,(99,(97,(6,98))))),((((11,(8,(7,(9,10)))),((24,(25,(22,23))),((26,(27,((33,(32,(29,(28,(30,31))))),(((36,(34,35)),((37,(38,39)),(((40,41),(42,(43,44))),(45,(52,(51,(50,(46,(47,(48,49)))))))))),(53,((54,(55,56)),((57,(58,59)),((60,61),(63,(62,(64,65))))))))))),(70,(71,(((66,67),((81,(80,(79,(78,(77,((73,(72,76)),(74,75))))))),(82,(((83,84),(85,86)),((87,(89,(88,90))),((91,96),(95,(94,(92,93))))))))),(68,69))))))),(107,((106,((100,101),(105,(103,104)))),(102,108)))),(12,((13,14),((15,16),(17,((18,19),(20,21)))))))))));
tree tnt_272 = [&U] 
(1,(3,(2,((4,(5,(99,(97,(6,98))))),((((11,(8,(7,(9,10)))),((24,(25,(22,23))),((26,(27,((33,(32,(29,(28,(30,31))))),(((36,(34,35)),((37,(38,39)),(((40,41),(42,(43,44))),(45,(52,(51,(50,(46,(47,(48,49)))))))))),(53,((54,(55,56)),((57,(58,59)),((60,61),(63,(62,(64,65))))))))))),(70,(71,(((66,67),((81,(80,(79,(78,(77,((73,(72,76)),(74,75))))))),(82,(((83,84),(85,86)),((87,(89,(88,90))),((91,96),(95,(94,(92,93))))))))),(68,69))))))),(107,((106,((100,101),(105,(103,104)))),(102,108)))),(12,((13,14),((15,16),(17,((18,19),(20,21)))))))))));
tree tnt_273 = [&U] 
(1,(2,(3,(((4,5),(99,(97,(6,98)))),((((11,(8,(7,(9,10)))),((24,(25,(22,23))),((26,(27,((33,(32,(29,(28,(30,31))))),(((36,(34,35)),((37,(38,39)),(((40,41),(42,(43,44))),(45,(52,(51,(50,(46,(47,(48,49)))))))))),(53,((54,(55,56)),((57,(58,59)),((60,61),(63,(62,(64,65))))))))))),(70,(71,(((66,67),((81,(80,(79,(78,(77,((73,(72,76)),(74,75))))))),(82,(((83,84),(85,86)),((87,(89,(88,90))),((91,96),(95,(94,(92,93))))))))),(68,69))))))),(107,((106,((100,101),(105,(103,104)))),(102,108)))),(12,((13,14),((15,16),(17,((18,19),(20,21)))))))))));
tree tnt_274 = [&U] 
(1,(2,(3,((4,(5,(99,(97,(6,98))))),((((11,(8,(7,(9,10)))),((24,(25,(22,23))),((26,((27,(((36,(34,35)),((37,(38,39)),(((40,41),(42,(43,44))),(45,(52,(51,(50,(46,(47,(48,49)))))))))),(53,((54,(55,56)),((57,(58,59)),((60,61),(63,(62,(64,65))))))))),(33,(32,(29,(28,(30,31))))))),(70,(71,(((66,67),((81,(80,(79,(78,(77,((73,(72,76)),(74,75))))))),(82,(((83,84),(85,86)),((87,(89,(88,90))),((91,96),(95,(94,(92,93))))))))),(68,69))))))),(107,((106,((100,101),(105,(103,104)))),(102,108)))),(12,((13,14),((15,16),(17,((18,19),(20,21)))))))))));
tree tnt_275 = [&U] 
(1,(2,(3,((4,(5,(99,(97,(6,98))))),((((11,(8,(7,(9,10)))),((24,(25,(22,23))),((26,(27,((33,(32,(29,(28,(30,31))))),(((36,(34,35)),(38,((37,39),(((40,41),(42,(43,44))),(45,(52,(51,(50,(46,(47,(48,49))))))))))),(53,((54,(55,56)),((57,(58,59)),((60,61),(63,(62,(64,65))))))))))),(70,(71,(((66,67),((81,(80,(79,(78,(77,((73,(72,76)),(74,75))))))),(82,(((83,84),(85,86)),((87,(89,(88,90))),((91,96),(95,(94,(92,93))))))))),(68,69))))))),(107,((106,((100,101),(105,(103,104)))),(102,108)))),(12,((13,14),((15,16),(17,((18,19),(20,21)))))))))));
tree tnt_276 = [&U] 
(1,(2,(3,((4,(5,(99,(97,(6,98))))),((((11,(8,(7,(9,10)))),((24,(25,(22,23))),((26,(27,((33,(32,(29,(28,(30,31))))),(((36,(34,35)),((38,(37,39)),(((40,41),(42,(43,44))),(45,(52,(51,(50,(46,(47,(48,49)))))))))),(53,((54,(55,56)),((57,(58,59)),((60,61),(63,(62,(64,65))))))))))),(70,(71,(((66,67),((81,(80,(79,(78,(77,((73,(72,76)),(74,75))))))),(82,(((83,84),(85,86)),((87,(89,(88,90))),((91,96),(95,(94,(92,93))))))))),(68,69))))))),(107,((106,((100,101),(105,(103,104)))),(102,108)))),(12,((13,14),((15,16),(17,((18,19),(20,21)))))))))));
tree tnt_277 = [&U] 
(1,(2,(3,((4,(5,(99,(97,(6,98))))),((((11,(8,(7,(9,10)))),((24,(25,(22,23))),((26,(27,((33,(32,(29,(28,(30,31))))),(((36,(34,35)),((37,(38,39)),(((40,41),(42,(43,44))),(45,(52,(51,(50,(46,(47,(48,49)))))))))),(53,((54,(55,56)),((57,(58,59)),((60,61),(63,(62,(64,65))))))))))),(71,(70,(((66,67),((81,(80,(79,(78,(77,((73,(72,76)),(74,75))))))),(82,(((83,84),(85,86)),((87,(89,(88,90))),((91,96),(95,(94,(92,93))))))))),(68,69))))))),(107,((106,((100,101),(105,(103,104)))),(102,108)))),(12,((13,14),((15,16),(17,((18,19),(20,21)))))))))));
tree tnt_278 = [&U] 
(1,(2,(3,((4,(5,(99,(97,(6,98))))),((((11,(8,(7,(9,10)))),((24,(25,(22,23))),((26,(27,((33,(32,(29,(28,(30,31))))),(((36,(34,35)),((37,(38,39)),(((40,41),(42,(43,44))),(45,(52,(51,(50,(46,(47,(48,49)))))))))),(53,((54,(55,56)),((57,(58,59)),((60,61),(63,(62,(64,65))))))))))),(71,((70,((66,67),((81,(80,(79,(78,(77,((73,(72,76)),(74,75))))))),(82,(((83,84),(85,86)),((87,(89,(88,90))),((91,96),(95,(94,(92,93)))))))))),(68,69)))))),(107,((106,((100,101),(105,(103,104)))),(102,108)))),(12,((13,14),((15,16),(17,((18,19),(20,21)))))))))));
tree tnt_279 = [&U] 
(1,(2,(3,((4,(5,(99,(97,(6,98))))),((((11,(8,(7,(9,10)))),((24,(25,(22,23))),((26,(27,((33,(32,(29,(28,(30,31))))),(((36,(34,35)),((37,(38,39)),(((40,41),(42,(43,44))),(45,(52,(51,(50,(46,(47,(48,49)))))))))),(53,((54,(55,56)),((57,(58,59)),((60,61),(63,(62,(64,65))))))))))),(70,(71,(((66,67),((81,(80,(79,(78,(77,(76,((72,73),(74,75)))))))),(82,(((83,84),(85,86)),((87,(89,(88,90))),((91,96),(95,(94,(92,93))))))))),(68,69))))))),(107,((106,((100,101),(105,(103,104)))),(102,108)))),(12,((13,14),((15,16),(17,((18,19),(20,21)))))))))));
tree tnt_280 = [&U] 
(1,(2,(3,((4,(5,(99,(97,(6,98))))),((((11,(8,(7,(9,10)))),((24,(25,(22,23))),((26,(27,((33,(32,(29,(28,(30,31))))),(((36,(34,35)),((37,(38,39)),(((40,41),(42,(43,44))),(45,(52,(51,(50,(46,(47,(48,49)))))))))),(53,((54,(55,56)),((57,(58,59)),((60,61),(63,(62,(64,65))))))))))),(70,(71,(((66,67),((81,(79,(80,(78,(77,((73,(72,76)),(74,75))))))),(82,(((83,84),(85,86)),((87,(89,(88,90))),((91,96),(95,(94,(92,93))))))))),(68,69))))))),(107,((106,((100,101),(105,(103,104)))),(102,108)))),(12,((13,14),((15,16),(17,((18,19),(20,21)))))))))));
tree tnt_281 = [&U] 
(1,(2,(3,((4,(5,(99,(97,(6,98))))),((((11,(8,(7,(9,10)))),((24,(25,(22,23))),((26,(27,((33,(32,(29,(28,(30,31))))),((34,35),(36,(((39,(37,38)),((40,41),((45,((44,(42,43)),(50,(46,(49,(47,48)))))),(51,52)))),(53,((54,(55,56)),((57,(58,59)),((60,61),(62,(63,(64,65))))))))))))),(70,(71,(((66,67),((81,(79,(80,(78,(77,(76,((72,73),(74,75)))))))),((82,((87,(89,(88,90))),((91,96),(95,(94,(92,93)))))),(83,(84,(85,86)))))),(68,69))))))),(107,((106,((100,101),(105,(103,104)))),(102,108)))),(12,((13,14),((15,16),(17,((18,19),(20,21)))))))))));
tree tnt_282 = [&U] 
(1,(3,(2,((4,(5,(99,(97,(6,98))))),((((11,(8,(7,(9,10)))),((24,(25,(22,23))),((26,(27,((33,(32,(29,(28,(30,31))))),((34,35),(36,(((39,(37,38)),((40,41),((45,((44,(42,43)),(50,(46,(49,(47,48)))))),(51,52)))),(53,((54,(55,56)),((57,(58,59)),((60,61),(62,(63,(64,65))))))))))))),(70,(71,(((66,67),((81,(79,(80,(78,(77,(76,((72,73),(74,75)))))))),((82,((87,(89,(88,90))),((91,96),(95,(94,(92,93)))))),(83,(84,(85,86)))))),(68,69))))))),(107,((106,((100,101),(105,(103,104)))),(102,108)))),(12,((13,14),((15,16),(17,((18,19),(20,21)))))))))));
tree tnt_283 = [&U] 
(1,(2,(3,(((4,5),(99,(97,(6,98)))),((((11,(8,(7,(9,10)))),((24,(25,(22,23))),((26,(27,((33,(32,(29,(28,(30,31))))),((34,35),(36,(((39,(37,38)),((40,41),((45,((44,(42,43)),(50,(46,(49,(47,48)))))),(51,52)))),(53,((54,(55,56)),((57,(58,59)),((60,61),(62,(63,(64,65))))))))))))),(70,(71,(((66,67),((81,(79,(80,(78,(77,(76,((72,73),(74,75)))))))),((82,((87,(89,(88,90))),((91,96),(95,(94,(92,93)))))),(83,(84,(85,86)))))),(68,69))))))),(107,((106,((100,101),(105,(103,104)))),(102,108)))),(12,((13,14),((15,16),(17,((18,19),(20,21)))))))))));
tree tnt_284 = [&U] 
(1,(2,(3,((4,(5,(99,(97,(6,98))))),((((11,(8,(7,(9,10)))),((24,(25,(22,23))),((26,(27,((33,(32,(29,(28,(30,31))))),((34,35),(36,((38,((37,39),((40,41),((45,((44,(42,43)),(50,(46,(49,(47,48)))))),(51,52))))),(53,((54,(55,56)),((57,(58,59)),((60,61),(62,(63,(64,65))))))))))))),(70,(71,(((66,67),((81,(79,(80,(78,(77,(76,((72,73),(74,75)))))))),((82,((87,(89,(88,90))),((91,96),(95,(94,(92,93)))))),(83,(84,(85,86)))))),(68,69))))))),(107,((106,((100,101),(105,(103,104)))),(102,108)))),(12,((13,14),((15,16),(17,((18,19),(20,21)))))))))));
tree tnt_285 = [&U] 
(1,(2,(3,((4,(5,(99,(97,(6,98))))),((((11,(8,(7,(9,10)))),((24,(25,(22,23))),((26,(27,((33,(32,(29,(28,(30,31))))),((34,35),(36,(((38,(37,39)),((40,41),((45,((44,(42,43)),(50,(46,(49,(47,48)))))),(51,52)))),(53,((54,(55,56)),((57,(58,59)),((60,61),(62,(63,(64,65))))))))))))),(70,(71,(((66,67),((81,(79,(80,(78,(77,(76,((72,73),(74,75)))))))),((82,((87,(89,(88,90))),((91,96),(95,(94,(92,93)))))),(83,(84,(85,86)))))),(68,69))))))),(107,((106,((100,101),(105,(103,104)))),(102,108)))),(12,((13,14),((15,16),(17,((18,19),(20,21)))))))))));
tree tnt_286 = [&U] 
(1,(2,(3,((4,(5,(99,(97,(6,98))))),((((11,(8,(7,(9,10)))),((24,(25,(22,23))),((26,(27,((33,(32,(29,(28,(30,31))))),((34,35),(36,(((39,(37,38)),((40,41),((45,((44,(42,43)),(50,(46,(49,(47,48)))))),(51,52)))),(53,((54,(55,56)),((57,(58,59)),((60,61),(62,(63,(64,65))))))))))))),(71,(70,(((66,67),((81,(79,(80,(78,(77,(76,((72,73),(74,75)))))))),((82,((87,(89,(88,90))),((91,96),(95,(94,(92,93)))))),(83,(84,(85,86)))))),(68,69))))))),(107,((106,((100,101),(105,(103,104)))),(102,108)))),(12,((13,14),((15,16),(17,((18,19),(20,21)))))))))));
tree tnt_287 = [&U] 
(1,(2,(3,((4,(5,(99,(97,(6,98))))),((((11,(8,(7,(9,10)))),((24,(25,(22,23))),((26,(27,((33,(32,(29,(28,(30,31))))),((34,35),(36,(((39,(37,38)),((40,41),((45,((44,(42,43)),(50,(46,(49,(47,48)))))),(51,52)))),(53,((54,(55,56)),((57,(58,59)),((60,61),(62,(63,(64,65))))))))))))),(71,((70,((66,67),((81,(79,(80,(78,(77,(76,((72,73),(74,75)))))))),((82,((87,(89,(88,90))),((91,96),(95,(94,(92,93)))))),(83,(84,(85,86))))))),(68,69)))))),(107,((106,((100,101),(105,(103,104)))),(102,108)))),(12,((13,14),((15,16),(17,((18,19),(20,21)))))))))));
tree tnt_288 = [&U] 
(1,(2,(3,((4,(5,(99,(97,(6,98))))),((((11,(8,(7,(9,10)))),((24,(25,(22,23))),((26,(27,((33,(32,(29,(28,(30,31))))),((34,35),(36,(((39,(37,38)),((40,41),((45,((44,(42,43)),(50,(46,(49,(47,48)))))),(51,52)))),(53,((54,(55,56)),((57,(58,59)),((60,61),(62,(63,(64,65))))))))))))),(70,(71,(((66,67),((81,(79,(80,(78,(77,(76,(73,(72,(74,75))))))))),((82,((87,(89,(88,90))),((91,96),(95,(94,(92,93)))))),(83,(84,(85,86)))))),(68,69))))))),(107,((106,((100,101),(105,(103,104)))),(102,108)))),(12,((13,14),((15,16),(17,((18,19),(20,21)))))))))));
tree tnt_289 = [&U] 
(1,(2,(3,((4,(5,(99,(97,(6,98))))),((((11,(8,(7,(9,10)))),((24,(25,(22,23))),((26,(27,((33,(32,(29,(28,(30,31))))),((34,35),(36,(((39,(37,38)),((40,41),((45,((44,(42,43)),(50,(46,(49,(47,48)))))),(51,52)))),(53,((54,(55,56)),((57,(58,59)),((60,61),(62,(63,(64,65))))))))))))),(70,(71,(((66,67),((81,(79,(80,(78,(77,((76,(72,73)),(74,75))))))),((82,((87,(89,(88,90))),((91,96),(95,(94,(92,93)))))),(83,(84,(85,86)))))),(68,69))))))),(107,((106,((100,101),(105,(103,104)))),(102,108)))),(12,((13,14),((15,16),(17,((18,19),(20,21)))))))))));
tree tnt_290 = [&U] 
(1,(2,(3,((4,(5,(99,(97,(6,98))))),((((11,(8,(7,(9,10)))),((24,(25,(22,23))),((26,(27,((33,(32,(29,(28,(30,31))))),((34,35),(36,(((39,(37,38)),((40,41),((45,((44,(42,43)),(50,(46,(49,(47,48)))))),(51,52)))),(53,((54,(55,56)),((57,(58,59)),((60,61),(62,(63,(64,65))))))))))))),(70,(71,(((66,67),((81,(80,(79,(78,(77,(76,((72,73),(74,75)))))))),((82,((87,(89,(88,90))),((91,96),(95,(94,(92,93)))))),(83,(84,(85,86)))))),(68,69))))))),(107,((106,((100,101),(105,(103,104)))),(102,108)))),(12,((13,14),((15,16),(17,((18,19),(20,21)))))))))));
tree tnt_291 = [&U] 
(1,(2,(3,((4,(5,(99,(97,(6,98))))),((((11,(8,(7,(9,10)))),((24,(25,(22,23))),((26,(27,((33,(32,(29,(28,(30,31))))),(((36,(34,35)),(53,((54,(55,56)),((57,(58,59)),((60,61),((62,63),(64,65))))))),((39,(37,38)),((40,(41,(42,(43,44)))),(45,(52,(51,(50,(46,(48,(47,49))))))))))))),(71,((70,((66,67),((81,(79,(80,(78,(77,(76,((72,73),(74,75)))))))),(82,(((83,84),(85,86)),((87,(89,(88,90))),((95,(91,96)),(94,(92,93))))))))),(68,69)))))),(107,((106,((100,101),(105,(103,104)))),(102,108)))),(12,((13,14),((15,16),(17,((18,19),(20,21)))))))))));
tree tnt_292 = [&U] 
(1,(2,(3,(((4,5),(99,(97,(6,98)))),((((11,(8,(7,(9,10)))),((24,(25,(22,23))),((26,(27,((33,(32,(29,(28,(30,31))))),(((36,(34,35)),(53,((54,(55,56)),((57,(58,59)),((60,61),((62,63),(64,65))))))),((39,(37,38)),((40,(41,(42,(43,44)))),(45,(52,(51,(50,(46,(48,(47,49))))))))))))),(71,((70,((66,67),((81,(79,(80,(78,(77,(76,((72,73),(74,75)))))))),(82,(((83,84),(85,86)),((87,(89,(88,90))),((95,(91,96)),(94,(92,93))))))))),(68,69)))))),(107,((106,((100,101),(105,(103,104)))),(102,108)))),(12,((13,14),((15,16),(17,((18,19),(20,21)))))))))));
tree tnt_293 = [&U] 
(1,(2,(3,((4,(5,(99,(97,(6,98))))),((((11,(8,(7,(9,10)))),((24,(25,(22,23))),((26,((27,(((36,(34,35)),(53,((54,(55,56)),((57,(58,59)),((60,61),((62,63),(64,65))))))),((39,(37,38)),((40,(41,(42,(43,44)))),(45,(52,(51,(50,(46,(48,(47,49))))))))))),(33,(32,(29,(28,(30,31))))))),(71,((70,((66,67),((81,(79,(80,(78,(77,(76,((72,73),(74,75)))))))),(82,(((83,84),(85,86)),((87,(89,(88,90))),((95,(91,96)),(94,(92,93))))))))),(68,69)))))),(107,((106,((100,101),(105,(103,104)))),(102,108)))),(12,((13,14),((15,16),(17,((18,19),(20,21)))))))))));
tree tnt_294 = [&U] 
(1,(2,(3,((4,(5,(99,(97,(6,98))))),((((11,(8,(7,(9,10)))),((24,(25,(22,23))),((26,((27,(((36,(34,35)),(53,((54,(55,56)),((57,(58,59)),((60,61),((62,63),(64,65))))))),((39,(37,38)),((40,(41,(42,(43,44)))),(45,(52,(51,(50,(46,(48,(47,49))))))))))),(32,(33,(29,(28,(30,31))))))),(71,((70,((66,67),((81,(79,(80,(78,(77,(76,((72,73),(74,75)))))))),(82,(((83,84),(85,86)),((87,(89,(88,90))),((95,(91,96)),(94,(92,93))))))))),(68,69)))))),(107,((106,((100,101),(105,(103,104)))),(102,108)))),(12,((13,14),((15,16),(17,((18,19),(20,21)))))))))));
tree tnt_295 = [&U] 
(1,(2,(3,((4,(5,(99,(97,(6,98))))),((((11,(8,(7,(9,10)))),((24,(25,(22,23))),((26,(27,((33,(32,(29,(28,(30,31))))),((((36,(34,35)),(53,((54,(55,56)),((57,(58,59)),((60,61),((62,63),(64,65))))))),(39,(37,38))),((40,(41,(42,(43,44)))),(45,(52,(51,(50,(46,(48,(47,49)))))))))))),(71,((70,((66,67),((81,(79,(80,(78,(77,(76,((72,73),(74,75)))))))),(82,(((83,84),(85,86)),((87,(89,(88,90))),((95,(91,96)),(94,(92,93))))))))),(68,69)))))),(107,((106,((100,101),(105,(103,104)))),(102,108)))),(12,((13,14),((15,16),(17,((18,19),(20,21)))))))))));
tree tnt_296 = [&U] 
(1,(2,(3,((4,(5,(99,(97,(6,98))))),((((11,(8,(7,(9,10)))),((24,(25,(22,23))),((26,(27,((33,(32,(29,(28,(30,31))))),(((36,(34,35)),((39,(37,38)),((40,(41,(42,(43,44)))),(45,(52,(51,(50,(46,(48,(47,49)))))))))),(53,((54,(55,56)),((57,(58,59)),((60,61),((62,63),(64,65)))))))))),(71,((70,((66,67),((81,(79,(80,(78,(77,(76,((72,73),(74,75)))))))),(82,(((83,84),(85,86)),((87,(89,(88,90))),((95,(91,96)),(94,(92,93))))))))),(68,69)))))),(107,((106,((100,101),(105,(103,104)))),(102,108)))),(12,((13,14),((15,16),(17,((18,19),(20,21)))))))))));
tree tnt_297 = [&U] 
(1,(2,(3,((4,(5,(99,(97,(6,98))))),((((11,(8,(7,(9,10)))),((24,(25,(22,23))),((26,(27,((33,(32,(29,(28,(30,31))))),(((36,(34,35)),(53,((54,(55,56)),((57,(58,59)),((60,61),((62,63),(64,65))))))),((39,(37,38)),((40,(41,(42,(43,44)))),(45,(52,(51,(50,(46,(48,(47,49))))))))))))),(71,(70,(((66,67),((81,(79,(80,(78,(77,(76,((72,73),(74,75)))))))),(82,(((83,84),(85,86)),((87,(89,(88,90))),((95,(91,96)),(94,(92,93)))))))),(68,69))))))),(107,((106,((100,101),(105,(103,104)))),(102,108)))),(12,((13,14),((15,16),(17,((18,19),(20,21)))))))))));
tree tnt_298 = [&U] 
(1,(2,(3,((4,(5,(99,(97,(6,98))))),((((11,(8,(7,(9,10)))),((24,(25,(22,23))),((26,(27,((33,(32,(29,(28,(30,31))))),(((36,(34,35)),(53,((54,(55,56)),((57,(58,59)),((60,61),((62,63),(64,65))))))),((39,(37,38)),((40,(41,(42,(43,44)))),(45,(52,(51,(50,(46,(48,(47,49))))))))))))),(71,((70,((66,67),((81,(79,(80,(78,(77,((76,(72,73)),(74,75))))))),(82,(((83,84),(85,86)),((87,(89,(88,90))),((95,(91,96)),(94,(92,93))))))))),(68,69)))))),(107,((106,((100,101),(105,(103,104)))),(102,108)))),(12,((13,14),((15,16),(17,((18,19),(20,21)))))))))));
tree tnt_299 = [&U] 
(1,(2,(3,((4,(5,(99,(97,(6,98))))),((((11,(8,(7,(9,10)))),((24,(25,(22,23))),((26,(27,((33,(32,(29,(28,(30,31))))),(((36,(34,35)),(53,((54,(55,56)),((57,(58,59)),((60,61),((62,63),(64,65))))))),((39,(37,38)),((40,(41,(42,(43,44)))),(45,(52,(51,(50,(46,(48,(47,49))))))))))))),(71,((70,((66,67),((81,(79,(80,(78,(77,(76,(73,(72,(74,75))))))))),(82,(((83,84),(85,86)),((87,(89,(88,90))),((95,(91,96)),(94,(92,93))))))))),(68,69)))))),(107,((106,((100,101),(105,(103,104)))),(102,108)))),(12,((13,14),((15,16),(17,((18,19),(20,21)))))))))));
tree tnt_300 = [&U] 
(1,(2,(3,((4,(5,(99,(97,(6,98))))),((((11,(8,(7,(9,10)))),((24,(25,(22,23))),((26,(27,((33,(32,(29,(28,(30,31))))),(((36,(34,35)),(53,((54,(55,56)),((57,(58,59)),((60,61),((62,63),(64,65))))))),((39,(37,38)),((40,(41,(42,(43,44)))),(45,(52,(51,(50,(46,(48,(47,49))))))))))))),(71,((70,((66,67),((81,(79,(80,(78,(77,(76,((72,73),(74,75)))))))),((82,((87,(89,(88,90))),((95,(91,96)),(94,(92,93))))),((83,84),(85,86)))))),(68,69)))))),(107,((106,((100,101),(105,(103,104)))),(102,108)))),(12,((13,14),((15,16),(17,((18,19),(20,21)))))))))));
tree tnt_301 = [&U] 
(1,(2,(3,((4,(5,(99,(98,(6,97))))),((((11,(8,(7,(9,10)))),((24,(25,(22,23))),((26,(27,((33,(32,(29,(28,(30,31))))),(((36,(34,35)),((37,39),(38,((40,(41,(42,(43,44)))),(45,(52,(51,(50,(46,(49,(47,48))))))))))),(53,((54,(55,56)),((57,(58,59)),((60,61),((62,63),(64,65)))))))))),(71,(70,(((66,67),((81,(80,(79,(78,(77,(76,(73,(72,(74,75))))))))),(82,(((83,84),(85,86)),((87,(89,(88,90))),(95,((91,96),(94,(92,93))))))))),(68,69))))))),(107,((106,((100,101),(105,(103,104)))),(102,108)))),(12,(14,(13,((15,16),(17,((18,19),(20,21))))))))))));
tree tnt_302 = [&U] 
(1,(2,(3,(((4,5),(99,(98,(6,97)))),((((11,(8,(7,(9,10)))),((24,(25,(22,23))),((26,(27,((33,(32,(29,(28,(30,31))))),(((36,(34,35)),((37,39),(38,((40,(41,(42,(43,44)))),(45,(52,(51,(50,(46,(49,(47,48))))))))))),(53,((54,(55,56)),((57,(58,59)),((60,61),((62,63),(64,65)))))))))),(71,(70,(((66,67),((81,(80,(79,(78,(77,(76,(73,(72,(74,75))))))))),(82,(((83,84),(85,86)),((87,(89,(88,90))),(95,((91,96),(94,(92,93))))))))),(68,69))))))),(107,((106,((100,101),(105,(103,104)))),(102,108)))),(12,(14,(13,((15,16),(17,((18,19),(20,21))))))))))));
tree tnt_303 = [&U] 
(1,(2,(3,((4,(5,(99,(98,(6,97))))),((((11,(8,(7,(9,10)))),((24,(25,(22,23))),((26,((27,(((36,(34,35)),((37,39),(38,((40,(41,(42,(43,44)))),(45,(52,(51,(50,(46,(49,(47,48))))))))))),(53,((54,(55,56)),((57,(58,59)),((60,61),((62,63),(64,65)))))))),(33,(32,(29,(28,(30,31))))))),(71,(70,(((66,67),((81,(80,(79,(78,(77,(76,(73,(72,(74,75))))))))),(82,(((83,84),(85,86)),((87,(89,(88,90))),(95,((91,96),(94,(92,93))))))))),(68,69))))))),(107,((106,((100,101),(105,(103,104)))),(102,108)))),(12,(14,(13,((15,16),(17,((18,19),(20,21))))))))))));
tree tnt_304 = [&U] 
(1,(2,(3,((4,(5,(99,(98,(6,97))))),((((11,(8,(7,(9,10)))),((24,(25,(22,23))),((26,(27,((33,(32,(29,(28,(30,31))))),(((36,(34,35)),(53,((54,(55,56)),((57,(58,59)),((60,61),((62,63),(64,65))))))),((37,39),(38,((40,(41,(42,(43,44)))),(45,(52,(51,(50,(46,(49,(47,48)))))))))))))),(71,(70,(((66,67),((81,(80,(79,(78,(77,(76,(73,(72,(74,75))))))))),(82,(((83,84),(85,86)),((87,(89,(88,90))),(95,((91,96),(94,(92,93))))))))),(68,69))))))),(107,((106,((100,101),(105,(103,104)))),(102,108)))),(12,(14,(13,((15,16),(17,((18,19),(20,21))))))))))));
tree tnt_305 = [&U] 
(1,(2,(3,((4,(5,(99,(98,(6,97))))),((((11,(8,(7,(9,10)))),((24,(25,(22,23))),((26,(27,((33,(32,(29,(28,(30,31))))),(((36,(34,35)),(53,((54,(55,56)),((57,(58,59)),((60,61),((62,63),(64,65))))))),((38,(37,39)),((40,(41,(42,(43,44)))),(45,(52,(51,(50,(46,(49,(47,48))))))))))))),(71,(70,(((66,67),((81,(80,(79,(78,(77,(76,(73,(72,(74,75))))))))),(82,(((83,84),(85,86)),((87,(89,(88,90))),(95,((91,96),(94,(92,93))))))))),(68,69))))))),(107,((106,((100,101),(105,(103,104)))),(102,108)))),(12,(14,(13,((15,16),(17,((18,19),(20,21))))))))))));
tree tnt_306 = [&U] 
(1,(2,(3,((4,(5,(99,(98,(6,97))))),((((11,(8,(7,(9,10)))),((24,(25,(22,23))),((26,(27,((33,(32,(29,(28,(30,31))))),(((36,(34,35)),((38,(37,39)),((40,(41,(42,(43,44)))),(45,(52,(51,(50,(46,(49,(47,48)))))))))),(53,((54,(55,56)),((57,(58,59)),((60,61),((62,63),(64,65)))))))))),(71,(70,(((66,67),((81,(80,(79,(78,(77,(76,(73,(72,(74,75))))))))),(82,(((83,84),(85,86)),((87,(89,(88,90))),(95,((91,96),(94,(92,93))))))))),(68,69))))))),(107,((106,((100,101),(105,(103,104)))),(102,108)))),(12,(14,(13,((15,16),(17,((18,19),(20,21))))))))))));
tree tnt_307 = [&U] 
(1,(2,(3,((4,(5,(99,(98,(6,97))))),((((11,(8,(7,(9,10)))),((24,(25,(22,23))),((26,(27,((33,(32,(29,(28,(30,31))))),(((36,(34,35)),((37,39),(38,((40,(41,(42,(43,44)))),(45,(52,(51,(50,(46,(49,(47,48))))))))))),(53,((54,(55,56)),((57,(58,59)),((60,61),((62,63),(64,65)))))))))),(71,((70,((66,67),((81,(80,(79,(78,(77,(76,(73,(72,(74,75))))))))),(82,(((83,84),(85,86)),((87,(89,(88,90))),(95,((91,96),(94,(92,93)))))))))),(68,69)))))),(107,((106,((100,101),(105,(103,104)))),(102,108)))),(12,(14,(13,((15,16),(17,((18,19),(20,21))))))))))));
tree tnt_308 = [&U] 
(1,(2,(3,((4,(5,(99,(98,(6,97))))),((((11,(8,(7,(9,10)))),((24,(25,(22,23))),((26,(27,((33,(32,(29,(28,(30,31))))),(((36,(34,35)),((37,39),(38,((40,(41,(42,(43,44)))),(45,(52,(51,(50,(46,(49,(47,48))))))))))),(53,((54,(55,56)),((57,(58,59)),((60,61),((62,63),(64,65)))))))))),(71,(70,(((66,67),((81,(80,(79,(78,(77,((76,(72,73)),(74,75))))))),(82,(((83,84),(85,86)),((87,(89,(88,90))),(95,((91,96),(94,(92,93))))))))),(68,69))))))),(107,((106,((100,101),(105,(103,104)))),(102,108)))),(12,(14,(13,((15,16),(17,((18,19),(20,21))))))))))));
tree tnt_309 = [&U] 
(1,(2,(3,((4,(5,(99,(98,(6,97))))),((((11,(8,(7,(9,10)))),((24,(25,(22,23))),((26,(27,((33,(32,(29,(28,(30,31))))),(((36,(34,35)),((37,39),(38,((40,(41,(42,(43,44)))),(45,(52,(51,(50,(46,(49,(47,48))))))))))),(53,((54,(55,56)),((57,(58,59)),((60,61),((62,63),(64,65)))))))))),(71,(70,(((66,67),((81,(80,(79,(78,(77,(76,((72,73),(74,75)))))))),(82,(((83,84),(85,86)),((87,(89,(88,90))),(95,((91,96),(94,(92,93))))))))),(68,69))))))),(107,((106,((100,101),(105,(103,104)))),(102,108)))),(12,(14,(13,((15,16),(17,((18,19),(20,21))))))))))));
tree tnt_310 = [&U] 
(1,(2,(3,((4,(5,(99,(98,(6,97))))),((((11,(8,(7,(9,10)))),((24,(25,(22,23))),((26,(27,((33,(32,(29,(28,(30,31))))),(((36,(34,35)),((37,39),(38,((40,(41,(42,(43,44)))),(45,(52,(51,(50,(46,(49,(47,48))))))))))),(53,((54,(55,56)),((57,(58,59)),((60,61),((62,63),(64,65)))))))))),(71,(70,(((66,67),((81,(80,(79,(78,(77,(76,(73,(72,(74,75))))))))),((82,((87,(89,(88,90))),(95,((91,96),(94,(92,93)))))),((83,84),(85,86))))),(68,69))))))),(107,((106,((100,101),(105,(103,104)))),(102,108)))),(12,(14,(13,((15,16),(17,((18,19),(20,21))))))))))));
tree tnt_311 = [&U] 
(1,(2,(3,(((4,5),(99,(97,(6,98)))),((((11,(8,(7,(9,10)))),((24,(25,(22,23))),((26,(27,((33,(32,(29,(28,(30,31))))),(((36,(34,35)),(53,((54,(55,56)),((57,(58,59)),((60,61),((62,63),(64,65))))))),((37,(38,39)),(((40,41),(42,(43,44))),(45,(52,(51,(50,(46,(47,(48,49))))))))))))),(70,(71,(((66,67),((81,(79,(80,(78,(77,(76,((72,73),(74,75)))))))),(82,(((83,84),(85,86)),((87,(89,(88,90))),((95,(91,96)),(94,(92,93)))))))),(68,69))))))),(107,((106,((100,101),(105,(103,104)))),(102,108)))),(12,((13,14),((15,16),(17,((18,19),(20,21)))))))))));
tree tnt_312 = [&U] 
(1,(2,(3,((4,(5,(99,(97,(6,98))))),((((11,(8,(7,(9,10)))),((24,(25,(22,23))),((26,(27,((33,(32,(29,(28,(30,31))))),(((36,(34,35)),(53,((54,(55,56)),((57,(58,59)),((60,61),((62,63),(64,65))))))),((37,(38,39)),(((40,41),(42,(43,44))),(45,(52,(51,(50,(46,(47,(48,49))))))))))))),(70,(71,(((66,67),((81,(79,(80,(78,(77,(76,((72,73),(74,75)))))))),(82,(((83,84),(85,86)),((87,(89,(88,90))),((95,(91,96)),(94,(92,93)))))))),(68,69))))))),(107,((106,((100,101),(105,(103,104)))),(102,108)))),(12,((13,14),((15,16),(17,((18,19),(20,21)))))))))));
tree tnt_313 = [&U] 
(1,(2,(3,(((4,5),(99,(97,(6,98)))),((((11,(8,(7,(9,10)))),((24,(25,(22,23))),((26,((27,(((36,(34,35)),(53,((54,(55,56)),((57,(58,59)),((60,61),((62,63),(64,65))))))),((37,(38,39)),(((40,41),(42,(43,44))),(45,(52,(51,(50,(46,(47,(48,49))))))))))),(33,(32,(29,(28,(30,31))))))),(70,(71,(((66,67),((81,(79,(80,(78,(77,(76,((72,73),(74,75)))))))),(82,(((83,84),(85,86)),((87,(89,(88,90))),((95,(91,96)),(94,(92,93)))))))),(68,69))))))),(107,((106,((100,101),(105,(103,104)))),(102,108)))),(12,((13,14),((15,16),(17,((18,19),(20,21)))))))))));
tree tnt_314 = [&U] 
(1,(2,(3,(((4,5),(99,(97,(6,98)))),((((11,(8,(7,(9,10)))),((24,(25,(22,23))),((26,(27,((32,(33,(29,(28,(30,31))))),(((36,(34,35)),(53,((54,(55,56)),((57,(58,59)),((60,61),((62,63),(64,65))))))),((37,(38,39)),(((40,41),(42,(43,44))),(45,(52,(51,(50,(46,(47,(48,49))))))))))))),(70,(71,(((66,67),((81,(79,(80,(78,(77,(76,((72,73),(74,75)))))))),(82,(((83,84),(85,86)),((87,(89,(88,90))),((95,(91,96)),(94,(92,93)))))))),(68,69))))))),(107,((106,((100,101),(105,(103,104)))),(102,108)))),(12,((13,14),((15,16),(17,((18,19),(20,21)))))))))));
tree tnt_315 = [&U] 
(1,(2,(3,(((4,5),(99,(97,(6,98)))),((((11,(8,(7,(9,10)))),((24,(25,(22,23))),((26,(27,((33,(32,(29,(28,(30,31))))),((38,((36,(34,35)),(53,((54,(55,56)),((57,(58,59)),((60,61),((62,63),(64,65)))))))),((37,39),(((40,41),(42,(43,44))),(45,(52,(51,(50,(46,(47,(48,49))))))))))))),(70,(71,(((66,67),((81,(79,(80,(78,(77,(76,((72,73),(74,75)))))))),(82,(((83,84),(85,86)),((87,(89,(88,90))),((95,(91,96)),(94,(92,93)))))))),(68,69))))))),(107,((106,((100,101),(105,(103,104)))),(102,108)))),(12,((13,14),((15,16),(17,((18,19),(20,21)))))))))));
tree tnt_316 = [&U] 
(1,(2,(3,(((4,5),(99,(97,(6,98)))),((((11,(8,(7,(9,10)))),((24,(25,(22,23))),((26,(27,((33,(32,(29,(28,(30,31))))),(((36,(34,35)),(53,((54,(55,56)),((57,(58,59)),((60,61),((62,63),(64,65))))))),(38,((37,39),(((40,41),(42,(43,44))),(45,(52,(51,(50,(46,(47,(48,49)))))))))))))),(70,(71,(((66,67),((81,(79,(80,(78,(77,(76,((72,73),(74,75)))))))),(82,(((83,84),(85,86)),((87,(89,(88,90))),((95,(91,96)),(94,(92,93)))))))),(68,69))))))),(107,((106,((100,101),(105,(103,104)))),(102,108)))),(12,((13,14),((15,16),(17,((18,19),(20,21)))))))))));
tree tnt_317 = [&U] 
(1,(2,(3,(((4,5),(99,(97,(6,98)))),((((11,(8,(7,(9,10)))),((24,(25,(22,23))),((26,(27,((33,(32,(29,(28,(30,31))))),(((36,(34,35)),(53,((54,(55,56)),((57,(58,59)),((60,61),((62,63),(64,65))))))),((38,(37,39)),(((40,41),(42,(43,44))),(45,(52,(51,(50,(46,(47,(48,49))))))))))))),(70,(71,(((66,67),((81,(79,(80,(78,(77,(76,((72,73),(74,75)))))))),(82,(((83,84),(85,86)),((87,(89,(88,90))),((95,(91,96)),(94,(92,93)))))))),(68,69))))))),(107,((106,((100,101),(105,(103,104)))),(102,108)))),(12,((13,14),((15,16),(17,((18,19),(20,21)))))))))));
tree tnt_318 = [&U] 
(1,(2,(3,(((4,5),(99,(97,(6,98)))),((((11,(8,(7,(9,10)))),((24,(25,(22,23))),((26,(27,((33,(32,(29,(28,(30,31))))),(((36,(34,35)),(53,((54,(55,56)),((57,(58,59)),((60,61),((62,63),(64,65))))))),((37,(38,39)),(((40,41),(42,(43,44))),(45,(52,(51,(50,(46,(47,(48,49))))))))))))),(71,(70,(((66,67),((81,(79,(80,(78,(77,(76,((72,73),(74,75)))))))),(82,(((83,84),(85,86)),((87,(89,(88,90))),((95,(91,96)),(94,(92,93)))))))),(68,69))))))),(107,((106,((100,101),(105,(103,104)))),(102,108)))),(12,((13,14),((15,16),(17,((18,19),(20,21)))))))))));
tree tnt_319 = [&U] 
(1,(2,(3,(((4,5),(99,(97,(6,98)))),((((11,(8,(7,(9,10)))),((24,(25,(22,23))),((26,(27,((33,(32,(29,(28,(30,31))))),(((36,(34,35)),(53,((54,(55,56)),((57,(58,59)),((60,61),((62,63),(64,65))))))),((37,(38,39)),(((40,41),(42,(43,44))),(45,(52,(51,(50,(46,(47,(48,49))))))))))))),(70,(71,(((66,67),((81,(79,(80,(78,(77,(76,(73,(72,(74,75))))))))),(82,(((83,84),(85,86)),((87,(89,(88,90))),((95,(91,96)),(94,(92,93)))))))),(68,69))))))),(107,((106,((100,101),(105,(103,104)))),(102,108)))),(12,((13,14),((15,16),(17,((18,19),(20,21)))))))))));
tree tnt_320 = [&U] 
(1,(2,(3,(((4,5),(99,(97,(6,98)))),((((11,(8,(7,(9,10)))),((24,(25,(22,23))),((26,(27,((33,(32,(29,(28,(30,31))))),(((36,(34,35)),(53,((54,(55,56)),((57,(58,59)),((60,61),((62,63),(64,65))))))),((37,(38,39)),(((40,41),(42,(43,44))),(45,(52,(51,(50,(46,(47,(48,49))))))))))))),(70,(71,(((66,67),((81,(79,(80,(78,(77,((76,(72,73)),(74,75))))))),(82,(((83,84),(85,86)),((87,(89,(88,90))),((95,(91,96)),(94,(92,93)))))))),(68,69))))))),(107,((106,((100,101),(105,(103,104)))),(102,108)))),(12,((13,14),((15,16),(17,((18,19),(20,21)))))))))));
tree tnt_321 = [&U] 
(1,(2,(3,(((4,5),(99,(98,(6,97)))),((((11,(8,(10,(7,9)))),((24,(25,(22,23))),((26,((27,(((36,(34,35)),(53,((54,(55,56)),((57,(58,59)),((60,61),(63,(62,(64,65)))))))),((38,(37,39)),(((40,41),(51,52)),(45,((44,(42,43)),(50,(46,(47,(48,49)))))))))),(33,(32,(29,(28,(30,31))))))),(70,(71,(((66,67),((81,(79,(80,(78,(77,((72,(73,76)),(74,75))))))),((82,((87,(89,(88,90))),(95,((91,96),(94,(92,93)))))),(83,(84,(85,86)))))),(68,69))))))),(107,((106,((100,101),(105,(103,104)))),(102,108)))),(12,(14,(13,((15,16),(17,((18,19),(20,21))))))))))));
tree tnt_322 = [&U] 
(1,(2,(3,(((4,5),(99,(98,(6,97)))),((((11,(8,(10,(7,9)))),((24,(25,(22,23))),((26,((27,(((36,(34,35)),(53,((54,(55,56)),((57,(58,59)),((60,61),(63,(62,(64,65)))))))),((38,(37,39)),(((40,41),(51,52)),(45,((44,(42,43)),(50,(46,(47,(48,49)))))))))),(33,(32,(29,(28,(30,31))))))),(70,(71,(((66,67),((81,(80,(79,(78,(77,((72,(73,76)),(74,75))))))),((82,((87,(89,(88,90))),(95,((91,96),(94,(92,93)))))),(83,(84,(85,86)))))),(68,69))))))),(107,((106,((100,101),(105,(103,104)))),(102,108)))),(12,(14,(13,((15,16),(17,((18,19),(20,21))))))))))));
tree tnt_323 = [&U] 
(1,(2,(3,(((4,5),(99,(98,(6,97)))),((((11,(8,(10,(7,9)))),((24,(25,(22,23))),((26,((27,(((36,(34,35)),(53,((54,(55,56)),((57,(58,59)),((60,61),(63,(62,(64,65)))))))),((38,(37,39)),(((40,41),(51,52)),(45,((44,(42,43)),(50,(46,(47,(48,49)))))))))),(33,(32,(29,(28,(30,31))))))),(70,(71,(((66,67),((81,(79,(80,(78,(77,((72,(73,76)),(74,75))))))),(82,((83,(84,(85,86))),((87,(89,(88,90))),(95,((91,96),(94,(92,93))))))))),(68,69))))))),(107,((106,((100,101),(105,(103,104)))),(102,108)))),(12,(14,(13,((15,16),(17,((18,19),(20,21))))))))))));
tree tnt_324 = [&U] 
(1,(2,(3,(((4,5),(99,(97,(6,98)))),((((11,(8,(10,(7,9)))),((24,(25,(22,23))),((26,((27,(((36,(34,35)),(53,((54,(55,56)),((57,(58,59)),((60,61),(63,(62,(64,65)))))))),((38,(37,39)),(((40,41),(51,52)),(45,((44,(42,43)),(50,(46,(47,(48,49)))))))))),(33,(32,(29,(28,(30,31))))))),(70,(71,(((66,67),((81,(79,(80,(78,(77,((72,(73,76)),(74,75))))))),((82,((87,(89,(88,90))),(95,((91,96),(94,(92,93)))))),(83,(84,(85,86)))))),(68,69))))))),(107,((106,((100,101),(105,(103,104)))),(102,108)))),(12,(14,(13,((15,16),(17,((18,19),(20,21))))))))))));
tree tnt_325 = [&U] 
(1,(2,(3,((4,(5,(99,(98,(6,97))))),((((11,(8,(10,(7,9)))),((24,(25,(22,23))),((26,((27,(((36,(34,35)),(53,((54,(55,56)),((57,(58,59)),((60,61),(63,(62,(64,65)))))))),((38,(37,39)),(((40,41),(51,52)),(45,((44,(42,43)),(50,(46,(47,(48,49)))))))))),(33,(32,(29,(28,(30,31))))))),(70,(71,(((66,67),((81,(79,(80,(78,(77,((72,(73,76)),(74,75))))))),((82,((87,(89,(88,90))),(95,((91,96),(94,(92,93)))))),(83,(84,(85,86)))))),(68,69))))))),(107,((106,((100,101),(105,(103,104)))),(102,108)))),(12,(14,(13,((15,16),(17,((18,19),(20,21))))))))))));
tree tnt_326 = [&U] 
(1,(2,(3,(((4,5),(99,(98,(6,97)))),((((11,(8,(10,(7,9)))),((24,(25,(22,23))),((26,(27,((33,(32,(29,(28,(30,31))))),(((36,(34,35)),(53,((54,(55,56)),((57,(58,59)),((60,61),(63,(62,(64,65)))))))),((38,(37,39)),(((40,41),(51,52)),(45,((44,(42,43)),(50,(46,(47,(48,49)))))))))))),(70,(71,(((66,67),((81,(79,(80,(78,(77,((72,(73,76)),(74,75))))))),((82,((87,(89,(88,90))),(95,((91,96),(94,(92,93)))))),(83,(84,(85,86)))))),(68,69))))))),(107,((106,((100,101),(105,(103,104)))),(102,108)))),(12,(14,(13,((15,16),(17,((18,19),(20,21))))))))))));
tree tnt_327 = [&U] 
(1,(2,(3,(((4,5),(99,(98,(6,97)))),((((11,(8,(10,(7,9)))),((24,(25,(22,23))),((26,(27,((32,(33,(29,(28,(30,31))))),(((36,(34,35)),(53,((54,(55,56)),((57,(58,59)),((60,61),(63,(62,(64,65)))))))),((38,(37,39)),(((40,41),(51,52)),(45,((44,(42,43)),(50,(46,(47,(48,49)))))))))))),(70,(71,(((66,67),((81,(79,(80,(78,(77,((72,(73,76)),(74,75))))))),((82,((87,(89,(88,90))),(95,((91,96),(94,(92,93)))))),(83,(84,(85,86)))))),(68,69))))))),(107,((106,((100,101),(105,(103,104)))),(102,108)))),(12,(14,(13,((15,16),(17,((18,19),(20,21))))))))))));
tree tnt_328 = [&U] 
(1,(2,(3,(((4,5),(99,(98,(6,97)))),((((11,(8,(10,(7,9)))),((24,(25,(22,23))),((26,((27,(((36,(34,35)),((38,(37,39)),(((40,41),(51,52)),(45,((44,(42,43)),(50,(46,(47,(48,49))))))))),(53,((54,(55,56)),((57,(58,59)),((60,61),(63,(62,(64,65))))))))),(33,(32,(29,(28,(30,31))))))),(70,(71,(((66,67),((81,(79,(80,(78,(77,((72,(73,76)),(74,75))))))),((82,((87,(89,(88,90))),(95,((91,96),(94,(92,93)))))),(83,(84,(85,86)))))),(68,69))))))),(107,((106,((100,101),(105,(103,104)))),(102,108)))),(12,(14,(13,((15,16),(17,((18,19),(20,21))))))))))));
tree tnt_329 = [&U] 
(1,(2,(3,(((4,5),(99,(98,(6,97)))),((((11,(8,(10,(7,9)))),((24,(25,(22,23))),((26,((27,(((36,(34,35)),((37,39),(38,(((40,41),(51,52)),(45,((44,(42,43)),(50,(46,(47,(48,49)))))))))),(53,((54,(55,56)),((57,(58,59)),((60,61),(63,(62,(64,65))))))))),(33,(32,(29,(28,(30,31))))))),(70,(71,(((66,67),((81,(79,(80,(78,(77,((72,(73,76)),(74,75))))))),((82,((87,(89,(88,90))),(95,((91,96),(94,(92,93)))))),(83,(84,(85,86)))))),(68,69))))))),(107,((106,((100,101),(105,(103,104)))),(102,108)))),(12,(14,(13,((15,16),(17,((18,19),(20,21))))))))))));
tree tnt_330 = [&U] 
(1,(2,(3,(((4,5),(99,(98,(6,97)))),((((11,(8,(10,(7,9)))),((24,(25,(22,23))),((26,((27,(((36,(34,35)),(53,((54,(55,56)),((57,(58,59)),((60,61),(63,(62,(64,65)))))))),((37,39),(38,(((40,41),(51,52)),(45,((44,(42,43)),(50,(46,(47,(48,49))))))))))),(33,(32,(29,(28,(30,31))))))),(70,(71,(((66,67),((81,(79,(80,(78,(77,((72,(73,76)),(74,75))))))),((82,((87,(89,(88,90))),(95,((91,96),(94,(92,93)))))),(83,(84,(85,86)))))),(68,69))))))),(107,((106,((100,101),(105,(103,104)))),(102,108)))),(12,(14,(13,((15,16),(17,((18,19),(20,21))))))))))));
tree tnt_331 = [&U] 
(1,(2,(3,((4,(5,(99,(98,(6,97))))),((((11,(8,(7,(9,10)))),((24,(25,(22,23))),((26,(27,((33,(32,(29,(28,(30,31))))),(((36,(34,35)),((37,(38,39)),((40,41),((45,((44,(42,43)),(50,(46,(47,(48,49)))))),(51,52))))),(53,((54,(55,56)),((57,(58,59)),((60,61),(63,(62,(64,65))))))))))),(70,(71,(((66,67),((81,(79,(80,(78,(77,(76,((72,73),(74,75)))))))),((82,((87,(89,(88,90))),(95,((91,96),(94,(92,93)))))),((83,84),(85,86))))),(68,69))))))),(107,((106,((100,101),(105,(103,104)))),(102,108)))),(12,((13,14),((15,16),(17,((18,19),(20,21)))))))))));
tree tnt_332 = [&U] 
(1,(3,(2,((4,(5,(99,(98,(6,97))))),((((11,(8,(7,(9,10)))),((24,(25,(22,23))),((26,(27,((33,(32,(29,(28,(30,31))))),(((36,(34,35)),((37,(38,39)),((40,41),((45,((44,(42,43)),(50,(46,(47,(48,49)))))),(51,52))))),(53,((54,(55,56)),((57,(58,59)),((60,61),(63,(62,(64,65))))))))))),(70,(71,(((66,67),((81,(79,(80,(78,(77,(76,((72,73),(74,75)))))))),((82,((87,(89,(88,90))),(95,((91,96),(94,(92,93)))))),((83,84),(85,86))))),(68,69))))))),(107,((106,((100,101),(105,(103,104)))),(102,108)))),(12,((13,14),((15,16),(17,((18,19),(20,21)))))))))));
tree tnt_333 = [&U] 
(1,(2,(3,(((4,5),(99,(98,(6,97)))),((((11,(8,(7,(9,10)))),((24,(25,(22,23))),((26,(27,((33,(32,(29,(28,(30,31))))),(((36,(34,35)),((37,(38,39)),((40,41),((45,((44,(42,43)),(50,(46,(47,(48,49)))))),(51,52))))),(53,((54,(55,56)),((57,(58,59)),((60,61),(63,(62,(64,65))))))))))),(70,(71,(((66,67),((81,(79,(80,(78,(77,(76,((72,73),(74,75)))))))),((82,((87,(89,(88,90))),(95,((91,96),(94,(92,93)))))),((83,84),(85,86))))),(68,69))))))),(107,((106,((100,101),(105,(103,104)))),(102,108)))),(12,((13,14),((15,16),(17,((18,19),(20,21)))))))))));
tree tnt_334 = [&U] 
(1,(2,(3,((4,(5,(99,(98,(6,97))))),((((11,(8,(7,(9,10)))),((24,(25,(22,23))),((26,((27,(((36,(34,35)),((37,(38,39)),((40,41),((45,((44,(42,43)),(50,(46,(47,(48,49)))))),(51,52))))),(53,((54,(55,56)),((57,(58,59)),((60,61),(63,(62,(64,65))))))))),(33,(32,(29,(28,(30,31))))))),(70,(71,(((66,67),((81,(79,(80,(78,(77,(76,((72,73),(74,75)))))))),((82,((87,(89,(88,90))),(95,((91,96),(94,(92,93)))))),((83,84),(85,86))))),(68,69))))))),(107,((106,((100,101),(105,(103,104)))),(102,108)))),(12,((13,14),((15,16),(17,((18,19),(20,21)))))))))));
tree tnt_335 = [&U] 
(1,(2,(3,((4,(5,(99,(98,(6,97))))),((((11,(8,(7,(9,10)))),((24,(25,(22,23))),((26,(27,((33,(32,(29,(28,(30,31))))),(((36,(34,35)),(38,((37,39),((40,41),((45,((44,(42,43)),(50,(46,(47,(48,49)))))),(51,52)))))),(53,((54,(55,56)),((57,(58,59)),((60,61),(63,(62,(64,65))))))))))),(70,(71,(((66,67),((81,(79,(80,(78,(77,(76,((72,73),(74,75)))))))),((82,((87,(89,(88,90))),(95,((91,96),(94,(92,93)))))),((83,84),(85,86))))),(68,69))))))),(107,((106,((100,101),(105,(103,104)))),(102,108)))),(12,((13,14),((15,16),(17,((18,19),(20,21)))))))))));
tree tnt_336 = [&U] 
(1,(2,(3,((4,(5,(99,(98,(6,97))))),((((11,(8,(7,(9,10)))),((24,(25,(22,23))),((26,(27,((33,(32,(29,(28,(30,31))))),(((36,(34,35)),((38,(37,39)),((40,41),((45,((44,(42,43)),(50,(46,(47,(48,49)))))),(51,52))))),(53,((54,(55,56)),((57,(58,59)),((60,61),(63,(62,(64,65))))))))))),(70,(71,(((66,67),((81,(79,(80,(78,(77,(76,((72,73),(74,75)))))))),((82,((87,(89,(88,90))),(95,((91,96),(94,(92,93)))))),((83,84),(85,86))))),(68,69))))))),(107,((106,((100,101),(105,(103,104)))),(102,108)))),(12,((13,14),((15,16),(17,((18,19),(20,21)))))))))));
tree tnt_337 = [&U] 
(1,(2,(3,((4,(5,(99,(98,(6,97))))),((((11,(8,(7,(9,10)))),((24,(25,(22,23))),((26,(27,((33,(32,(29,(28,(30,31))))),(((36,(34,35)),((37,(38,39)),((40,41),((45,((44,(42,43)),(50,(46,(47,(48,49)))))),(51,52))))),(53,((54,(55,56)),((57,(58,59)),((60,61),(63,(62,(64,65))))))))))),(71,(70,(((66,67),((81,(79,(80,(78,(77,(76,((72,73),(74,75)))))))),((82,((87,(89,(88,90))),(95,((91,96),(94,(92,93)))))),((83,84),(85,86))))),(68,69))))))),(107,((106,((100,101),(105,(103,104)))),(102,108)))),(12,((13,14),((15,16),(17,((18,19),(20,21)))))))))));
tree tnt_338 = [&U] 
(1,(2,(3,((4,(5,(99,(98,(6,97))))),((((11,(8,(7,(9,10)))),((24,(25,(22,23))),((26,(27,((33,(32,(29,(28,(30,31))))),(((36,(34,35)),((37,(38,39)),((40,41),((45,((44,(42,43)),(50,(46,(47,(48,49)))))),(51,52))))),(53,((54,(55,56)),((57,(58,59)),((60,61),(63,(62,(64,65))))))))))),(71,((70,((66,67),((81,(79,(80,(78,(77,(76,((72,73),(74,75)))))))),((82,((87,(89,(88,90))),(95,((91,96),(94,(92,93)))))),((83,84),(85,86)))))),(68,69)))))),(107,((106,((100,101),(105,(103,104)))),(102,108)))),(12,((13,14),((15,16),(17,((18,19),(20,21)))))))))));
tree tnt_339 = [&U] 
(1,(2,(3,((4,(5,(99,(98,(6,97))))),((((11,(8,(7,(9,10)))),((24,(25,(22,23))),((26,(27,((33,(32,(29,(28,(30,31))))),(((36,(34,35)),((37,(38,39)),((40,41),((45,((44,(42,43)),(50,(46,(47,(48,49)))))),(51,52))))),(53,((54,(55,56)),((57,(58,59)),((60,61),(63,(62,(64,65))))))))))),(70,(71,(((66,67),((81,(79,(80,(78,(77,(76,(73,(72,(74,75))))))))),((82,((87,(89,(88,90))),(95,((91,96),(94,(92,93)))))),((83,84),(85,86))))),(68,69))))))),(107,((106,((100,101),(105,(103,104)))),(102,108)))),(12,((13,14),((15,16),(17,((18,19),(20,21)))))))))));
tree tnt_340 = [&U] 
(1,(2,(3,((4,(5,(99,(98,(6,97))))),((((11,(8,(7,(9,10)))),((24,(25,(22,23))),((26,(27,((33,(32,(29,(28,(30,31))))),(((36,(34,35)),((37,(38,39)),((40,41),((45,((44,(42,43)),(50,(46,(47,(48,49)))))),(51,52))))),(53,((54,(55,56)),((57,(58,59)),((60,61),(63,(62,(64,65))))))))))),(70,(71,(((66,67),((81,(79,(80,(78,(77,((76,(72,73)),(74,75))))))),((82,((87,(89,(88,90))),(95,((91,96),(94,(92,93)))))),((83,84),(85,86))))),(68,69))))))),(107,((106,((100,101),(105,(103,104)))),(102,108)))),(12,((13,14),((15,16),(17,((18,19),(20,21)))))))))));
tree tnt_341 = [&U] 
(1,(2,(3,(((4,5),(99,(98,(6,97)))),((((11,(8,(9,(7,10)))),((24,(25,(22,23))),((26,(27,((33,(32,(29,(28,(30,31))))),((34,35),(36,(((37,(38,39)),((40,41),((45,((44,(42,43)),(50,(46,(48,(47,49)))))),(51,52)))),(53,((54,(55,56)),((57,(58,59)),((60,61),((62,63),(64,65)))))))))))),(71,((70,((66,67),((81,(80,(79,(78,(77,(76,(73,(72,(74,75))))))))),(82,((84,(83,(85,86))),((87,(89,(88,90))),(95,((91,96),(94,(92,93)))))))))),(68,69)))))),(107,((106,((100,101),(105,(103,104)))),(102,108)))),(12,((13,14),((15,16),(17,((18,19),(20,21)))))))))));
tree tnt_342 = [&U] 
(1,(2,(3,(((4,5),(99,(98,(6,97)))),((((11,(8,(9,(7,10)))),((24,(25,(22,23))),((26,(27,((33,(32,(29,(28,(30,31))))),((34,35),(36,(((37,(38,39)),((40,41),((45,((44,(42,43)),(50,(46,(48,(47,49)))))),(51,52)))),(53,((54,(55,56)),((57,(58,59)),((60,61),((62,63),(64,65)))))))))))),(71,(70,(((66,67),((81,(80,(79,(78,(77,(76,(73,(72,(74,75))))))))),(82,((84,(83,(85,86))),((87,(89,(88,90))),(95,((91,96),(94,(92,93))))))))),(68,69))))))),(107,((106,((100,101),(105,(103,104)))),(102,108)))),(12,((13,14),((15,16),(17,((18,19),(20,21)))))))))));
tree tnt_343 = [&U] 
(1,(2,(3,(((4,5),(99,(98,(6,97)))),((((11,(8,(9,(7,10)))),((24,(25,(22,23))),((26,(27,((33,(32,(29,(28,(30,31))))),((34,35),(36,(((37,(38,39)),((40,41),((45,((44,(42,43)),(50,(46,(48,(47,49)))))),(51,52)))),(53,((54,(55,56)),((57,(58,59)),((60,61),((62,63),(64,65)))))))))))),(71,((70,((66,67),((81,(80,(79,(78,(77,((76,(72,73)),(74,75))))))),(82,((84,(83,(85,86))),((87,(89,(88,90))),(95,((91,96),(94,(92,93)))))))))),(68,69)))))),(107,((106,((100,101),(105,(103,104)))),(102,108)))),(12,((13,14),((15,16),(17,((18,19),(20,21)))))))))));
tree tnt_344 = [&U] 
(1,(2,(3,(((4,5),(99,(98,(6,97)))),((((11,(8,(9,(7,10)))),((24,(25,(22,23))),((26,(27,((33,(32,(29,(28,(30,31))))),((34,35),(36,(((37,(38,39)),((40,41),((45,((44,(42,43)),(50,(46,(48,(47,49)))))),(51,52)))),(53,((54,(55,56)),((57,(58,59)),((60,61),((62,63),(64,65)))))))))))),(71,((70,((66,67),((81,(80,(79,(78,(77,(76,((72,73),(74,75)))))))),(82,((84,(83,(85,86))),((87,(89,(88,90))),(95,((91,96),(94,(92,93)))))))))),(68,69)))))),(107,((106,((100,101),(105,(103,104)))),(102,108)))),(12,((13,14),((15,16),(17,((18,19),(20,21)))))))))));
tree tnt_345 = [&U] 
(1,(2,(3,(((4,5),(99,(98,(6,97)))),((((11,(8,(9,(7,10)))),((24,(25,(22,23))),((26,(27,((33,(32,(29,(28,(30,31))))),((34,35),(36,(((37,(38,39)),((40,41),((45,((44,(42,43)),(50,(46,(48,(47,49)))))),(51,52)))),(53,((54,(55,56)),((57,(58,59)),((60,61),((62,63),(64,65)))))))))))),(71,((70,((66,67),((81,(80,(79,(78,(77,(76,(73,(72,(74,75))))))))),((82,((87,(89,(88,90))),(95,((91,96),(94,(92,93)))))),(84,(83,(85,86))))))),(68,69)))))),(107,((106,((100,101),(105,(103,104)))),(102,108)))),(12,((13,14),((15,16),(17,((18,19),(20,21)))))))))));
tree tnt_346 = [&U] 
(1,(2,(3,((4,(5,(99,(98,(6,97))))),((((11,(8,(9,(7,10)))),((24,(25,(22,23))),((26,(27,((33,(32,(29,(28,(30,31))))),((34,35),(36,(((37,(38,39)),((40,41),((45,((44,(42,43)),(50,(46,(48,(47,49)))))),(51,52)))),(53,((54,(55,56)),((57,(58,59)),((60,61),((62,63),(64,65)))))))))))),(71,((70,((66,67),((81,(80,(79,(78,(77,(76,(73,(72,(74,75))))))))),(82,((84,(83,(85,86))),((87,(89,(88,90))),(95,((91,96),(94,(92,93)))))))))),(68,69)))))),(107,((106,((100,101),(105,(103,104)))),(102,108)))),(12,((13,14),((15,16),(17,((18,19),(20,21)))))))))));
tree tnt_347 = [&U] 
(1,(2,(3,(((4,5),(99,(98,(6,97)))),((((11,(8,(9,(7,10)))),((24,(25,(22,23))),((26,(27,((33,(32,(29,(28,(30,31))))),((34,35),(36,((38,((37,39),((40,41),((45,((44,(42,43)),(50,(46,(48,(47,49)))))),(51,52))))),(53,((54,(55,56)),((57,(58,59)),((60,61),((62,63),(64,65)))))))))))),(71,((70,((66,67),((81,(80,(79,(78,(77,(76,(73,(72,(74,75))))))))),(82,((84,(83,(85,86))),((87,(89,(88,90))),(95,((91,96),(94,(92,93)))))))))),(68,69)))))),(107,((106,((100,101),(105,(103,104)))),(102,108)))),(12,((13,14),((15,16),(17,((18,19),(20,21)))))))))));
tree tnt_348 = [&U] 
(1,(2,(3,(((4,5),(99,(98,(6,97)))),((((11,(8,(9,(7,10)))),((24,(25,(22,23))),((26,(27,((33,(32,(29,(28,(30,31))))),((34,35),(36,(((38,(37,39)),((40,41),((45,((44,(42,43)),(50,(46,(48,(47,49)))))),(51,52)))),(53,((54,(55,56)),((57,(58,59)),((60,61),((62,63),(64,65)))))))))))),(71,((70,((66,67),((81,(80,(79,(78,(77,(76,(73,(72,(74,75))))))))),(82,((84,(83,(85,86))),((87,(89,(88,90))),(95,((91,96),(94,(92,93)))))))))),(68,69)))))),(107,((106,((100,101),(105,(103,104)))),(102,108)))),(12,((13,14),((15,16),(17,((18,19),(20,21)))))))))));
tree tnt_349 = [&U] 
(1,(2,(3,(((4,5),(99,(98,(6,97)))),((((11,(8,(9,(7,10)))),((24,(25,(22,23))),((26,(27,((33,(32,(29,(28,(30,31))))),((34,35),(36,(((37,(38,39)),((40,41),((45,((44,(42,43)),(50,(46,(48,(47,49)))))),(51,52)))),(53,((54,(55,56)),((57,(58,59)),((60,61),((62,63),(64,65)))))))))))),(70,(71,(((66,67),((81,(80,(79,(78,(77,(76,(73,(72,(74,75))))))))),(82,((84,(83,(85,86))),((87,(89,(88,90))),(95,((91,96),(94,(92,93))))))))),(68,69))))))),(107,((106,((100,101),(105,(103,104)))),(102,108)))),(12,((13,14),((15,16),(17,((18,19),(20,21)))))))))));
tree tnt_350 = [&U] 
(1,(2,(3,(((4,5),(99,(98,(6,97)))),((((11,(8,(9,(7,10)))),((24,(25,(22,23))),((26,(27,((33,(32,(29,(28,(30,31))))),((34,35),(36,(((37,(38,39)),((40,41),((45,((44,(42,43)),(50,(46,(48,(47,49)))))),(51,52)))),(53,((54,(55,56)),((57,(58,59)),((60,61),((62,63),(64,65)))))))))))),(71,((70,((66,67),((81,(79,(80,(78,(77,(76,(73,(72,(74,75))))))))),(82,((84,(83,(85,86))),((87,(89,(88,90))),(95,((91,96),(94,(92,93)))))))))),(68,69)))))),(107,((106,((100,101),(105,(103,104)))),(102,108)))),(12,((13,14),((15,16),(17,((18,19),(20,21)))))))))));
tree tnt_351 = [&U] 
(1,(3,(2,((4,(5,(99,(97,(6,98))))),((((11,(8,(7,(9,10)))),((24,(25,(22,23))),((26,(27,((33,(32,(29,(28,(30,31))))),((34,35),(36,(((38,(37,39)),((40,41),((45,((44,(42,43)),(50,(46,(49,(47,48)))))),(51,52)))),(53,((54,(55,56)),((57,(58,59)),((60,61),((62,63),(64,65)))))))))))),(71,(70,(((66,67),((81,(80,(79,(78,(77,(76,((72,73),(74,75)))))))),((82,((87,(89,(88,90))),(95,((91,96),(94,(92,93)))))),((83,84),(85,86))))),(68,69))))))),(107,((106,((100,101),(105,(103,104)))),(102,108)))),(12,((13,14),((15,16),(17,((18,19),(20,21)))))))))));
tree tnt_352 = [&U] 
(1,(3,(2,((4,(5,(99,(97,(6,98))))),((((11,(8,(7,(9,10)))),((24,(25,(22,23))),((26,(27,((33,(32,(29,(28,(30,31))))),((34,35),(36,(((38,(37,39)),((40,41),((45,((44,(42,43)),(50,(46,(49,(47,48)))))),(51,52)))),(53,((54,(55,56)),((57,(58,59)),((60,61),((62,63),(64,65)))))))))))),(71,((70,((66,67),((81,(80,(79,(78,(77,(76,((72,73),(74,75)))))))),((82,((87,(89,(88,90))),(95,((91,96),(94,(92,93)))))),((83,84),(85,86)))))),(68,69)))))),(107,((106,((100,101),(105,(103,104)))),(102,108)))),(12,((13,14),((15,16),(17,((18,19),(20,21)))))))))));
tree tnt_353 = [&U] 
(1,(3,(2,((4,(5,(99,(97,(6,98))))),((((11,(8,(7,(9,10)))),((24,(25,(22,23))),((26,(27,((33,(32,(29,(28,(30,31))))),((34,35),(36,(((38,(37,39)),((40,41),((45,((44,(42,43)),(50,(46,(49,(47,48)))))),(51,52)))),(53,((54,(55,56)),((57,(58,59)),((60,61),((62,63),(64,65)))))))))))),(71,(70,(((66,67),((81,(80,(79,(78,(77,((76,(72,73)),(74,75))))))),((82,((87,(89,(88,90))),(95,((91,96),(94,(92,93)))))),((83,84),(85,86))))),(68,69))))))),(107,((106,((100,101),(105,(103,104)))),(102,108)))),(12,((13,14),((15,16),(17,((18,19),(20,21)))))))))));
tree tnt_354 = [&U] 
(1,(3,(2,((4,(5,(99,(97,(6,98))))),((((11,(8,(7,(9,10)))),((24,(25,(22,23))),((26,(27,((33,(32,(29,(28,(30,31))))),((34,35),(36,(((38,(37,39)),((40,41),((45,((44,(42,43)),(50,(46,(49,(47,48)))))),(51,52)))),(53,((54,(55,56)),((57,(58,59)),((60,61),((62,63),(64,65)))))))))))),(71,(70,(((66,67),((81,(80,(79,(78,(77,(76,(73,(72,(74,75))))))))),((82,((87,(89,(88,90))),(95,((91,96),(94,(92,93)))))),((83,84),(85,86))))),(68,69))))))),(107,((106,((100,101),(105,(103,104)))),(102,108)))),(12,((13,14),((15,16),(17,((18,19),(20,21)))))))))));
tree tnt_355 = [&U] 
(1,(3,(2,((4,(5,(99,(97,(6,98))))),((((11,(8,(7,(9,10)))),((24,(25,(22,23))),((26,(27,((33,(32,(29,(28,(30,31))))),((34,35),(36,(((38,(37,39)),((40,41),((45,((44,(42,43)),(50,(46,(49,(47,48)))))),(51,52)))),(53,((54,(55,56)),((57,(58,59)),((60,61),((62,63),(64,65)))))))))))),(71,(70,(((66,67),((81,(80,(79,(78,(77,(76,((72,73),(74,75)))))))),(82,(((83,84),(85,86)),((87,(89,(88,90))),(95,((91,96),(94,(92,93))))))))),(68,69))))))),(107,((106,((100,101),(105,(103,104)))),(102,108)))),(12,((13,14),((15,16),(17,((18,19),(20,21)))))))))));
tree tnt_356 = [&U] 
(1,(3,(2,((4,(5,(99,(97,(6,98))))),((((11,(8,(7,(9,10)))),((24,(25,(22,23))),((26,(27,((33,(32,(29,(28,(30,31))))),((34,35),(36,(((37,39),(38,((40,41),((45,((44,(42,43)),(50,(46,(49,(47,48)))))),(51,52))))),(53,((54,(55,56)),((57,(58,59)),((60,61),((62,63),(64,65)))))))))))),(71,(70,(((66,67),((81,(80,(79,(78,(77,(76,((72,73),(74,75)))))))),((82,((87,(89,(88,90))),(95,((91,96),(94,(92,93)))))),((83,84),(85,86))))),(68,69))))))),(107,((106,((100,101),(105,(103,104)))),(102,108)))),(12,((13,14),((15,16),(17,((18,19),(20,21)))))))))));
tree tnt_357 = [&U] 
(1,(2,(3,((4,(5,(99,(97,(6,98))))),((((11,(8,(7,(9,10)))),((24,(25,(22,23))),((26,(27,((33,(32,(29,(28,(30,31))))),((34,35),(36,(((38,(37,39)),((40,41),((45,((44,(42,43)),(50,(46,(49,(47,48)))))),(51,52)))),(53,((54,(55,56)),((57,(58,59)),((60,61),((62,63),(64,65)))))))))))),(71,(70,(((66,67),((81,(80,(79,(78,(77,(76,((72,73),(74,75)))))))),((82,((87,(89,(88,90))),(95,((91,96),(94,(92,93)))))),((83,84),(85,86))))),(68,69))))))),(107,((106,((100,101),(105,(103,104)))),(102,108)))),(12,((13,14),((15,16),(17,((18,19),(20,21)))))))))));
tree tnt_358 = [&U] 
(1,(3,(2,((4,(5,(99,(97,(6,98))))),((((11,(8,(7,(9,10)))),((24,(25,(22,23))),((26,(27,((33,(32,(29,(28,(30,31))))),((34,35),(36,(((38,(37,39)),((40,41),((45,((44,(42,43)),(50,(46,(49,(47,48)))))),(51,52)))),(53,((54,(55,56)),((57,(58,59)),((60,61),((62,63),(64,65)))))))))))),(70,(71,(((66,67),((81,(80,(79,(78,(77,(76,((72,73),(74,75)))))))),((82,((87,(89,(88,90))),(95,((91,96),(94,(92,93)))))),((83,84),(85,86))))),(68,69))))))),(107,((106,((100,101),(105,(103,104)))),(102,108)))),(12,((13,14),((15,16),(17,((18,19),(20,21)))))))))));
tree tnt_359 = [&U] 
(1,(3,(2,((4,(5,(99,(97,(6,98))))),((((11,(8,(7,(9,10)))),((24,(25,(22,23))),((26,(27,((33,(32,(29,(28,(30,31))))),((34,35),(36,(((38,(37,39)),((40,41),((45,((44,(42,43)),(50,(46,(49,(47,48)))))),(51,52)))),(53,((54,(55,56)),((57,(58,59)),((60,61),((62,63),(64,65)))))))))))),(71,(70,(((66,67),((81,(79,(80,(78,(77,(76,((72,73),(74,75)))))))),((82,((87,(89,(88,90))),(95,((91,96),(94,(92,93)))))),((83,84),(85,86))))),(68,69))))))),(107,((106,((100,101),(105,(103,104)))),(102,108)))),(12,((13,14),((15,16),(17,((18,19),(20,21)))))))))));
tree tnt_360 = [&U] 
(1,(3,(2,((4,(5,(99,(98,(6,97))))),((((11,(8,(7,(9,10)))),((24,(25,(22,23))),((26,(27,((33,(32,(29,(28,(30,31))))),((34,35),(36,(((38,(37,39)),((40,41),((45,((44,(42,43)),(50,(46,(49,(47,48)))))),(51,52)))),(53,((54,(55,56)),((57,(58,59)),((60,61),((62,63),(64,65)))))))))))),(71,(70,(((66,67),((81,(80,(79,(78,(77,(76,((72,73),(74,75)))))))),((82,((87,(89,(88,90))),(95,((91,96),(94,(92,93)))))),((83,84),(85,86))))),(68,69))))))),(107,((106,((100,101),(105,(103,104)))),(102,108)))),(12,((13,14),((15,16),(17,((18,19),(20,21)))))))))));
tree tnt_361 = [&U] 
(1,(2,(3,((4,(5,(99,(98,(6,97))))),((((11,(8,(9,(7,10)))),((24,(25,(22,23))),((26,(27,((33,(32,(29,(28,(30,31))))),(((36,(34,35)),(38,((37,39),((40,(41,(42,(43,44)))),(45,(52,(51,(50,(46,(49,(47,48))))))))))),(53,((54,(55,56)),((57,(58,59)),((60,61),(63,(62,(64,65))))))))))),(71,((70,((66,67),((81,(79,(80,(78,(77,((72,(73,76)),(74,75))))))),(82,(((83,84),(85,86)),((87,(89,(88,90))),((91,96),(95,(94,(92,93)))))))))),(68,69)))))),(107,((106,((100,101),(105,(103,104)))),(102,108)))),(12,((13,14),((15,16),(17,((18,19),(20,21)))))))))));
tree tnt_362 = [&U] 
(1,(2,(3,((4,(5,(99,(98,(6,97))))),((((11,(8,(9,(7,10)))),((24,(25,(22,23))),((26,(27,((33,(32,(29,(28,(30,31))))),(((36,(34,35)),(38,((37,39),((40,(41,(42,(43,44)))),(45,(52,(51,(50,(46,(49,(47,48))))))))))),(53,((54,(55,56)),((57,(58,59)),((60,61),(63,(62,(64,65))))))))))),(71,((70,((66,67),((81,(80,(79,(78,(77,((72,(73,76)),(74,75))))))),(82,(((83,84),(85,86)),((87,(89,(88,90))),((91,96),(95,(94,(92,93)))))))))),(68,69)))))),(107,((106,((100,101),(105,(103,104)))),(102,108)))),(12,((13,14),((15,16),(17,((18,19),(20,21)))))))))));
tree tnt_363 = [&U] 
(1,(2,(3,((4,(5,(99,(98,(6,97))))),((((11,(8,(9,(7,10)))),((24,(25,(22,23))),((26,(27,((33,(32,(29,(28,(30,31))))),(((36,(34,35)),(38,((37,39),((40,(41,(42,(43,44)))),(45,(52,(51,(50,(46,(49,(47,48))))))))))),(53,((54,(55,56)),((57,(58,59)),((60,61),(63,(62,(64,65))))))))))),(71,((70,((66,67),((81,(79,(80,(78,(77,((72,(73,76)),(74,75))))))),((82,((87,(89,(88,90))),((91,96),(95,(94,(92,93)))))),((83,84),(85,86)))))),(68,69)))))),(107,((106,((100,101),(105,(103,104)))),(102,108)))),(12,((13,14),((15,16),(17,((18,19),(20,21)))))))))));
tree tnt_364 = [&U] 
(1,(2,(3,((4,(5,(99,(97,(6,98))))),((((11,(8,(9,(7,10)))),((24,(25,(22,23))),((26,(27,((33,(32,(29,(28,(30,31))))),(((36,(34,35)),(38,((37,39),((40,(41,(42,(43,44)))),(45,(52,(51,(50,(46,(49,(47,48))))))))))),(53,((54,(55,56)),((57,(58,59)),((60,61),(63,(62,(64,65))))))))))),(71,((70,((66,67),((81,(79,(80,(78,(77,((72,(73,76)),(74,75))))))),(82,(((83,84),(85,86)),((87,(89,(88,90))),((91,96),(95,(94,(92,93)))))))))),(68,69)))))),(107,((106,((100,101),(105,(103,104)))),(102,108)))),(12,((13,14),((15,16),(17,((18,19),(20,21)))))))))));
tree tnt_365 = [&U] 
(1,(2,(3,(((4,5),(99,(98,(6,97)))),((((11,(8,(9,(7,10)))),((24,(25,(22,23))),((26,(27,((33,(32,(29,(28,(30,31))))),(((36,(34,35)),(38,((37,39),((40,(41,(42,(43,44)))),(45,(52,(51,(50,(46,(49,(47,48))))))))))),(53,((54,(55,56)),((57,(58,59)),((60,61),(63,(62,(64,65))))))))))),(71,((70,((66,67),((81,(79,(80,(78,(77,((72,(73,76)),(74,75))))))),(82,(((83,84),(85,86)),((87,(89,(88,90))),((91,96),(95,(94,(92,93)))))))))),(68,69)))))),(107,((106,((100,101),(105,(103,104)))),(102,108)))),(12,((13,14),((15,16),(17,((18,19),(20,21)))))))))));
tree tnt_366 = [&U] 
(1,(2,(3,((4,(5,(99,(98,(6,97))))),((((11,(8,(9,(7,10)))),((24,(25,(22,23))),((26,((27,(((36,(34,35)),(38,((37,39),((40,(41,(42,(43,44)))),(45,(52,(51,(50,(46,(49,(47,48))))))))))),(53,((54,(55,56)),((57,(58,59)),((60,61),(63,(62,(64,65))))))))),(33,(32,(29,(28,(30,31))))))),(71,((70,((66,67),((81,(79,(80,(78,(77,((72,(73,76)),(74,75))))))),(82,(((83,84),(85,86)),((87,(89,(88,90))),((91,96),(95,(94,(92,93)))))))))),(68,69)))))),(107,((106,((100,101),(105,(103,104)))),(102,108)))),(12,((13,14),((15,16),(17,((18,19),(20,21)))))))))));
tree tnt_367 = [&U] 
(1,(2,(3,((4,(5,(99,(98,(6,97))))),((((11,(8,(9,(7,10)))),((24,(25,(22,23))),((26,(27,((33,(32,(29,(28,(30,31))))),(((36,(34,35)),(53,((54,(55,56)),((57,(58,59)),((60,61),(63,(62,(64,65)))))))),(38,((37,39),((40,(41,(42,(43,44)))),(45,(52,(51,(50,(46,(49,(47,48)))))))))))))),(71,((70,((66,67),((81,(79,(80,(78,(77,((72,(73,76)),(74,75))))))),(82,(((83,84),(85,86)),((87,(89,(88,90))),((91,96),(95,(94,(92,93)))))))))),(68,69)))))),(107,((106,((100,101),(105,(103,104)))),(102,108)))),(12,((13,14),((15,16),(17,((18,19),(20,21)))))))))));
tree tnt_368 = [&U] 
(1,(2,(3,((4,(5,(99,(98,(6,97))))),((((11,(8,(9,(7,10)))),((24,(25,(22,23))),((26,(27,((33,(32,(29,(28,(30,31))))),(((36,(34,35)),(53,((54,(55,56)),((57,(58,59)),((60,61),(63,(62,(64,65)))))))),((38,(37,39)),((40,(41,(42,(43,44)))),(45,(52,(51,(50,(46,(49,(47,48))))))))))))),(71,((70,((66,67),((81,(79,(80,(78,(77,((72,(73,76)),(74,75))))))),(82,(((83,84),(85,86)),((87,(89,(88,90))),((91,96),(95,(94,(92,93)))))))))),(68,69)))))),(107,((106,((100,101),(105,(103,104)))),(102,108)))),(12,((13,14),((15,16),(17,((18,19),(20,21)))))))))));
tree tnt_369 = [&U] 
(1,(2,(3,((4,(5,(99,(98,(6,97))))),((((11,(8,(9,(7,10)))),((24,(25,(22,23))),((26,(27,((33,(32,(29,(28,(30,31))))),(((36,(34,35)),((38,(37,39)),((40,(41,(42,(43,44)))),(45,(52,(51,(50,(46,(49,(47,48)))))))))),(53,((54,(55,56)),((57,(58,59)),((60,61),(63,(62,(64,65))))))))))),(71,((70,((66,67),((81,(79,(80,(78,(77,((72,(73,76)),(74,75))))))),(82,(((83,84),(85,86)),((87,(89,(88,90))),((91,96),(95,(94,(92,93)))))))))),(68,69)))))),(107,((106,((100,101),(105,(103,104)))),(102,108)))),(12,((13,14),((15,16),(17,((18,19),(20,21)))))))))));
tree tnt_370 = [&U] 
(1,(2,(3,((4,(5,(99,(98,(6,97))))),((((11,(8,(9,(7,10)))),((24,(25,(22,23))),((26,(27,((33,(32,(29,(28,(30,31))))),(((36,(34,35)),(38,((37,39),((40,(41,(42,(43,44)))),(45,(52,(51,(50,(46,(49,(47,48))))))))))),(53,((54,(55,56)),((57,(58,59)),((60,61),(63,(62,(64,65))))))))))),(71,(70,(((66,67),((81,(79,(80,(78,(77,((72,(73,76)),(74,75))))))),(82,(((83,84),(85,86)),((87,(89,(88,90))),((91,96),(95,(94,(92,93))))))))),(68,69))))))),(107,((106,((100,101),(105,(103,104)))),(102,108)))),(12,((13,14),((15,16),(17,((18,19),(20,21)))))))))));
tree tnt_371 = [&U] 
(1,(2,(3,((4,(5,(99,(98,(6,97))))),((((11,(8,(10,(7,9)))),((24,(25,(22,23))),((26,((27,(((36,(34,35)),((39,(37,38)),((40,(41,(42,(43,44)))),(45,(52,(51,(50,(46,(47,(48,49)))))))))),(53,((54,(55,56)),((57,(58,59)),((60,61),((62,63),(64,65)))))))),(33,(32,(29,(28,(30,31))))))),(70,(71,(((66,67),((81,(80,(79,(78,(77,(76,(73,(72,(74,75))))))))),(82,(((83,84),(85,86)),((87,(89,(88,90))),(95,((91,96),(94,(92,93))))))))),(68,69))))))),(107,((106,((100,101),(105,(103,104)))),(102,108)))),(12,((13,14),((15,16),(17,((18,19),(20,21)))))))))));
tree tnt_372 = [&U] 
(1,(2,(3,((4,(5,(99,(98,(6,97))))),((((11,(8,(10,(7,9)))),((24,(25,(22,23))),((26,((27,(((36,(34,35)),((39,(37,38)),((40,(41,(42,(43,44)))),(45,(52,(51,(50,(46,(47,(48,49)))))))))),(53,((54,(55,56)),((57,(58,59)),((60,61),((62,63),(64,65)))))))),(33,(32,(29,(28,(30,31))))))),(70,(71,(((66,67),((81,(80,(79,(78,(77,((76,(72,73)),(74,75))))))),(82,(((83,84),(85,86)),((87,(89,(88,90))),(95,((91,96),(94,(92,93))))))))),(68,69))))))),(107,((106,((100,101),(105,(103,104)))),(102,108)))),(12,((13,14),((15,16),(17,((18,19),(20,21)))))))))));
tree tnt_373 = [&U] 
(1,(2,(3,((4,(5,(99,(98,(6,97))))),((((11,(8,(10,(7,9)))),((24,(25,(22,23))),((26,((27,(((36,(34,35)),((39,(37,38)),((40,(41,(42,(43,44)))),(45,(52,(51,(50,(46,(47,(48,49)))))))))),(53,((54,(55,56)),((57,(58,59)),((60,61),((62,63),(64,65)))))))),(33,(32,(29,(28,(30,31))))))),(70,(71,(((66,67),((81,(80,(79,(78,(77,(76,((72,73),(74,75)))))))),(82,(((83,84),(85,86)),((87,(89,(88,90))),(95,((91,96),(94,(92,93))))))))),(68,69))))))),(107,((106,((100,101),(105,(103,104)))),(102,108)))),(12,((13,14),((15,16),(17,((18,19),(20,21)))))))))));
tree tnt_374 = [&U] 
(1,(2,(3,((4,(5,(99,(98,(6,97))))),((((11,(8,(10,(7,9)))),((24,(25,(22,23))),((26,((27,(((36,(34,35)),((39,(37,38)),((40,(41,(42,(43,44)))),(45,(52,(51,(50,(46,(47,(48,49)))))))))),(53,((54,(55,56)),((57,(58,59)),((60,61),((62,63),(64,65)))))))),(33,(32,(29,(28,(30,31))))))),(70,(71,(((66,67),((81,(80,(79,(78,(77,(76,(73,(72,(74,75))))))))),((82,((87,(89,(88,90))),(95,((91,96),(94,(92,93)))))),((83,84),(85,86))))),(68,69))))))),(107,((106,((100,101),(105,(103,104)))),(102,108)))),(12,((13,14),((15,16),(17,((18,19),(20,21)))))))))));
tree tnt_375 = [&U] 
(1,(3,(2,((4,(5,(99,(98,(6,97))))),((((11,(8,(10,(7,9)))),((24,(25,(22,23))),((26,((27,(((36,(34,35)),((39,(37,38)),((40,(41,(42,(43,44)))),(45,(52,(51,(50,(46,(47,(48,49)))))))))),(53,((54,(55,56)),((57,(58,59)),((60,61),((62,63),(64,65)))))))),(33,(32,(29,(28,(30,31))))))),(70,(71,(((66,67),((81,(80,(79,(78,(77,(76,(73,(72,(74,75))))))))),(82,(((83,84),(85,86)),((87,(89,(88,90))),(95,((91,96),(94,(92,93))))))))),(68,69))))))),(107,((106,((100,101),(105,(103,104)))),(102,108)))),(12,((13,14),((15,16),(17,((18,19),(20,21)))))))))));
tree tnt_376 = [&U] 
(1,(2,(3,(((4,5),(99,(98,(6,97)))),((((11,(8,(10,(7,9)))),((24,(25,(22,23))),((26,((27,(((36,(34,35)),((39,(37,38)),((40,(41,(42,(43,44)))),(45,(52,(51,(50,(46,(47,(48,49)))))))))),(53,((54,(55,56)),((57,(58,59)),((60,61),((62,63),(64,65)))))))),(33,(32,(29,(28,(30,31))))))),(70,(71,(((66,67),((81,(80,(79,(78,(77,(76,(73,(72,(74,75))))))))),(82,(((83,84),(85,86)),((87,(89,(88,90))),(95,((91,96),(94,(92,93))))))))),(68,69))))))),(107,((106,((100,101),(105,(103,104)))),(102,108)))),(12,((13,14),((15,16),(17,((18,19),(20,21)))))))))));
tree tnt_377 = [&U] 
(1,(2,(3,((4,(5,(99,(98,(6,97))))),((((11,(8,(10,(7,9)))),((24,(25,(22,23))),((26,(27,((33,(32,(29,(28,(30,31))))),(((36,(34,35)),((39,(37,38)),((40,(41,(42,(43,44)))),(45,(52,(51,(50,(46,(47,(48,49)))))))))),(53,((54,(55,56)),((57,(58,59)),((60,61),((62,63),(64,65)))))))))),(70,(71,(((66,67),((81,(80,(79,(78,(77,(76,(73,(72,(74,75))))))))),(82,(((83,84),(85,86)),((87,(89,(88,90))),(95,((91,96),(94,(92,93))))))))),(68,69))))))),(107,((106,((100,101),(105,(103,104)))),(102,108)))),(12,((13,14),((15,16),(17,((18,19),(20,21)))))))))));
tree tnt_378 = [&U] 
(1,(2,(3,((4,(5,(99,(98,(6,97))))),((((11,(8,(10,(7,9)))),((24,(25,(22,23))),((26,((27,(((36,(34,35)),(38,((37,39),((40,(41,(42,(43,44)))),(45,(52,(51,(50,(46,(47,(48,49))))))))))),(53,((54,(55,56)),((57,(58,59)),((60,61),((62,63),(64,65)))))))),(33,(32,(29,(28,(30,31))))))),(70,(71,(((66,67),((81,(80,(79,(78,(77,(76,(73,(72,(74,75))))))))),(82,(((83,84),(85,86)),((87,(89,(88,90))),(95,((91,96),(94,(92,93))))))))),(68,69))))))),(107,((106,((100,101),(105,(103,104)))),(102,108)))),(12,((13,14),((15,16),(17,((18,19),(20,21)))))))))));
tree tnt_379 = [&U] 
(1,(2,(3,((4,(5,(99,(98,(6,97))))),((((11,(8,(10,(7,9)))),((24,(25,(22,23))),((26,((27,(((36,(34,35)),((38,(37,39)),((40,(41,(42,(43,44)))),(45,(52,(51,(50,(46,(47,(48,49)))))))))),(53,((54,(55,56)),((57,(58,59)),((60,61),((62,63),(64,65)))))))),(33,(32,(29,(28,(30,31))))))),(70,(71,(((66,67),((81,(80,(79,(78,(77,(76,(73,(72,(74,75))))))))),(82,(((83,84),(85,86)),((87,(89,(88,90))),(95,((91,96),(94,(92,93))))))))),(68,69))))))),(107,((106,((100,101),(105,(103,104)))),(102,108)))),(12,((13,14),((15,16),(17,((18,19),(20,21)))))))))));
tree tnt_380 = [&U] 
(1,(2,(3,((4,(5,(99,(98,(6,97))))),((((11,(8,(10,(7,9)))),((24,(25,(22,23))),((26,((27,(((36,(34,35)),((39,(37,38)),((40,(41,(42,(43,44)))),(45,(52,(51,(50,(46,(47,(48,49)))))))))),(53,((54,(55,56)),((57,(58,59)),((60,61),((62,63),(64,65)))))))),(33,(32,(29,(28,(30,31))))))),(71,(70,(((66,67),((81,(80,(79,(78,(77,(76,(73,(72,(74,75))))))))),(82,(((83,84),(85,86)),((87,(89,(88,90))),(95,((91,96),(94,(92,93))))))))),(68,69))))))),(107,((106,((100,101),(105,(103,104)))),(102,108)))),(12,((13,14),((15,16),(17,((18,19),(20,21)))))))))));
tree tnt_381 = [&U] 
(1,(2,(3,((4,(5,(99,(98,(6,97))))),((((11,(8,(10,(7,9)))),((24,(25,(22,23))),((26,(27,((33,(32,(29,(28,(30,31))))),((34,35),(36,(((37,(38,39)),(((40,41),(45,((44,(42,43)),(50,(46,(49,(47,48))))))),(51,52))),(53,((54,(55,56)),((57,(58,59)),((60,61),(63,(62,(64,65))))))))))))),(71,((70,((66,67),((81,(79,(80,(78,(77,(76,((72,73),(74,75)))))))),((82,((87,(89,(88,90))),((91,96),(95,(94,(92,93)))))),((83,84),(85,86)))))),(68,69)))))),(107,((106,((100,101),(105,(103,104)))),(102,108)))),(12,((13,14),((15,16),(17,((18,19),(20,21)))))))))));
tree tnt_382 = [&U] 
(1,(2,(3,((4,(5,(99,(98,(6,97))))),((((11,(8,(10,(7,9)))),((24,(25,(22,23))),((26,(27,((33,(32,(29,(28,(30,31))))),((34,35),(36,(((38,(37,39)),(((40,41),(45,((44,(42,43)),(50,(46,(49,(47,48))))))),(51,52))),(53,((54,(55,56)),((57,(58,59)),((60,61),(63,(62,(64,65))))))))))))),(71,((70,((66,67),((81,(79,(80,(78,(77,(76,((72,73),(74,75)))))))),((82,((87,(89,(88,90))),((91,96),(95,(94,(92,93)))))),((83,84),(85,86)))))),(68,69)))))),(107,((106,((100,101),(105,(103,104)))),(102,108)))),(12,((13,14),((15,16),(17,((18,19),(20,21)))))))))));
tree tnt_383 = [&U] 
(1,(2,(3,((4,(5,(99,(98,(6,97))))),((((11,(8,(10,(7,9)))),((24,(25,(22,23))),((26,(27,((33,(32,(29,(28,(30,31))))),((34,35),(36,(((37,(38,39)),(((40,41),(45,((44,(42,43)),(50,(46,(49,(47,48))))))),(51,52))),(53,((54,(55,56)),((57,(58,59)),((60,61),(63,(62,(64,65))))))))))))),(70,(71,(((66,67),((81,(79,(80,(78,(77,(76,((72,73),(74,75)))))))),((82,((87,(89,(88,90))),((91,96),(95,(94,(92,93)))))),((83,84),(85,86))))),(68,69))))))),(107,((106,((100,101),(105,(103,104)))),(102,108)))),(12,((13,14),((15,16),(17,((18,19),(20,21)))))))))));
tree tnt_384 = [&U] 
(1,(2,(3,((4,(5,(99,(98,(6,97))))),((((11,(8,(10,(7,9)))),((24,(25,(22,23))),((26,(27,((33,(32,(29,(28,(30,31))))),((34,35),(36,(((37,(38,39)),(((40,41),(45,((44,(42,43)),(50,(46,(49,(47,48))))))),(51,52))),(53,((54,(55,56)),((57,(58,59)),((60,61),(63,(62,(64,65))))))))))))),(71,((70,((66,67),((81,(79,(80,(78,(77,(76,(73,(72,(74,75))))))))),((82,((87,(89,(88,90))),((91,96),(95,(94,(92,93)))))),((83,84),(85,86)))))),(68,69)))))),(107,((106,((100,101),(105,(103,104)))),(102,108)))),(12,((13,14),((15,16),(17,((18,19),(20,21)))))))))));
tree tnt_385 = [&U] 
(1,(2,(3,((4,(5,(99,(98,(6,97))))),((((11,(8,(10,(7,9)))),((24,(25,(22,23))),((26,(27,((33,(32,(29,(28,(30,31))))),((34,35),(36,(((37,(38,39)),(((40,41),(45,((44,(42,43)),(50,(46,(49,(47,48))))))),(51,52))),(53,((54,(55,56)),((57,(58,59)),((60,61),(63,(62,(64,65))))))))))))),(71,((70,((66,67),((81,(79,(80,(78,(77,((76,(72,73)),(74,75))))))),((82,((87,(89,(88,90))),((91,96),(95,(94,(92,93)))))),((83,84),(85,86)))))),(68,69)))))),(107,((106,((100,101),(105,(103,104)))),(102,108)))),(12,((13,14),((15,16),(17,((18,19),(20,21)))))))))));
tree tnt_386 = [&U] 
(1,(2,(3,((4,(5,(99,(98,(6,97))))),((((11,(8,(10,(7,9)))),((24,(25,(22,23))),((26,(27,((33,(32,(29,(28,(30,31))))),((34,35),(36,(((37,(38,39)),(((40,41),(45,((44,(42,43)),(50,(46,(49,(47,48))))))),(51,52))),(53,((54,(55,56)),((57,(58,59)),((60,61),(63,(62,(64,65))))))))))))),(71,((70,((66,67),((81,(80,(79,(78,(77,(76,((72,73),(74,75)))))))),((82,((87,(89,(88,90))),((91,96),(95,(94,(92,93)))))),((83,84),(85,86)))))),(68,69)))))),(107,((106,((100,101),(105,(103,104)))),(102,108)))),(12,((13,14),((15,16),(17,((18,19),(20,21)))))))))));
tree tnt_387 = [&U] 
(1,(2,(3,((4,(5,(99,(98,(6,97))))),((((11,(8,(10,(7,9)))),((24,(25,(22,23))),((26,(27,((33,(32,(29,(28,(30,31))))),((34,35),(36,(((37,(38,39)),(((40,41),(45,((44,(42,43)),(50,(46,(49,(47,48))))))),(51,52))),(53,((54,(55,56)),((57,(58,59)),((60,61),(63,(62,(64,65))))))))))))),(71,((70,((66,67),((81,(79,(80,(78,(77,(76,((72,73),(74,75)))))))),(82,(((83,84),(85,86)),((87,(89,(88,90))),((91,96),(95,(94,(92,93)))))))))),(68,69)))))),(107,((106,((100,101),(105,(103,104)))),(102,108)))),(12,((13,14),((15,16),(17,((18,19),(20,21)))))))))));
tree tnt_388 = [&U] 
(1,(2,(3,(((4,5),(99,(98,(6,97)))),((((11,(8,(10,(7,9)))),((24,(25,(22,23))),((26,(27,((33,(32,(29,(28,(30,31))))),((34,35),(36,(((37,(38,39)),(((40,41),(45,((44,(42,43)),(50,(46,(49,(47,48))))))),(51,52))),(53,((54,(55,56)),((57,(58,59)),((60,61),(63,(62,(64,65))))))))))))),(71,((70,((66,67),((81,(79,(80,(78,(77,(76,((72,73),(74,75)))))))),((82,((87,(89,(88,90))),((91,96),(95,(94,(92,93)))))),((83,84),(85,86)))))),(68,69)))))),(107,((106,((100,101),(105,(103,104)))),(102,108)))),(12,((13,14),((15,16),(17,((18,19),(20,21)))))))))));
tree tnt_389 = [&U] 
(1,(3,(2,((4,(5,(99,(98,(6,97))))),((((11,(8,(10,(7,9)))),((24,(25,(22,23))),((26,(27,((33,(32,(29,(28,(30,31))))),((34,35),(36,(((37,(38,39)),(((40,41),(45,((44,(42,43)),(50,(46,(49,(47,48))))))),(51,52))),(53,((54,(55,56)),((57,(58,59)),((60,61),(63,(62,(64,65))))))))))))),(71,((70,((66,67),((81,(79,(80,(78,(77,(76,((72,73),(74,75)))))))),((82,((87,(89,(88,90))),((91,96),(95,(94,(92,93)))))),((83,84),(85,86)))))),(68,69)))))),(107,((106,((100,101),(105,(103,104)))),(102,108)))),(12,((13,14),((15,16),(17,((18,19),(20,21)))))))))));
tree tnt_390 = [&U] 
(1,(3,(2,((4,(5,(99,(98,(6,97))))),((((11,(8,(10,(7,9)))),((24,(25,(22,23))),((26,(27,((33,(32,(29,(28,(30,31))))),((34,35),(36,(((38,(37,39)),(((40,41),(45,((44,(42,43)),(50,(46,(49,(47,48))))))),(51,52))),(53,((54,(55,56)),((57,(58,59)),((60,61),(63,(62,(64,65))))))))))))),(71,((70,((66,67),((81,(79,(80,(78,(77,(76,((72,73),(74,75)))))))),((82,((87,(89,(88,90))),((91,96),(95,(94,(92,93)))))),((83,84),(85,86)))))),(68,69)))))),(107,((106,((100,101),(105,(103,104)))),(102,108)))),(12,((13,14),((15,16),(17,((18,19),(20,21)))))))))));
tree tnt_391 = [&U] 
(1,(3,(2,((4,(5,(99,(98,(6,97))))),((((11,(8,(7,(9,10)))),((24,(25,(22,23))),((26,(27,((33,(32,(29,(28,(30,31))))),((34,35),(36,(((39,(37,38)),(((40,41),(42,(43,44))),(45,(52,(51,(50,(46,(49,(47,48))))))))),(53,((54,(55,56)),((57,(58,59)),((60,61),(63,(62,(64,65))))))))))))),(71,(70,(((66,67),((81,(79,(80,(78,(77,(76,((72,73),(74,75)))))))),(82,((84,(83,(85,86))),((87,(89,(88,90))),(95,((91,96),(94,(92,93))))))))),(68,69))))))),(107,((106,((100,101),(105,(103,104)))),(102,108)))),(12,((13,14),((15,16),(17,((18,19),(20,21)))))))))));
tree tnt_392 = [&U] 
(1,(3,(2,((4,(5,(99,(98,(6,97))))),((((11,(8,(7,(9,10)))),((24,(25,(22,23))),((26,(27,((33,(32,(29,(28,(30,31))))),((34,35),(36,(((39,(37,38)),(((40,41),(42,(43,44))),(45,(52,(51,(50,(46,(49,(47,48))))))))),(53,((54,(55,56)),((57,(58,59)),((60,61),(63,(62,(64,65))))))))))))),(71,((70,((66,67),((81,(79,(80,(78,(77,(76,((72,73),(74,75)))))))),(82,((84,(83,(85,86))),((87,(89,(88,90))),(95,((91,96),(94,(92,93)))))))))),(68,69)))))),(107,((106,((100,101),(105,(103,104)))),(102,108)))),(12,((13,14),((15,16),(17,((18,19),(20,21)))))))))));
tree tnt_393 = [&U] 
(1,(3,(2,((4,(5,(99,(98,(6,97))))),((((11,(8,(7,(9,10)))),((24,(25,(22,23))),((26,(27,((33,(32,(29,(28,(30,31))))),((34,35),(36,(((39,(37,38)),(((40,41),(42,(43,44))),(45,(52,(51,(50,(46,(49,(47,48))))))))),(53,((54,(55,56)),((57,(58,59)),((60,61),(63,(62,(64,65))))))))))))),(71,(70,(((66,67),((81,(79,(80,(78,(77,((76,(72,73)),(74,75))))))),(82,((84,(83,(85,86))),((87,(89,(88,90))),(95,((91,96),(94,(92,93))))))))),(68,69))))))),(107,((106,((100,101),(105,(103,104)))),(102,108)))),(12,((13,14),((15,16),(17,((18,19),(20,21)))))))))));
tree tnt_394 = [&U] 
(1,(3,(2,((4,(5,(99,(98,(6,97))))),((((11,(8,(7,(9,10)))),((24,(25,(22,23))),((26,(27,((33,(32,(29,(28,(30,31))))),((34,35),(36,(((39,(37,38)),(((40,41),(42,(43,44))),(45,(52,(51,(50,(46,(49,(47,48))))))))),(53,((54,(55,56)),((57,(58,59)),((60,61),(63,(62,(64,65))))))))))))),(71,(70,(((66,67),((81,(79,(80,(78,(77,(76,(73,(72,(74,75))))))))),(82,((84,(83,(85,86))),((87,(89,(88,90))),(95,((91,96),(94,(92,93))))))))),(68,69))))))),(107,((106,((100,101),(105,(103,104)))),(102,108)))),(12,((13,14),((15,16),(17,((18,19),(20,21)))))))))));
tree tnt_395 = [&U] 
(1,(3,(2,((4,(5,(99,(98,(6,97))))),((((11,(8,(7,(9,10)))),((24,(25,(22,23))),((26,(27,((33,(32,(29,(28,(30,31))))),((34,35),(36,(((39,(37,38)),(((40,41),(42,(43,44))),(45,(52,(51,(50,(46,(49,(47,48))))))))),(53,((54,(55,56)),((57,(58,59)),((60,61),(63,(62,(64,65))))))))))))),(71,(70,(((66,67),((81,(79,(80,(78,(77,(76,((72,73),(74,75)))))))),((82,((87,(89,(88,90))),(95,((91,96),(94,(92,93)))))),(84,(83,(85,86)))))),(68,69))))))),(107,((106,((100,101),(105,(103,104)))),(102,108)))),(12,((13,14),((15,16),(17,((18,19),(20,21)))))))))));
tree tnt_396 = [&U] 
(1,(2,(3,((4,(5,(99,(98,(6,97))))),((((11,(8,(7,(9,10)))),((24,(25,(22,23))),((26,(27,((33,(32,(29,(28,(30,31))))),((34,35),(36,(((39,(37,38)),(((40,41),(42,(43,44))),(45,(52,(51,(50,(46,(49,(47,48))))))))),(53,((54,(55,56)),((57,(58,59)),((60,61),(63,(62,(64,65))))))))))))),(71,(70,(((66,67),((81,(79,(80,(78,(77,(76,((72,73),(74,75)))))))),(82,((84,(83,(85,86))),((87,(89,(88,90))),(95,((91,96),(94,(92,93))))))))),(68,69))))))),(107,((106,((100,101),(105,(103,104)))),(102,108)))),(12,((13,14),((15,16),(17,((18,19),(20,21)))))))))));
tree tnt_397 = [&U] 
(1,(3,(2,((4,(5,(99,(98,(6,97))))),((((11,(8,(7,(9,10)))),((24,(25,(22,23))),((26,(27,((33,(32,(29,(28,(30,31))))),((34,35),(36,((38,((37,39),(((40,41),(42,(43,44))),(45,(52,(51,(50,(46,(49,(47,48)))))))))),(53,((54,(55,56)),((57,(58,59)),((60,61),(63,(62,(64,65))))))))))))),(71,(70,(((66,67),((81,(79,(80,(78,(77,(76,((72,73),(74,75)))))))),(82,((84,(83,(85,86))),((87,(89,(88,90))),(95,((91,96),(94,(92,93))))))))),(68,69))))))),(107,((106,((100,101),(105,(103,104)))),(102,108)))),(12,((13,14),((15,16),(17,((18,19),(20,21)))))))))));
tree tnt_398 = [&U] 
(1,(3,(2,((4,(5,(99,(98,(6,97))))),((((11,(8,(7,(9,10)))),((24,(25,(22,23))),((26,(27,((33,(32,(29,(28,(30,31))))),((34,35),(36,(((38,(37,39)),(((40,41),(42,(43,44))),(45,(52,(51,(50,(46,(49,(47,48))))))))),(53,((54,(55,56)),((57,(58,59)),((60,61),(63,(62,(64,65))))))))))))),(71,(70,(((66,67),((81,(79,(80,(78,(77,(76,((72,73),(74,75)))))))),(82,((84,(83,(85,86))),((87,(89,(88,90))),(95,((91,96),(94,(92,93))))))))),(68,69))))))),(107,((106,((100,101),(105,(103,104)))),(102,108)))),(12,((13,14),((15,16),(17,((18,19),(20,21)))))))))));
tree tnt_399 = [&U] 
(1,(3,(2,((4,(5,(99,(98,(6,97))))),((((11,(8,(7,(9,10)))),((24,(25,(22,23))),((26,(27,((33,(32,(29,(28,(30,31))))),((34,35),(36,(((39,(37,38)),(((40,41),(42,(43,44))),(45,(52,(51,(50,(46,(49,(47,48))))))))),(53,((54,(55,56)),((57,(58,59)),((60,61),(63,(62,(64,65))))))))))))),(70,(71,(((66,67),((81,(79,(80,(78,(77,(76,((72,73),(74,75)))))))),(82,((84,(83,(85,86))),((87,(89,(88,90))),(95,((91,96),(94,(92,93))))))))),(68,69))))))),(107,((106,((100,101),(105,(103,104)))),(102,108)))),(12,((13,14),((15,16),(17,((18,19),(20,21)))))))))));
tree tnt_400 = [&U] 
(1,(3,(2,((4,(5,(99,(98,(6,97))))),((((11,(8,(7,(9,10)))),((24,(25,(22,23))),((26,(27,((33,(32,(29,(28,(30,31))))),((34,35),(36,(((39,(37,38)),(((40,41),(42,(43,44))),(45,(52,(51,(50,(46,(49,(47,48))))))))),(53,((54,(55,56)),((57,(58,59)),((60,61),(63,(62,(64,65))))))))))))),(71,(70,(((66,67),((81,(80,(79,(78,(77,(76,((72,73),(74,75)))))))),(82,((84,(83,(85,86))),((87,(89,(88,90))),(95,((91,96),(94,(92,93))))))))),(68,69))))))),(107,((106,((100,101),(105,(103,104)))),(102,108)))),(12,((13,14),((15,16),(17,((18,19),(20,21)))))))))));
tree tnt_401 = [&U] 
(1,(2,(3,((4,(5,(99,(97,(6,98))))),((((11,(8,(7,(9,10)))),((24,(25,(22,23))),((26,(27,((33,(32,(29,(28,(30,31))))),(((36,(34,35)),((37,(38,39)),((41,(40,(42,(43,44)))),(45,(52,(51,(50,(46,(47,(48,49)))))))))),(53,((54,(55,56)),((57,(58,59)),((60,61),(62,(63,(64,65))))))))))),(71,((70,((66,67),((81,(80,(79,(78,(77,(76,((72,73),(74,75)))))))),(82,((84,(83,(85,86))),((87,(89,(88,90))),((95,(91,96)),(94,(92,93))))))))),(68,69)))))),(107,((106,((100,101),(105,(103,104)))),(102,108)))),(12,((13,14),((15,16),(17,((18,19),(20,21)))))))))));
tree tnt_402 = [&U] 
(1,(2,(3,(((4,5),(99,(97,(6,98)))),((((11,(8,(7,(9,10)))),((24,(25,(22,23))),((26,(27,((33,(32,(29,(28,(30,31))))),(((36,(34,35)),((37,(38,39)),((41,(40,(42,(43,44)))),(45,(52,(51,(50,(46,(47,(48,49)))))))))),(53,((54,(55,56)),((57,(58,59)),((60,61),(62,(63,(64,65))))))))))),(71,((70,((66,67),((81,(80,(79,(78,(77,(76,((72,73),(74,75)))))))),(82,((84,(83,(85,86))),((87,(89,(88,90))),((95,(91,96)),(94,(92,93))))))))),(68,69)))))),(107,((106,((100,101),(105,(103,104)))),(102,108)))),(12,((13,14),((15,16),(17,((18,19),(20,21)))))))))));
tree tnt_403 = [&U] 
(1,(2,(3,((4,(5,(99,(97,(6,98))))),((((11,(8,(7,(9,10)))),((24,(25,(22,23))),((26,((27,(((36,(34,35)),((37,(38,39)),((41,(40,(42,(43,44)))),(45,(52,(51,(50,(46,(47,(48,49)))))))))),(53,((54,(55,56)),((57,(58,59)),((60,61),(62,(63,(64,65))))))))),(33,(32,(29,(28,(30,31))))))),(71,((70,((66,67),((81,(80,(79,(78,(77,(76,((72,73),(74,75)))))))),(82,((84,(83,(85,86))),((87,(89,(88,90))),((95,(91,96)),(94,(92,93))))))))),(68,69)))))),(107,((106,((100,101),(105,(103,104)))),(102,108)))),(12,((13,14),((15,16),(17,((18,19),(20,21)))))))))));
tree tnt_404 = [&U] 
(1,(2,(3,((4,(5,(99,(97,(6,98))))),((((11,(8,(7,(9,10)))),((24,(25,(22,23))),((26,(27,((33,(32,(29,(28,(30,31))))),(((36,(34,35)),(53,((54,(55,56)),((57,(58,59)),((60,61),(62,(63,(64,65)))))))),((37,(38,39)),((41,(40,(42,(43,44)))),(45,(52,(51,(50,(46,(47,(48,49))))))))))))),(71,((70,((66,67),((81,(80,(79,(78,(77,(76,((72,73),(74,75)))))))),(82,((84,(83,(85,86))),((87,(89,(88,90))),((95,(91,96)),(94,(92,93))))))))),(68,69)))))),(107,((106,((100,101),(105,(103,104)))),(102,108)))),(12,((13,14),((15,16),(17,((18,19),(20,21)))))))))));
tree tnt_405 = [&U] 
(1,(2,(3,((4,(5,(99,(97,(6,98))))),((((11,(8,(7,(9,10)))),((24,(25,(22,23))),((26,(27,((33,(32,(29,(28,(30,31))))),(((36,(34,35)),((37,(38,39)),((41,(40,(42,(43,44)))),(45,(52,(51,(50,(46,(47,(48,49)))))))))),(53,((54,(55,56)),((57,(58,59)),((60,61),(62,(63,(64,65))))))))))),(71,(70,(((66,67),((81,(80,(79,(78,(77,(76,((72,73),(74,75)))))))),(82,((84,(83,(85,86))),((87,(89,(88,90))),((95,(91,96)),(94,(92,93)))))))),(68,69))))))),(107,((106,((100,101),(105,(103,104)))),(102,108)))),(12,((13,14),((15,16),(17,((18,19),(20,21)))))))))));
tree tnt_406 = [&U] 
(1,(2,(3,((4,(5,(99,(97,(6,98))))),((((11,(8,(7,(9,10)))),((24,(25,(22,23))),((26,(27,((33,(32,(29,(28,(30,31))))),(((36,(34,35)),((37,(38,39)),((41,(40,(42,(43,44)))),(45,(52,(51,(50,(46,(47,(48,49)))))))))),(53,((54,(55,56)),((57,(58,59)),((60,61),(62,(63,(64,65))))))))))),(71,((70,((66,67),((81,(80,(79,(78,(77,(76,(73,(72,(74,75))))))))),(82,((84,(83,(85,86))),((87,(89,(88,90))),((95,(91,96)),(94,(92,93))))))))),(68,69)))))),(107,((106,((100,101),(105,(103,104)))),(102,108)))),(12,((13,14),((15,16),(17,((18,19),(20,21)))))))))));
tree tnt_407 = [&U] 
(1,(2,(3,((4,(5,(99,(97,(6,98))))),((((11,(8,(7,(9,10)))),((24,(25,(22,23))),((26,(27,((33,(32,(29,(28,(30,31))))),(((36,(34,35)),((37,(38,39)),((41,(40,(42,(43,44)))),(45,(52,(51,(50,(46,(47,(48,49)))))))))),(53,((54,(55,56)),((57,(58,59)),((60,61),(62,(63,(64,65))))))))))),(71,((70,((66,67),((81,(80,(79,(78,(77,(76,((72,73),(74,75)))))))),((82,((87,(89,(88,90))),((95,(91,96)),(94,(92,93))))),(84,(83,(85,86))))))),(68,69)))))),(107,((106,((100,101),(105,(103,104)))),(102,108)))),(12,((13,14),((15,16),(17,((18,19),(20,21)))))))))));
tree tnt_408 = [&U] 
(1,(3,(2,((4,(5,(99,(97,(6,98))))),((((11,(8,(7,(9,10)))),((24,(25,(22,23))),((26,(27,((33,(32,(29,(28,(30,31))))),(((36,(34,35)),((37,(38,39)),((41,(40,(42,(43,44)))),(45,(52,(51,(50,(46,(47,(48,49)))))))))),(53,((54,(55,56)),((57,(58,59)),((60,61),(62,(63,(64,65))))))))))),(71,((70,((66,67),((81,(80,(79,(78,(77,(76,((72,73),(74,75)))))))),(82,((84,(83,(85,86))),((87,(89,(88,90))),((95,(91,96)),(94,(92,93))))))))),(68,69)))))),(107,((106,((100,101),(105,(103,104)))),(102,108)))),(12,((13,14),((15,16),(17,((18,19),(20,21)))))))))));
tree tnt_409 = [&U] 
(1,(2,(3,((4,(5,(99,(97,(6,98))))),((((11,(8,(7,(9,10)))),((24,(25,(22,23))),((26,(27,((33,(32,(29,(28,(30,31))))),(((36,(34,35)),(38,((37,39),((41,(40,(42,(43,44)))),(45,(52,(51,(50,(46,(47,(48,49))))))))))),(53,((54,(55,56)),((57,(58,59)),((60,61),(62,(63,(64,65))))))))))),(71,((70,((66,67),((81,(80,(79,(78,(77,(76,((72,73),(74,75)))))))),(82,((84,(83,(85,86))),((87,(89,(88,90))),((95,(91,96)),(94,(92,93))))))))),(68,69)))))),(107,((106,((100,101),(105,(103,104)))),(102,108)))),(12,((13,14),((15,16),(17,((18,19),(20,21)))))))))));
tree tnt_410 = [&U] 
(1,(2,(3,((4,(5,(99,(97,(6,98))))),((((11,(8,(7,(9,10)))),((24,(25,(22,23))),((26,(27,((33,(32,(29,(28,(30,31))))),(((36,(34,35)),((38,(37,39)),((41,(40,(42,(43,44)))),(45,(52,(51,(50,(46,(47,(48,49)))))))))),(53,((54,(55,56)),((57,(58,59)),((60,61),(62,(63,(64,65))))))))))),(71,((70,((66,67),((81,(80,(79,(78,(77,(76,((72,73),(74,75)))))))),(82,((84,(83,(85,86))),((87,(89,(88,90))),((95,(91,96)),(94,(92,93))))))))),(68,69)))))),(107,((106,((100,101),(105,(103,104)))),(102,108)))),(12,((13,14),((15,16),(17,((18,19),(20,21)))))))))));
tree tnt_411 = [&U] 
(1,(3,(2,((4,(5,(99,(98,(6,97))))),((((11,(8,(7,(9,10)))),((24,(25,(22,23))),((26,(27,((32,(33,(29,(28,(30,31))))),(((36,(34,35)),(53,((54,(55,56)),((57,(58,59)),((60,61),((62,63),(64,65))))))),((37,(38,39)),(((40,41),(42,(43,44))),(45,(52,(51,(50,(46,(49,(47,48))))))))))))),(70,(71,(((66,67),((81,(79,(80,(78,(77,(76,((72,73),(74,75)))))))),(82,(((83,84),(85,86)),((87,(89,(88,90))),(95,((91,96),(94,(92,93))))))))),(68,69))))))),(107,((106,((100,101),(105,(103,104)))),(102,108)))),(12,((13,14),((15,16),(17,((18,19),(20,21)))))))))));
tree tnt_412 = [&U] 
(1,(3,(2,((4,(5,(99,(98,(6,97))))),((((11,(8,(7,(9,10)))),((24,(25,(22,23))),((26,(27,((32,(33,(29,(28,(30,31))))),(((36,(34,35)),(53,((54,(55,56)),((57,(58,59)),((60,61),((62,63),(64,65))))))),((37,(38,39)),(((40,41),(42,(43,44))),(45,(52,(51,(50,(46,(49,(47,48))))))))))))),(70,(71,(((66,67),((81,(79,(80,(78,(77,((76,(72,73)),(74,75))))))),(82,(((83,84),(85,86)),((87,(89,(88,90))),(95,((91,96),(94,(92,93))))))))),(68,69))))))),(107,((106,((100,101),(105,(103,104)))),(102,108)))),(12,((13,14),((15,16),(17,((18,19),(20,21)))))))))));
tree tnt_413 = [&U] 
(1,(3,(2,((4,(5,(99,(98,(6,97))))),((((11,(8,(7,(9,10)))),((24,(25,(22,23))),((26,(27,((32,(33,(29,(28,(30,31))))),(((36,(34,35)),(53,((54,(55,56)),((57,(58,59)),((60,61),((62,63),(64,65))))))),((37,(38,39)),(((40,41),(42,(43,44))),(45,(52,(51,(50,(46,(49,(47,48))))))))))))),(70,(71,(((66,67),((81,(79,(80,(78,(77,(76,(73,(72,(74,75))))))))),(82,(((83,84),(85,86)),((87,(89,(88,90))),(95,((91,96),(94,(92,93))))))))),(68,69))))))),(107,((106,((100,101),(105,(103,104)))),(102,108)))),(12,((13,14),((15,16),(17,((18,19),(20,21)))))))))));
tree tnt_414 = [&U] 
(1,(3,(2,((4,(5,(99,(98,(6,97))))),((((11,(8,(7,(9,10)))),((24,(25,(22,23))),((26,(27,((32,(33,(29,(28,(30,31))))),(((36,(34,35)),(53,((54,(55,56)),((57,(58,59)),((60,61),((62,63),(64,65))))))),((37,(38,39)),(((40,41),(42,(43,44))),(45,(52,(51,(50,(46,(49,(47,48))))))))))))),(70,(71,(((66,67),((81,(79,(80,(78,(77,(76,((72,73),(74,75)))))))),((82,((87,(89,(88,90))),(95,((91,96),(94,(92,93)))))),((83,84),(85,86))))),(68,69))))))),(107,((106,((100,101),(105,(103,104)))),(102,108)))),(12,((13,14),((15,16),(17,((18,19),(20,21)))))))))));
tree tnt_415 = [&U] 
(1,(3,(2,((4,(5,(99,(98,(6,97))))),((((11,(8,(7,(9,10)))),((24,(25,(22,23))),((26,(27,((32,(33,(29,(28,(30,31))))),((((36,(34,35)),(53,((54,(55,56)),((57,(58,59)),((60,61),((62,63),(64,65))))))),(37,(38,39))),(((40,41),(42,(43,44))),(45,(52,(51,(50,(46,(49,(47,48)))))))))))),(70,(71,(((66,67),((81,(79,(80,(78,(77,(76,((72,73),(74,75)))))))),(82,(((83,84),(85,86)),((87,(89,(88,90))),(95,((91,96),(94,(92,93))))))))),(68,69))))))),(107,((106,((100,101),(105,(103,104)))),(102,108)))),(12,((13,14),((15,16),(17,((18,19),(20,21)))))))))));
tree tnt_416 = [&U] 
(1,(2,(3,((4,(5,(99,(98,(6,97))))),((((11,(8,(7,(9,10)))),((24,(25,(22,23))),((26,(27,((32,(33,(29,(28,(30,31))))),(((36,(34,35)),(53,((54,(55,56)),((57,(58,59)),((60,61),((62,63),(64,65))))))),((37,(38,39)),(((40,41),(42,(43,44))),(45,(52,(51,(50,(46,(49,(47,48))))))))))))),(70,(71,(((66,67),((81,(79,(80,(78,(77,(76,((72,73),(74,75)))))))),(82,(((83,84),(85,86)),((87,(89,(88,90))),(95,((91,96),(94,(92,93))))))))),(68,69))))))),(107,((106,((100,101),(105,(103,104)))),(102,108)))),(12,((13,14),((15,16),(17,((18,19),(20,21)))))))))));
tree tnt_417 = [&U] 
(1,(3,(2,((4,(5,(99,(98,(6,97))))),((((11,(8,(7,(9,10)))),((24,(25,(22,23))),((26,((27,(((36,(34,35)),(53,((54,(55,56)),((57,(58,59)),((60,61),((62,63),(64,65))))))),((37,(38,39)),(((40,41),(42,(43,44))),(45,(52,(51,(50,(46,(49,(47,48))))))))))),(32,(33,(29,(28,(30,31))))))),(70,(71,(((66,67),((81,(79,(80,(78,(77,(76,((72,73),(74,75)))))))),(82,(((83,84),(85,86)),((87,(89,(88,90))),(95,((91,96),(94,(92,93))))))))),(68,69))))))),(107,((106,((100,101),(105,(103,104)))),(102,108)))),(12,((13,14),((15,16),(17,((18,19),(20,21)))))))))));
tree tnt_418 = [&U] 
(1,(3,(2,((4,(5,(99,(98,(6,97))))),((((11,(8,(7,(9,10)))),((24,(25,(22,23))),((26,(27,((33,(32,(29,(28,(30,31))))),(((36,(34,35)),(53,((54,(55,56)),((57,(58,59)),((60,61),((62,63),(64,65))))))),((37,(38,39)),(((40,41),(42,(43,44))),(45,(52,(51,(50,(46,(49,(47,48))))))))))))),(70,(71,(((66,67),((81,(79,(80,(78,(77,(76,((72,73),(74,75)))))))),(82,(((83,84),(85,86)),((87,(89,(88,90))),(95,((91,96),(94,(92,93))))))))),(68,69))))))),(107,((106,((100,101),(105,(103,104)))),(102,108)))),(12,((13,14),((15,16),(17,((18,19),(20,21)))))))))));
tree tnt_419 = [&U] 
(1,(3,(2,((4,(5,(99,(98,(6,97))))),((((11,(8,(7,(9,10)))),((24,(25,(22,23))),((26,(27,((32,(33,(29,(28,(30,31))))),((38,((36,(34,35)),(53,((54,(55,56)),((57,(58,59)),((60,61),((62,63),(64,65)))))))),((37,39),(((40,41),(42,(43,44))),(45,(52,(51,(50,(46,(49,(47,48))))))))))))),(70,(71,(((66,67),((81,(79,(80,(78,(77,(76,((72,73),(74,75)))))))),(82,(((83,84),(85,86)),((87,(89,(88,90))),(95,((91,96),(94,(92,93))))))))),(68,69))))))),(107,((106,((100,101),(105,(103,104)))),(102,108)))),(12,((13,14),((15,16),(17,((18,19),(20,21)))))))))));
tree tnt_420 = [&U] 
(1,(3,(2,((4,(5,(99,(98,(6,97))))),((((11,(8,(7,(9,10)))),((24,(25,(22,23))),((26,(27,((32,(33,(29,(28,(30,31))))),(((36,(34,35)),(53,((54,(55,56)),((57,(58,59)),((60,61),((62,63),(64,65))))))),(38,((37,39),(((40,41),(42,(43,44))),(45,(52,(51,(50,(46,(49,(47,48)))))))))))))),(70,(71,(((66,67),((81,(79,(80,(78,(77,(76,((72,73),(74,75)))))))),(82,(((83,84),(85,86)),((87,(89,(88,90))),(95,((91,96),(94,(92,93))))))))),(68,69))))))),(107,((106,((100,101),(105,(103,104)))),(102,108)))),(12,((13,14),((15,16),(17,((18,19),(20,21)))))))))));
tree tnt_421 = [&U] 
(1,(3,(2,((4,(5,(99,(98,(6,97))))),((((11,(8,(7,(9,10)))),((24,(25,(22,23))),((26,((27,(((36,(34,35)),((37,(38,39)),((40,41),((45,((44,(42,43)),(50,(46,(49,(47,48)))))),(51,52))))),(53,((54,(55,56)),((57,(58,59)),((60,61),((62,63),(64,65)))))))),(33,(32,(29,(28,(30,31))))))),(71,((70,((66,67),((81,(80,(79,(78,(77,(76,(73,(72,(74,75))))))))),(82,((84,(83,(85,86))),((87,(89,(88,90))),((91,96),(95,(94,(92,93)))))))))),(68,69)))))),(107,((106,((100,101),(105,(103,104)))),(102,108)))),(12,((13,14),((15,16),(17,((18,19),(20,21)))))))))));
tree tnt_422 = [&U] 
(1,(3,(2,((4,(5,(99,(98,(6,97))))),((((11,(8,(7,(9,10)))),((24,(25,(22,23))),((26,(27,((33,(32,(29,(28,(30,31))))),(((36,(34,35)),((37,(38,39)),((40,41),((45,((44,(42,43)),(50,(46,(49,(47,48)))))),(51,52))))),(53,((54,(55,56)),((57,(58,59)),((60,61),((62,63),(64,65)))))))))),(71,((70,((66,67),((81,(80,(79,(78,(77,(76,(73,(72,(74,75))))))))),(82,((84,(83,(85,86))),((87,(89,(88,90))),((91,96),(95,(94,(92,93)))))))))),(68,69)))))),(107,((106,((100,101),(105,(103,104)))),(102,108)))),(12,((13,14),((15,16),(17,((18,19),(20,21)))))))))));
tree tnt_423 = [&U] 
(1,(3,(2,((4,(5,(99,(98,(6,97))))),((((11,(8,(7,(9,10)))),((24,(25,(22,23))),((26,((27,(((36,(34,35)),(53,((54,(55,56)),((57,(58,59)),((60,61),((62,63),(64,65))))))),((37,(38,39)),((40,41),((45,((44,(42,43)),(50,(46,(49,(47,48)))))),(51,52)))))),(33,(32,(29,(28,(30,31))))))),(71,((70,((66,67),((81,(80,(79,(78,(77,(76,(73,(72,(74,75))))))))),(82,((84,(83,(85,86))),((87,(89,(88,90))),((91,96),(95,(94,(92,93)))))))))),(68,69)))))),(107,((106,((100,101),(105,(103,104)))),(102,108)))),(12,((13,14),((15,16),(17,((18,19),(20,21)))))))))));
tree tnt_424 = [&U] 
(1,(3,(2,((4,(5,(99,(98,(6,97))))),((((11,(8,(7,(9,10)))),((24,(25,(22,23))),((26,((27,(((36,(34,35)),((37,(38,39)),((40,41),((45,((44,(42,43)),(50,(46,(49,(47,48)))))),(51,52))))),(53,((54,(55,56)),((57,(58,59)),((60,61),((62,63),(64,65)))))))),(33,(32,(29,(28,(30,31))))))),(71,(70,(((66,67),((81,(80,(79,(78,(77,(76,(73,(72,(74,75))))))))),(82,((84,(83,(85,86))),((87,(89,(88,90))),((91,96),(95,(94,(92,93))))))))),(68,69))))))),(107,((106,((100,101),(105,(103,104)))),(102,108)))),(12,((13,14),((15,16),(17,((18,19),(20,21)))))))))));
tree tnt_425 = [&U] 
(1,(3,(2,((4,(5,(99,(98,(6,97))))),((((11,(8,(7,(9,10)))),((24,(25,(22,23))),((26,((27,(((36,(34,35)),((37,(38,39)),((40,41),((45,((44,(42,43)),(50,(46,(49,(47,48)))))),(51,52))))),(53,((54,(55,56)),((57,(58,59)),((60,61),((62,63),(64,65)))))))),(33,(32,(29,(28,(30,31))))))),(71,((70,((66,67),((81,(80,(79,(78,(77,((76,(72,73)),(74,75))))))),(82,((84,(83,(85,86))),((87,(89,(88,90))),((91,96),(95,(94,(92,93)))))))))),(68,69)))))),(107,((106,((100,101),(105,(103,104)))),(102,108)))),(12,((13,14),((15,16),(17,((18,19),(20,21)))))))))));
tree tnt_426 = [&U] 
(1,(3,(2,((4,(5,(99,(98,(6,97))))),((((11,(8,(7,(9,10)))),((24,(25,(22,23))),((26,((27,(((36,(34,35)),((37,(38,39)),((40,41),((45,((44,(42,43)),(50,(46,(49,(47,48)))))),(51,52))))),(53,((54,(55,56)),((57,(58,59)),((60,61),((62,63),(64,65)))))))),(33,(32,(29,(28,(30,31))))))),(71,((70,((66,67),((81,(80,(79,(78,(77,(76,((72,73),(74,75)))))))),(82,((84,(83,(85,86))),((87,(89,(88,90))),((91,96),(95,(94,(92,93)))))))))),(68,69)))))),(107,((106,((100,101),(105,(103,104)))),(102,108)))),(12,((13,14),((15,16),(17,((18,19),(20,21)))))))))));
tree tnt_427 = [&U] 
(1,(3,(2,((4,(5,(99,(98,(6,97))))),((((11,(8,(7,(9,10)))),((24,(25,(22,23))),((26,((27,(((36,(34,35)),((37,(38,39)),((40,41),((45,((44,(42,43)),(50,(46,(49,(47,48)))))),(51,52))))),(53,((54,(55,56)),((57,(58,59)),((60,61),((62,63),(64,65)))))))),(33,(32,(29,(28,(30,31))))))),(71,((70,((66,67),((81,(80,(79,(78,(77,(76,(73,(72,(74,75))))))))),((82,((87,(89,(88,90))),((91,96),(95,(94,(92,93)))))),(84,(83,(85,86))))))),(68,69)))))),(107,((106,((100,101),(105,(103,104)))),(102,108)))),(12,((13,14),((15,16),(17,((18,19),(20,21)))))))))));
tree tnt_428 = [&U] 
(1,(2,(3,((4,(5,(99,(98,(6,97))))),((((11,(8,(7,(9,10)))),((24,(25,(22,23))),((26,((27,(((36,(34,35)),((37,(38,39)),((40,41),((45,((44,(42,43)),(50,(46,(49,(47,48)))))),(51,52))))),(53,((54,(55,56)),((57,(58,59)),((60,61),((62,63),(64,65)))))))),(33,(32,(29,(28,(30,31))))))),(71,((70,((66,67),((81,(80,(79,(78,(77,(76,(73,(72,(74,75))))))))),(82,((84,(83,(85,86))),((87,(89,(88,90))),((91,96),(95,(94,(92,93)))))))))),(68,69)))))),(107,((106,((100,101),(105,(103,104)))),(102,108)))),(12,((13,14),((15,16),(17,((18,19),(20,21)))))))))));
tree tnt_429 = [&U] 
(1,(3,(2,((4,(5,(99,(98,(6,97))))),((((11,(8,(7,(9,10)))),((24,(25,(22,23))),((26,((27,(((36,(34,35)),(38,((37,39),((40,41),((45,((44,(42,43)),(50,(46,(49,(47,48)))))),(51,52)))))),(53,((54,(55,56)),((57,(58,59)),((60,61),((62,63),(64,65)))))))),(33,(32,(29,(28,(30,31))))))),(71,((70,((66,67),((81,(80,(79,(78,(77,(76,(73,(72,(74,75))))))))),(82,((84,(83,(85,86))),((87,(89,(88,90))),((91,96),(95,(94,(92,93)))))))))),(68,69)))))),(107,((106,((100,101),(105,(103,104)))),(102,108)))),(12,((13,14),((15,16),(17,((18,19),(20,21)))))))))));
tree tnt_430 = [&U] 
(1,(3,(2,((4,(5,(99,(98,(6,97))))),((((11,(8,(7,(9,10)))),((24,(25,(22,23))),((26,((27,(((36,(34,35)),((38,(37,39)),((40,41),((45,((44,(42,43)),(50,(46,(49,(47,48)))))),(51,52))))),(53,((54,(55,56)),((57,(58,59)),((60,61),((62,63),(64,65)))))))),(33,(32,(29,(28,(30,31))))))),(71,((70,((66,67),((81,(80,(79,(78,(77,(76,(73,(72,(74,75))))))))),(82,((84,(83,(85,86))),((87,(89,(88,90))),((91,96),(95,(94,(92,93)))))))))),(68,69)))))),(107,((106,((100,101),(105,(103,104)))),(102,108)))),(12,((13,14),((15,16),(17,((18,19),(20,21)))))))))));
tree tnt_431 = [&U] 
(1,(2,(3,(((4,5),(99,(98,(6,97)))),((((11,(8,(7,(9,10)))),((24,(25,(22,23))),((26,(27,((33,(32,(29,(28,(30,31))))),((34,35),(36,((38,((37,39),(((40,41),(42,(43,44))),(45,(52,(51,(50,(46,(49,(47,48)))))))))),(53,((54,(55,56)),((57,(58,59)),((60,61),(62,(63,(64,65))))))))))))),(71,((70,((66,67),((81,(80,(79,(78,(77,(76,((72,73),(74,75)))))))),(82,((84,(83,(85,86))),((87,(89,(88,90))),((91,96),(95,(94,(92,93)))))))))),(68,69)))))),(107,((106,((100,101),(105,(103,104)))),(102,108)))),(12,(14,(13,((15,16),(17,((18,19),(20,21))))))))))));
tree tnt_432 = [&U] 
(1,(2,(3,(((4,5),(99,(98,(6,97)))),((((11,(8,(7,(9,10)))),((24,(25,(22,23))),((26,(27,((33,(32,(29,(28,(30,31))))),((34,35),(36,((38,((37,39),(((40,41),(42,(43,44))),(45,(52,(51,(50,(46,(49,(47,48)))))))))),(53,((54,(55,56)),((57,(58,59)),((60,61),(62,(63,(64,65))))))))))))),(71,((70,((66,67),((81,(80,(79,(78,(77,((76,(72,73)),(74,75))))))),(82,((84,(83,(85,86))),((87,(89,(88,90))),((91,96),(95,(94,(92,93)))))))))),(68,69)))))),(107,((106,((100,101),(105,(103,104)))),(102,108)))),(12,(14,(13,((15,16),(17,((18,19),(20,21))))))))))));
tree tnt_433 = [&U] 
(1,(2,(3,(((4,5),(99,(98,(6,97)))),((((11,(8,(7,(9,10)))),((24,(25,(22,23))),((26,(27,((33,(32,(29,(28,(30,31))))),((34,35),(36,((38,((37,39),(((40,41),(42,(43,44))),(45,(52,(51,(50,(46,(49,(47,48)))))))))),(53,((54,(55,56)),((57,(58,59)),((60,61),(62,(63,(64,65))))))))))))),(71,((70,((66,67),((81,(79,(80,(78,(77,(76,((72,73),(74,75)))))))),(82,((84,(83,(85,86))),((87,(89,(88,90))),((91,96),(95,(94,(92,93)))))))))),(68,69)))))),(107,((106,((100,101),(105,(103,104)))),(102,108)))),(12,(14,(13,((15,16),(17,((18,19),(20,21))))))))))));
tree tnt_434 = [&U] 
(1,(2,(3,(((4,5),(99,(98,(6,97)))),((((11,(8,(7,(9,10)))),((24,(25,(22,23))),((26,(27,((33,(32,(29,(28,(30,31))))),((34,35),(36,((38,((37,39),(((40,41),(42,(43,44))),(45,(52,(51,(50,(46,(49,(47,48)))))))))),(53,((54,(55,56)),((57,(58,59)),((60,61),(62,(63,(64,65))))))))))))),(71,((70,((66,67),((81,(80,(79,(78,(77,(76,((72,73),(74,75)))))))),((82,((87,(89,(88,90))),((91,96),(95,(94,(92,93)))))),(84,(83,(85,86))))))),(68,69)))))),(107,((106,((100,101),(105,(103,104)))),(102,108)))),(12,(14,(13,((15,16),(17,((18,19),(20,21))))))))))));
tree tnt_435 = [&U] 
(1,(2,(3,(((4,5),(99,(97,(6,98)))),((((11,(8,(7,(9,10)))),((24,(25,(22,23))),((26,(27,((33,(32,(29,(28,(30,31))))),((34,35),(36,((38,((37,39),(((40,41),(42,(43,44))),(45,(52,(51,(50,(46,(49,(47,48)))))))))),(53,((54,(55,56)),((57,(58,59)),((60,61),(62,(63,(64,65))))))))))))),(71,((70,((66,67),((81,(80,(79,(78,(77,(76,((72,73),(74,75)))))))),(82,((84,(83,(85,86))),((87,(89,(88,90))),((91,96),(95,(94,(92,93)))))))))),(68,69)))))),(107,((106,((100,101),(105,(103,104)))),(102,108)))),(12,(14,(13,((15,16),(17,((18,19),(20,21))))))))))));
tree tnt_436 = [&U] 
(1,(2,(3,((4,(5,(99,(98,(6,97))))),((((11,(8,(7,(9,10)))),((24,(25,(22,23))),((26,(27,((33,(32,(29,(28,(30,31))))),((34,35),(36,((38,((37,39),(((40,41),(42,(43,44))),(45,(52,(51,(50,(46,(49,(47,48)))))))))),(53,((54,(55,56)),((57,(58,59)),((60,61),(62,(63,(64,65))))))))))))),(71,((70,((66,67),((81,(80,(79,(78,(77,(76,((72,73),(74,75)))))))),(82,((84,(83,(85,86))),((87,(89,(88,90))),((91,96),(95,(94,(92,93)))))))))),(68,69)))))),(107,((106,((100,101),(105,(103,104)))),(102,108)))),(12,(14,(13,((15,16),(17,((18,19),(20,21))))))))))));
tree tnt_437 = [&U] 
(1,(2,(3,(((4,5),(99,(98,(6,97)))),((((11,(8,(7,(9,10)))),((24,(25,(22,23))),((26,(27,((33,(32,(29,(28,(30,31))))),((34,35),(36,(((38,(37,39)),(((40,41),(42,(43,44))),(45,(52,(51,(50,(46,(49,(47,48))))))))),(53,((54,(55,56)),((57,(58,59)),((60,61),(62,(63,(64,65))))))))))))),(71,((70,((66,67),((81,(80,(79,(78,(77,(76,((72,73),(74,75)))))))),(82,((84,(83,(85,86))),((87,(89,(88,90))),((91,96),(95,(94,(92,93)))))))))),(68,69)))))),(107,((106,((100,101),(105,(103,104)))),(102,108)))),(12,(14,(13,((15,16),(17,((18,19),(20,21))))))))))));
tree tnt_438 = [&U] 
(1,(2,(3,(((4,5),(99,(98,(6,97)))),((((11,(8,(7,(9,10)))),((24,(25,(22,23))),((26,(27,((33,(32,(29,(28,(30,31))))),((34,35),(36,((38,((37,39),(((40,41),(42,(43,44))),(45,(52,(51,(50,(46,(49,(47,48)))))))))),(53,((54,(55,56)),((57,(58,59)),((60,61),(62,(63,(64,65))))))))))))),(71,(70,(((66,67),((81,(80,(79,(78,(77,(76,((72,73),(74,75)))))))),(82,((84,(83,(85,86))),((87,(89,(88,90))),((91,96),(95,(94,(92,93))))))))),(68,69))))))),(107,((106,((100,101),(105,(103,104)))),(102,108)))),(12,(14,(13,((15,16),(17,((18,19),(20,21))))))))))));
tree tnt_439 = [&U] 
(1,(2,(3,(((4,5),(99,(98,(6,97)))),((((11,(8,(7,(9,10)))),((24,(25,(22,23))),((26,(27,((33,(32,(29,(28,(30,31))))),((34,35),(36,((38,((37,39),(((40,41),(42,(43,44))),(45,(52,(51,(50,(46,(49,(47,48)))))))))),(53,((54,(55,56)),((57,(58,59)),((60,61),(62,(63,(64,65))))))))))))),(71,((70,((66,67),((81,(80,(79,(78,(77,(76,(73,(72,(74,75))))))))),(82,((84,(83,(85,86))),((87,(89,(88,90))),((91,96),(95,(94,(92,93)))))))))),(68,69)))))),(107,((106,((100,101),(105,(103,104)))),(102,108)))),(12,(14,(13,((15,16),(17,((18,19),(20,21))))))))))));
tree tnt_440 = [&U] 
(1,(2,(3,(((4,5),(99,(98,(6,97)))),((((11,(8,(7,(9,10)))),((24,(25,(22,23))),((26,(27,((33,(32,(29,(28,(30,31))))),((34,35),(36,(((37,(38,39)),(((40,41),(42,(43,44))),(45,(52,(51,(50,(46,(49,(47,48))))))))),(53,((54,(55,56)),((57,(58,59)),((60,61),(62,(63,(64,65))))))))))))),(71,((70,((66,67),((81,(80,(79,(78,(77,(76,((72,73),(74,75)))))))),(82,((84,(83,(85,86))),((87,(89,(88,90))),((91,96),(95,(94,(92,93)))))))))),(68,69)))))),(107,((106,((100,101),(105,(103,104)))),(102,108)))),(12,(14,(13,((15,16),(17,((18,19),(20,21))))))))))));
tree tnt_441 = [&U] 
(1,(2,(3,(((4,5),(99,(98,(6,97)))),((((11,(8,(7,(9,10)))),((24,(25,(22,23))),((26,((27,(((36,(34,35)),(53,((54,(55,56)),((57,(58,59)),((60,61),((62,63),(64,65))))))),((39,(37,38)),(((40,41),(45,((44,(42,43)),(50,(46,(49,(47,48))))))),(51,52))))),(32,(33,(29,(28,(30,31))))))),(70,(71,(((66,67),((81,(80,(79,(78,(77,(76,((72,73),(74,75)))))))),((82,((87,(89,(88,90))),((91,96),(95,(94,(92,93)))))),(83,(84,(85,86)))))),(68,69))))))),(107,((106,((100,101),(105,(103,104)))),(102,108)))),(12,((13,14),((15,16),(17,((18,19),(20,21)))))))))));
tree tnt_442 = [&U] 
(1,(2,(3,(((4,5),(99,(98,(6,97)))),((((11,(8,(7,(9,10)))),((24,(25,(22,23))),((26,((27,(((36,(34,35)),(53,((54,(55,56)),((57,(58,59)),((60,61),((62,63),(64,65))))))),((39,(37,38)),(((40,41),(45,((44,(42,43)),(50,(46,(49,(47,48))))))),(51,52))))),(32,(33,(29,(28,(30,31))))))),(70,(71,(((66,67),((81,(80,(79,(78,(77,((76,(72,73)),(74,75))))))),((82,((87,(89,(88,90))),((91,96),(95,(94,(92,93)))))),(83,(84,(85,86)))))),(68,69))))))),(107,((106,((100,101),(105,(103,104)))),(102,108)))),(12,((13,14),((15,16),(17,((18,19),(20,21)))))))))));
tree tnt_443 = [&U] 
(1,(2,(3,(((4,5),(99,(98,(6,97)))),((((11,(8,(7,(9,10)))),((24,(25,(22,23))),((26,((27,(((36,(34,35)),(53,((54,(55,56)),((57,(58,59)),((60,61),((62,63),(64,65))))))),((39,(37,38)),(((40,41),(45,((44,(42,43)),(50,(46,(49,(47,48))))))),(51,52))))),(32,(33,(29,(28,(30,31))))))),(70,(71,(((66,67),((81,(79,(80,(78,(77,(76,((72,73),(74,75)))))))),((82,((87,(89,(88,90))),((91,96),(95,(94,(92,93)))))),(83,(84,(85,86)))))),(68,69))))))),(107,((106,((100,101),(105,(103,104)))),(102,108)))),(12,((13,14),((15,16),(17,((18,19),(20,21)))))))))));
tree tnt_444 = [&U] 
(1,(2,(3,(((4,5),(99,(98,(6,97)))),((((11,(8,(7,(9,10)))),((24,(25,(22,23))),((26,((27,(((36,(34,35)),(53,((54,(55,56)),((57,(58,59)),((60,61),((62,63),(64,65))))))),((39,(37,38)),(((40,41),(45,((44,(42,43)),(50,(46,(49,(47,48))))))),(51,52))))),(32,(33,(29,(28,(30,31))))))),(70,(71,(((66,67),((81,(80,(79,(78,(77,(76,((72,73),(74,75)))))))),(82,((83,(84,(85,86))),((87,(89,(88,90))),((91,96),(95,(94,(92,93))))))))),(68,69))))))),(107,((106,((100,101),(105,(103,104)))),(102,108)))),(12,((13,14),((15,16),(17,((18,19),(20,21)))))))))));
tree tnt_445 = [&U] 
(1,(2,(3,(((4,5),(99,(97,(6,98)))),((((11,(8,(7,(9,10)))),((24,(25,(22,23))),((26,((27,(((36,(34,35)),(53,((54,(55,56)),((57,(58,59)),((60,61),((62,63),(64,65))))))),((39,(37,38)),(((40,41),(45,((44,(42,43)),(50,(46,(49,(47,48))))))),(51,52))))),(32,(33,(29,(28,(30,31))))))),(70,(71,(((66,67),((81,(80,(79,(78,(77,(76,((72,73),(74,75)))))))),((82,((87,(89,(88,90))),((91,96),(95,(94,(92,93)))))),(83,(84,(85,86)))))),(68,69))))))),(107,((106,((100,101),(105,(103,104)))),(102,108)))),(12,((13,14),((15,16),(17,((18,19),(20,21)))))))))));
tree tnt_446 = [&U] 
(1,(2,(3,((4,(5,(99,(98,(6,97))))),((((11,(8,(7,(9,10)))),((24,(25,(22,23))),((26,((27,(((36,(34,35)),(53,((54,(55,56)),((57,(58,59)),((60,61),((62,63),(64,65))))))),((39,(37,38)),(((40,41),(45,((44,(42,43)),(50,(46,(49,(47,48))))))),(51,52))))),(32,(33,(29,(28,(30,31))))))),(70,(71,(((66,67),((81,(80,(79,(78,(77,(76,((72,73),(74,75)))))))),((82,((87,(89,(88,90))),((91,96),(95,(94,(92,93)))))),(83,(84,(85,86)))))),(68,69))))))),(107,((106,((100,101),(105,(103,104)))),(102,108)))),(12,((13,14),((15,16),(17,((18,19),(20,21)))))))))));
tree tnt_447 = [&U] 
(1,(2,(3,(((4,5),(99,(98,(6,97)))),((((11,(8,(7,(9,10)))),((24,(25,(22,23))),((26,(27,((32,(33,(29,(28,(30,31))))),(((36,(34,35)),(53,((54,(55,56)),((57,(58,59)),((60,61),((62,63),(64,65))))))),((39,(37,38)),(((40,41),(45,((44,(42,43)),(50,(46,(49,(47,48))))))),(51,52))))))),(70,(71,(((66,67),((81,(80,(79,(78,(77,(76,((72,73),(74,75)))))))),((82,((87,(89,(88,90))),((91,96),(95,(94,(92,93)))))),(83,(84,(85,86)))))),(68,69))))))),(107,((106,((100,101),(105,(103,104)))),(102,108)))),(12,((13,14),((15,16),(17,((18,19),(20,21)))))))))));
tree tnt_448 = [&U] 
(1,(2,(3,(((4,5),(99,(98,(6,97)))),((((11,(8,(7,(9,10)))),((24,(25,(22,23))),((26,(27,((33,(32,(29,(28,(30,31))))),(((36,(34,35)),(53,((54,(55,56)),((57,(58,59)),((60,61),((62,63),(64,65))))))),((39,(37,38)),(((40,41),(45,((44,(42,43)),(50,(46,(49,(47,48))))))),(51,52))))))),(70,(71,(((66,67),((81,(80,(79,(78,(77,(76,((72,73),(74,75)))))))),((82,((87,(89,(88,90))),((91,96),(95,(94,(92,93)))))),(83,(84,(85,86)))))),(68,69))))))),(107,((106,((100,101),(105,(103,104)))),(102,108)))),(12,((13,14),((15,16),(17,((18,19),(20,21)))))))))));
tree tnt_449 = [&U] 
(1,(2,(3,(((4,5),(99,(98,(6,97)))),((((11,(8,(7,(9,10)))),((24,(25,(22,23))),((26,((27,(((36,(34,35)),(53,((54,(55,56)),((57,(58,59)),((60,61),((62,63),(64,65))))))),((39,(37,38)),(((40,41),(45,((44,(42,43)),(50,(46,(49,(47,48))))))),(51,52))))),(32,(33,(29,(28,(30,31))))))),(70,(71,(((66,67),((81,(80,(79,(78,(77,(76,(73,(72,(74,75))))))))),((82,((87,(89,(88,90))),((91,96),(95,(94,(92,93)))))),(83,(84,(85,86)))))),(68,69))))))),(107,((106,((100,101),(105,(103,104)))),(102,108)))),(12,((13,14),((15,16),(17,((18,19),(20,21)))))))))));
tree tnt_450 = [&U] 
(1,(2,(3,(((4,5),(99,(98,(6,97)))),((((11,(8,(7,(9,10)))),((24,(25,(22,23))),((26,((27,(((36,(34,35)),(53,((54,(55,56)),((57,(58,59)),((60,61),((62,63),(64,65))))))),((39,(37,38)),(((40,41),(45,((44,(42,43)),(50,(46,(49,(47,48))))))),(51,52))))),(33,(32,(29,(28,(30,31))))))),(70,(71,(((66,67),((81,(80,(79,(78,(77,(76,((72,73),(74,75)))))))),((82,((87,(89,(88,90))),((91,96),(95,(94,(92,93)))))),(83,(84,(85,86)))))),(68,69))))))),(107,((106,((100,101),(105,(103,104)))),(102,108)))),(12,((13,14),((15,16),(17,((18,19),(20,21)))))))))));
tree tnt_451 = [&U] 
(1,(2,(3,(((4,5),(99,(98,(6,97)))),((((11,(8,(7,(9,10)))),((24,(25,(22,23))),((26,(27,((33,(32,(29,(28,(30,31))))),(((36,(34,35)),(53,((54,(55,56)),((57,(58,59)),((60,61),((62,63),(64,65))))))),((38,(37,39)),((40,41),((45,((44,(42,43)),(50,(46,(47,(48,49)))))),(51,52)))))))),(70,(71,(((66,67),((81,(79,(80,(78,(77,(76,(73,(72,(74,75))))))))),((82,((87,(89,(88,90))),((95,(91,96)),(94,(92,93))))),(84,(83,(85,86)))))),(68,69))))))),(107,((106,((100,101),(105,(103,104)))),(102,108)))),(12,((13,14),((15,16),(17,((18,19),(20,21)))))))))));
tree tnt_452 = [&U] 
(1,(2,(3,(((4,5),(99,(98,(6,97)))),((((11,(8,(7,(9,10)))),((24,(25,(22,23))),((26,((27,(((36,(34,35)),(53,((54,(55,56)),((57,(58,59)),((60,61),((62,63),(64,65))))))),((38,(37,39)),((40,41),((45,((44,(42,43)),(50,(46,(47,(48,49)))))),(51,52)))))),(33,(32,(29,(28,(30,31))))))),(70,(71,(((66,67),((81,(79,(80,(78,(77,(76,(73,(72,(74,75))))))))),((82,((87,(89,(88,90))),((95,(91,96)),(94,(92,93))))),(84,(83,(85,86)))))),(68,69))))))),(107,((106,((100,101),(105,(103,104)))),(102,108)))),(12,((13,14),((15,16),(17,((18,19),(20,21)))))))))));
tree tnt_453 = [&U] 
(1,(2,(3,(((4,5),(99,(98,(6,97)))),((((11,(8,(7,(9,10)))),((24,(25,(22,23))),((26,((27,(((36,(34,35)),(53,((54,(55,56)),((57,(58,59)),((60,61),((62,63),(64,65))))))),((38,(37,39)),((40,41),((45,((44,(42,43)),(50,(46,(47,(48,49)))))),(51,52)))))),(32,(33,(29,(28,(30,31))))))),(70,(71,(((66,67),((81,(79,(80,(78,(77,(76,(73,(72,(74,75))))))))),((82,((87,(89,(88,90))),((95,(91,96)),(94,(92,93))))),(84,(83,(85,86)))))),(68,69))))))),(107,((106,((100,101),(105,(103,104)))),(102,108)))),(12,((13,14),((15,16),(17,((18,19),(20,21)))))))))));
tree tnt_454 = [&U] 
(1,(2,(3,(((4,5),(99,(98,(6,97)))),((((11,(8,(7,(9,10)))),((24,(25,(22,23))),((26,(27,((33,(32,(29,(28,(30,31))))),(((36,(34,35)),((38,(37,39)),((40,41),((45,((44,(42,43)),(50,(46,(47,(48,49)))))),(51,52))))),(53,((54,(55,56)),((57,(58,59)),((60,61),((62,63),(64,65)))))))))),(70,(71,(((66,67),((81,(79,(80,(78,(77,(76,(73,(72,(74,75))))))))),((82,((87,(89,(88,90))),((95,(91,96)),(94,(92,93))))),(84,(83,(85,86)))))),(68,69))))))),(107,((106,((100,101),(105,(103,104)))),(102,108)))),(12,((13,14),((15,16),(17,((18,19),(20,21)))))))))));
tree tnt_455 = [&U] 
(1,(2,(3,(((4,5),(99,(98,(6,97)))),((((11,(8,(7,(9,10)))),((24,(25,(22,23))),((26,(27,((33,(32,(29,(28,(30,31))))),(((36,(34,35)),((37,39),(38,((40,41),((45,((44,(42,43)),(50,(46,(47,(48,49)))))),(51,52)))))),(53,((54,(55,56)),((57,(58,59)),((60,61),((62,63),(64,65)))))))))),(70,(71,(((66,67),((81,(79,(80,(78,(77,(76,(73,(72,(74,75))))))))),((82,((87,(89,(88,90))),((95,(91,96)),(94,(92,93))))),(84,(83,(85,86)))))),(68,69))))))),(107,((106,((100,101),(105,(103,104)))),(102,108)))),(12,((13,14),((15,16),(17,((18,19),(20,21)))))))))));
tree tnt_456 = [&U] 
(1,(2,(3,(((4,5),(99,(98,(6,97)))),((((11,(8,(7,(9,10)))),((24,(25,(22,23))),((26,(27,((33,(32,(29,(28,(30,31))))),(((36,(34,35)),(53,((54,(55,56)),((57,(58,59)),((60,61),((62,63),(64,65))))))),((38,(37,39)),((40,41),((45,((44,(42,43)),(50,(46,(47,(48,49)))))),(51,52)))))))),(70,(71,(((66,67),((81,(79,(80,(78,(77,(76,((72,73),(74,75)))))))),((82,((87,(89,(88,90))),((95,(91,96)),(94,(92,93))))),(84,(83,(85,86)))))),(68,69))))))),(107,((106,((100,101),(105,(103,104)))),(102,108)))),(12,((13,14),((15,16),(17,((18,19),(20,21)))))))))));
tree tnt_457 = [&U] 
(1,(2,(3,(((4,5),(99,(98,(6,97)))),((((11,(8,(7,(9,10)))),((24,(25,(22,23))),((26,(27,((33,(32,(29,(28,(30,31))))),(((36,(34,35)),(53,((54,(55,56)),((57,(58,59)),((60,61),((62,63),(64,65))))))),((38,(37,39)),((40,41),((45,((44,(42,43)),(50,(46,(47,(48,49)))))),(51,52)))))))),(70,(71,(((66,67),((81,(79,(80,(78,(77,(76,(73,(72,(74,75))))))))),(82,((84,(83,(85,86))),((87,(89,(88,90))),((95,(91,96)),(94,(92,93)))))))),(68,69))))))),(107,((106,((100,101),(105,(103,104)))),(102,108)))),(12,((13,14),((15,16),(17,((18,19),(20,21)))))))))));
tree tnt_458 = [&U] 
(1,(2,(3,(((4,5),(99,(98,(6,97)))),((((11,(8,(7,(9,10)))),((24,(25,(22,23))),((26,(27,((33,(32,(29,(28,(30,31))))),(((36,(34,35)),(53,((54,(55,56)),((57,(58,59)),((60,61),((62,63),(64,65))))))),((37,39),(38,((40,41),((45,((44,(42,43)),(50,(46,(47,(48,49)))))),(51,52))))))))),(70,(71,(((66,67),((81,(79,(80,(78,(77,(76,(73,(72,(74,75))))))))),((82,((87,(89,(88,90))),((95,(91,96)),(94,(92,93))))),(84,(83,(85,86)))))),(68,69))))))),(107,((106,((100,101),(105,(103,104)))),(102,108)))),(12,((13,14),((15,16),(17,((18,19),(20,21)))))))))));
tree tnt_459 = [&U] 
(1,(2,(3,((4,(5,(99,(98,(6,97))))),((((11,(8,(7,(9,10)))),((24,(25,(22,23))),((26,(27,((33,(32,(29,(28,(30,31))))),(((36,(34,35)),(53,((54,(55,56)),((57,(58,59)),((60,61),((62,63),(64,65))))))),((38,(37,39)),((40,41),((45,((44,(42,43)),(50,(46,(47,(48,49)))))),(51,52)))))))),(70,(71,(((66,67),((81,(79,(80,(78,(77,(76,(73,(72,(74,75))))))))),((82,((87,(89,(88,90))),((95,(91,96)),(94,(92,93))))),(84,(83,(85,86)))))),(68,69))))))),(107,((106,((100,101),(105,(103,104)))),(102,108)))),(12,((13,14),((15,16),(17,((18,19),(20,21)))))))))));
tree tnt_460 = [&U] 
(1,(2,(3,(((4,5),(99,(98,(6,97)))),((((11,(8,(7,(9,10)))),((24,(25,(22,23))),((26,(27,((32,(33,(29,(28,(30,31))))),(((36,(34,35)),(53,((54,(55,56)),((57,(58,59)),((60,61),((62,63),(64,65))))))),((38,(37,39)),((40,41),((45,((44,(42,43)),(50,(46,(47,(48,49)))))),(51,52)))))))),(70,(71,(((66,67),((81,(79,(80,(78,(77,(76,(73,(72,(74,75))))))))),((82,((87,(89,(88,90))),((95,(91,96)),(94,(92,93))))),(84,(83,(85,86)))))),(68,69))))))),(107,((106,((100,101),(105,(103,104)))),(102,108)))),(12,((13,14),((15,16),(17,((18,19),(20,21)))))))))));
tree tnt_461 = [&U] 
(1,(3,(2,((4,(5,(99,(98,(6,97))))),((((11,(8,(10,(7,9)))),((24,(25,(22,23))),((26,(27,((32,((28,(30,31)),(29,33))),(((36,(34,35)),(53,((54,(55,56)),((57,(58,59)),((60,61),(63,(62,(64,65)))))))),((37,(38,39)),((40,41),((45,((44,(42,43)),(50,(46,(49,(47,48)))))),(51,52)))))))),(70,(71,(((66,67),((81,(80,(79,(78,(77,(76,((72,73),(74,75)))))))),((82,((87,(89,(88,90))),(95,((91,96),(94,(92,93)))))),((83,84),(85,86))))),(68,69))))))),(107,((106,((100,101),(105,(103,104)))),(102,108)))),(12,((13,14),((15,16),(17,((18,19),(20,21)))))))))));
tree tnt_462 = [&U] 
(1,(3,(2,((4,(5,(99,(98,(6,97))))),((((11,(8,(10,(7,9)))),((24,(25,(22,23))),((26,((27,(((36,(34,35)),(53,((54,(55,56)),((57,(58,59)),((60,61),(63,(62,(64,65)))))))),((37,(38,39)),((40,41),((45,((44,(42,43)),(50,(46,(49,(47,48)))))),(51,52)))))),(32,((28,(30,31)),(29,33))))),(70,(71,(((66,67),((81,(80,(79,(78,(77,(76,((72,73),(74,75)))))))),((82,((87,(89,(88,90))),(95,((91,96),(94,(92,93)))))),((83,84),(85,86))))),(68,69))))))),(107,((106,((100,101),(105,(103,104)))),(102,108)))),(12,((13,14),((15,16),(17,((18,19),(20,21)))))))))));
tree tnt_463 = [&U] 
(1,(3,(2,((4,(5,(99,(98,(6,97))))),((((11,(8,(10,(7,9)))),((24,(25,(22,23))),((26,(27,((32,((28,(30,31)),(29,33))),(((36,(34,35)),(53,((54,(55,56)),((57,(58,59)),((60,61),(63,(62,(64,65)))))))),((37,(38,39)),((40,41),((45,((44,(42,43)),(50,(46,(49,(47,48)))))),(51,52)))))))),(70,(71,(((66,67),((81,(80,(79,(78,(77,((76,(72,73)),(74,75))))))),((82,((87,(89,(88,90))),(95,((91,96),(94,(92,93)))))),((83,84),(85,86))))),(68,69))))))),(107,((106,((100,101),(105,(103,104)))),(102,108)))),(12,((13,14),((15,16),(17,((18,19),(20,21)))))))))));
tree tnt_464 = [&U] 
(1,(3,(2,((4,(5,(99,(98,(6,97))))),((((11,(8,(10,(7,9)))),((24,(25,(22,23))),((26,(27,((32,((28,(30,31)),(29,33))),(((36,(34,35)),(53,((54,(55,56)),((57,(58,59)),((60,61),(63,(62,(64,65)))))))),((37,(38,39)),((40,41),((45,((44,(42,43)),(50,(46,(49,(47,48)))))),(51,52)))))))),(70,(71,(((66,67),((81,(80,(79,(78,(77,(76,(73,(72,(74,75))))))))),((82,((87,(89,(88,90))),(95,((91,96),(94,(92,93)))))),((83,84),(85,86))))),(68,69))))))),(107,((106,((100,101),(105,(103,104)))),(102,108)))),(12,((13,14),((15,16),(17,((18,19),(20,21)))))))))));
tree tnt_465 = [&U] 
(1,(3,(2,((4,(5,(99,(98,(6,97))))),((((11,(8,(10,(7,9)))),((24,(25,(22,23))),((26,(27,((32,((28,(30,31)),(29,33))),(((36,(34,35)),(53,((54,(55,56)),((57,(58,59)),((60,61),(63,(62,(64,65)))))))),((37,(38,39)),((40,41),((45,((44,(42,43)),(50,(46,(49,(47,48)))))),(51,52)))))))),(70,(71,(((66,67),((81,(80,(79,(78,(77,(76,((72,73),(74,75)))))))),(82,(((83,84),(85,86)),((87,(89,(88,90))),(95,((91,96),(94,(92,93))))))))),(68,69))))))),(107,((106,((100,101),(105,(103,104)))),(102,108)))),(12,((13,14),((15,16),(17,((18,19),(20,21)))))))))));
tree tnt_466 = [&U] 
(1,(2,(3,((4,(5,(99,(98,(6,97))))),((((11,(8,(10,(7,9)))),((24,(25,(22,23))),((26,(27,((32,((28,(30,31)),(29,33))),(((36,(34,35)),(53,((54,(55,56)),((57,(58,59)),((60,61),(63,(62,(64,65)))))))),((37,(38,39)),((40,41),((45,((44,(42,43)),(50,(46,(49,(47,48)))))),(51,52)))))))),(70,(71,(((66,67),((81,(80,(79,(78,(77,(76,((72,73),(74,75)))))))),((82,((87,(89,(88,90))),(95,((91,96),(94,(92,93)))))),((83,84),(85,86))))),(68,69))))))),(107,((106,((100,101),(105,(103,104)))),(102,108)))),(12,((13,14),((15,16),(17,((18,19),(20,21)))))))))));
tree tnt_467 = [&U] 
(1,(3,(2,((4,(5,(99,(98,(6,97))))),((((11,(8,(10,(7,9)))),((24,(25,(22,23))),((26,(27,((33,(32,(29,(28,(30,31))))),(((36,(34,35)),(53,((54,(55,56)),((57,(58,59)),((60,61),(63,(62,(64,65)))))))),((37,(38,39)),((40,41),((45,((44,(42,43)),(50,(46,(49,(47,48)))))),(51,52)))))))),(70,(71,(((66,67),((81,(80,(79,(78,(77,(76,((72,73),(74,75)))))))),((82,((87,(89,(88,90))),(95,((91,96),(94,(92,93)))))),((83,84),(85,86))))),(68,69))))))),(107,((106,((100,101),(105,(103,104)))),(102,108)))),(12,((13,14),((15,16),(17,((18,19),(20,21)))))))))));
tree tnt_468 = [&U] 
(1,(3,(2,((4,(5,(99,(98,(6,97))))),((((11,(8,(10,(7,9)))),((24,(25,(22,23))),((26,(27,((32,((28,(30,31)),(29,33))),(((36,(34,35)),(53,((54,(55,56)),((57,(58,59)),((60,61),(63,(62,(64,65)))))))),(38,((37,39),((40,41),((45,((44,(42,43)),(50,(46,(49,(47,48)))))),(51,52))))))))),(70,(71,(((66,67),((81,(80,(79,(78,(77,(76,((72,73),(74,75)))))))),((82,((87,(89,(88,90))),(95,((91,96),(94,(92,93)))))),((83,84),(85,86))))),(68,69))))))),(107,((106,((100,101),(105,(103,104)))),(102,108)))),(12,((13,14),((15,16),(17,((18,19),(20,21)))))))))));
tree tnt_469 = [&U] 
(1,(3,(2,((4,(5,(99,(98,(6,97))))),((((11,(8,(10,(7,9)))),((24,(25,(22,23))),((26,(27,((32,((28,(30,31)),(29,33))),(((36,(34,35)),(53,((54,(55,56)),((57,(58,59)),((60,61),(63,(62,(64,65)))))))),((38,(37,39)),((40,41),((45,((44,(42,43)),(50,(46,(49,(47,48)))))),(51,52)))))))),(70,(71,(((66,67),((81,(80,(79,(78,(77,(76,((72,73),(74,75)))))))),((82,((87,(89,(88,90))),(95,((91,96),(94,(92,93)))))),((83,84),(85,86))))),(68,69))))))),(107,((106,((100,101),(105,(103,104)))),(102,108)))),(12,((13,14),((15,16),(17,((18,19),(20,21)))))))))));
tree tnt_470 = [&U] 
(1,(3,(2,((4,(5,(99,(98,(6,97))))),((((11,(8,(10,(7,9)))),((24,(25,(22,23))),((26,(27,((32,((28,(30,31)),(29,33))),(((36,(34,35)),(53,((54,(55,56)),((57,(58,59)),((60,61),(63,(62,(64,65)))))))),((37,(38,39)),((40,41),((45,((44,(42,43)),(50,(46,(49,(47,48)))))),(51,52)))))))),(71,(70,(((66,67),((81,(80,(79,(78,(77,(76,((72,73),(74,75)))))))),((82,((87,(89,(88,90))),(95,((91,96),(94,(92,93)))))),((83,84),(85,86))))),(68,69))))))),(107,((106,((100,101),(105,(103,104)))),(102,108)))),(12,((13,14),((15,16),(17,((18,19),(20,21)))))))))));
tree tnt_471 = [&U] 
(1,(2,(3,((4,(5,(99,(98,(6,97))))),((((11,(8,(9,(7,10)))),((24,(25,(22,23))),((26,(27,((33,(32,(29,(28,(30,31))))),(((36,(34,35)),((37,(38,39)),(((40,41),(42,(43,44))),(45,(52,(51,(50,(46,(49,(47,48)))))))))),(53,((54,(55,56)),((57,(58,59)),((60,61),((62,63),(64,65)))))))))),(70,(71,(((66,67),((81,(79,(80,(78,(77,((76,(72,73)),(74,75))))))),(82,(((83,84),(85,86)),((87,(89,(88,90))),((95,(91,96)),(94,(92,93)))))))),(68,69))))))),(107,((106,((100,101),(105,(103,104)))),(102,108)))),(12,((13,14),((15,16),(17,((18,19),(20,21)))))))))));
tree tnt_472 = [&U] 
(1,(2,(3,((4,(5,(99,(98,(6,97))))),((((11,(8,(9,(7,10)))),((24,(25,(22,23))),((26,(27,((33,(32,(29,(28,(30,31))))),(((36,(34,35)),((37,(38,39)),(((40,41),(42,(43,44))),(45,(52,(51,(50,(46,(49,(47,48)))))))))),(53,((54,(55,56)),((57,(58,59)),((60,61),((62,63),(64,65)))))))))),(70,(71,(((66,67),((81,(80,(79,(78,(77,((76,(72,73)),(74,75))))))),(82,(((83,84),(85,86)),((87,(89,(88,90))),((95,(91,96)),(94,(92,93)))))))),(68,69))))))),(107,((106,((100,101),(105,(103,104)))),(102,108)))),(12,((13,14),((15,16),(17,((18,19),(20,21)))))))))));
tree tnt_473 = [&U] 
(1,(2,(3,((4,(5,(99,(98,(6,97))))),((((11,(8,(9,(7,10)))),((24,(25,(22,23))),((26,(27,((33,(32,(29,(28,(30,31))))),(((36,(34,35)),((37,(38,39)),(((40,41),(42,(43,44))),(45,(52,(51,(50,(46,(49,(47,48)))))))))),(53,((54,(55,56)),((57,(58,59)),((60,61),((62,63),(64,65)))))))))),(70,(71,(((66,67),((81,(79,(80,(78,(77,((76,(72,73)),(74,75))))))),((82,((87,(89,(88,90))),((95,(91,96)),(94,(92,93))))),((83,84),(85,86))))),(68,69))))))),(107,((106,((100,101),(105,(103,104)))),(102,108)))),(12,((13,14),((15,16),(17,((18,19),(20,21)))))))))));
tree tnt_474 = [&U] 
(1,(2,(3,(((4,5),(99,(98,(6,97)))),((((11,(8,(9,(7,10)))),((24,(25,(22,23))),((26,(27,((33,(32,(29,(28,(30,31))))),(((36,(34,35)),((37,(38,39)),(((40,41),(42,(43,44))),(45,(52,(51,(50,(46,(49,(47,48)))))))))),(53,((54,(55,56)),((57,(58,59)),((60,61),((62,63),(64,65)))))))))),(70,(71,(((66,67),((81,(79,(80,(78,(77,((76,(72,73)),(74,75))))))),(82,(((83,84),(85,86)),((87,(89,(88,90))),((95,(91,96)),(94,(92,93)))))))),(68,69))))))),(107,((106,((100,101),(105,(103,104)))),(102,108)))),(12,((13,14),((15,16),(17,((18,19),(20,21)))))))))));
tree tnt_475 = [&U] 
(1,(2,(3,((4,(5,(99,(98,(6,97))))),((((11,(8,(9,(7,10)))),((24,(25,(22,23))),((26,((27,(((36,(34,35)),((37,(38,39)),(((40,41),(42,(43,44))),(45,(52,(51,(50,(46,(49,(47,48)))))))))),(53,((54,(55,56)),((57,(58,59)),((60,61),((62,63),(64,65)))))))),(33,(32,(29,(28,(30,31))))))),(70,(71,(((66,67),((81,(79,(80,(78,(77,((76,(72,73)),(74,75))))))),(82,(((83,84),(85,86)),((87,(89,(88,90))),((95,(91,96)),(94,(92,93)))))))),(68,69))))))),(107,((106,((100,101),(105,(103,104)))),(102,108)))),(12,((13,14),((15,16),(17,((18,19),(20,21)))))))))));
tree tnt_476 = [&U] 
(1,(2,(3,((4,(5,(99,(98,(6,97))))),((((11,(8,(9,(7,10)))),((24,(25,(22,23))),((26,(27,((33,(32,(29,(28,(30,31))))),(((36,(34,35)),(53,((54,(55,56)),((57,(58,59)),((60,61),((62,63),(64,65))))))),((37,(38,39)),(((40,41),(42,(43,44))),(45,(52,(51,(50,(46,(49,(47,48))))))))))))),(70,(71,(((66,67),((81,(79,(80,(78,(77,((76,(72,73)),(74,75))))))),(82,(((83,84),(85,86)),((87,(89,(88,90))),((95,(91,96)),(94,(92,93)))))))),(68,69))))))),(107,((106,((100,101),(105,(103,104)))),(102,108)))),(12,((13,14),((15,16),(17,((18,19),(20,21)))))))))));
tree tnt_477 = [&U] 
(1,(2,(3,((4,(5,(99,(98,(6,97))))),((((11,(8,(9,(7,10)))),((24,(25,(22,23))),((26,(27,((33,(32,(29,(28,(30,31))))),(((36,(34,35)),((37,(38,39)),(((40,41),(42,(43,44))),(45,(52,(51,(50,(46,(49,(47,48)))))))))),(53,((54,(55,56)),((57,(58,59)),((60,61),((62,63),(64,65)))))))))),(70,(71,(((66,67),((81,(79,(80,(78,(77,(76,((72,73),(74,75)))))))),(82,(((83,84),(85,86)),((87,(89,(88,90))),((95,(91,96)),(94,(92,93)))))))),(68,69))))))),(107,((106,((100,101),(105,(103,104)))),(102,108)))),(12,((13,14),((15,16),(17,((18,19),(20,21)))))))))));
tree tnt_478 = [&U] 
(1,(2,(3,((4,(5,(99,(98,(6,97))))),((((11,(8,(9,(7,10)))),((24,(25,(22,23))),((26,(27,((33,(32,(29,(28,(30,31))))),(((36,(34,35)),((37,(38,39)),(((40,41),(42,(43,44))),(45,(52,(51,(50,(46,(49,(47,48)))))))))),(53,((54,(55,56)),((57,(58,59)),((60,61),((62,63),(64,65)))))))))),(70,(71,(((66,67),((81,(79,(80,(78,(77,(76,(73,(72,(74,75))))))))),(82,(((83,84),(85,86)),((87,(89,(88,90))),((95,(91,96)),(94,(92,93)))))))),(68,69))))))),(107,((106,((100,101),(105,(103,104)))),(102,108)))),(12,((13,14),((15,16),(17,((18,19),(20,21)))))))))));
tree tnt_479 = [&U] 
(1,(3,(2,((4,(5,(99,(98,(6,97))))),((((11,(8,(9,(7,10)))),((24,(25,(22,23))),((26,(27,((33,(32,(29,(28,(30,31))))),(((36,(34,35)),((37,(38,39)),(((40,41),(42,(43,44))),(45,(52,(51,(50,(46,(49,(47,48)))))))))),(53,((54,(55,56)),((57,(58,59)),((60,61),((62,63),(64,65)))))))))),(70,(71,(((66,67),((81,(79,(80,(78,(77,((76,(72,73)),(74,75))))))),(82,(((83,84),(85,86)),((87,(89,(88,90))),((95,(91,96)),(94,(92,93)))))))),(68,69))))))),(107,((106,((100,101),(105,(103,104)))),(102,108)))),(12,((13,14),((15,16),(17,((18,19),(20,21)))))))))));
tree tnt_480 = [&U] 
(1,(2,(3,((4,(5,(99,(98,(6,97))))),((((11,(8,(9,(7,10)))),((24,(25,(22,23))),((26,(27,((33,(32,(29,(28,(30,31))))),(((36,(34,35)),((38,(37,39)),(((40,41),(42,(43,44))),(45,(52,(51,(50,(46,(49,(47,48)))))))))),(53,((54,(55,56)),((57,(58,59)),((60,61),((62,63),(64,65)))))))))),(70,(71,(((66,67),((81,(79,(80,(78,(77,((76,(72,73)),(74,75))))))),(82,(((83,84),(85,86)),((87,(89,(88,90))),((95,(91,96)),(94,(92,93)))))))),(68,69))))))),(107,((106,((100,101),(105,(103,104)))),(102,108)))),(12,((13,14),((15,16),(17,((18,19),(20,21)))))))))));
tree tnt_481 = [&U] 
(1,(3,(2,((4,(5,(99,(98,(6,97))))),((((11,(8,(10,(7,9)))),((24,(25,(22,23))),((26,((27,(((36,(34,35)),(38,((37,39),((40,41),((45,((44,(42,43)),(50,(46,(48,(47,49)))))),(51,52)))))),(53,((54,(55,56)),((57,(58,59)),((60,61),((62,63),(64,65)))))))),(33,(32,(29,(28,(30,31))))))),(71,(70,(((66,67),((81,(80,(79,(78,(77,(76,((72,73),(74,75)))))))),(82,(((83,84),(85,86)),((87,(89,(88,90))),((95,(91,96)),(94,(92,93)))))))),(68,69))))))),(107,((106,((100,101),(105,(103,104)))),(102,108)))),(12,((13,14),((15,16),(17,((18,19),(20,21)))))))))));
tree tnt_482 = [&U] 
(1,(3,(2,((4,(5,(99,(98,(6,97))))),((((11,(8,(10,(7,9)))),((24,(25,(22,23))),((26,((27,(((36,(34,35)),(38,((37,39),((40,41),((45,((44,(42,43)),(50,(46,(48,(47,49)))))),(51,52)))))),(53,((54,(55,56)),((57,(58,59)),((60,61),((62,63),(64,65)))))))),(33,(32,(29,(28,(30,31))))))),(70,(71,(((66,67),((81,(80,(79,(78,(77,(76,((72,73),(74,75)))))))),(82,(((83,84),(85,86)),((87,(89,(88,90))),((95,(91,96)),(94,(92,93)))))))),(68,69))))))),(107,((106,((100,101),(105,(103,104)))),(102,108)))),(12,((13,14),((15,16),(17,((18,19),(20,21)))))))))));
tree tnt_483 = [&U] 
(1,(3,(2,((4,(5,(99,(98,(6,97))))),((((11,(8,(10,(7,9)))),((24,(25,(22,23))),((26,((27,(((36,(34,35)),(38,((37,39),((40,41),((45,((44,(42,43)),(50,(46,(48,(47,49)))))),(51,52)))))),(53,((54,(55,56)),((57,(58,59)),((60,61),((62,63),(64,65)))))))),(33,(32,(29,(28,(30,31))))))),(71,((70,((66,67),((81,(80,(79,(78,(77,(76,((72,73),(74,75)))))))),(82,(((83,84),(85,86)),((87,(89,(88,90))),((95,(91,96)),(94,(92,93))))))))),(68,69)))))),(107,((106,((100,101),(105,(103,104)))),(102,108)))),(12,((13,14),((15,16),(17,((18,19),(20,21)))))))))));
tree tnt_484 = [&U] 
(1,(3,(2,((4,(5,(99,(98,(6,97))))),((((11,(8,(10,(7,9)))),((24,(25,(22,23))),((26,((27,(((36,(34,35)),(38,((37,39),((40,41),((45,((44,(42,43)),(50,(46,(48,(47,49)))))),(51,52)))))),(53,((54,(55,56)),((57,(58,59)),((60,61),((62,63),(64,65)))))))),(33,(32,(29,(28,(30,31))))))),(71,(70,(((66,67),((81,(80,(79,(78,(77,(76,(73,(72,(74,75))))))))),(82,(((83,84),(85,86)),((87,(89,(88,90))),((95,(91,96)),(94,(92,93)))))))),(68,69))))))),(107,((106,((100,101),(105,(103,104)))),(102,108)))),(12,((13,14),((15,16),(17,((18,19),(20,21)))))))))));
tree tnt_485 = [&U] 
(1,(3,(2,((4,(5,(99,(98,(6,97))))),((((11,(8,(10,(7,9)))),((24,(25,(22,23))),((26,((27,(((36,(34,35)),(38,((37,39),((40,41),((45,((44,(42,43)),(50,(46,(48,(47,49)))))),(51,52)))))),(53,((54,(55,56)),((57,(58,59)),((60,61),((62,63),(64,65)))))))),(33,(32,(29,(28,(30,31))))))),(71,(70,(((66,67),((81,(80,(79,(78,(77,((76,(72,73)),(74,75))))))),(82,(((83,84),(85,86)),((87,(89,(88,90))),((95,(91,96)),(94,(92,93)))))))),(68,69))))))),(107,((106,((100,101),(105,(103,104)))),(102,108)))),(12,((13,14),((15,16),(17,((18,19),(20,21)))))))))));
tree tnt_486 = [&U] 
(1,(3,(2,((4,(5,(99,(98,(6,97))))),((((11,(8,(10,(7,9)))),((24,(25,(22,23))),((26,((27,(((36,(34,35)),(38,((37,39),((40,41),((45,((44,(42,43)),(50,(46,(48,(47,49)))))),(51,52)))))),(53,((54,(55,56)),((57,(58,59)),((60,61),((62,63),(64,65)))))))),(33,(32,(29,(28,(30,31))))))),(71,(70,(((66,67),((81,(79,(80,(78,(77,(76,((72,73),(74,75)))))))),(82,(((83,84),(85,86)),((87,(89,(88,90))),((95,(91,96)),(94,(92,93)))))))),(68,69))))))),(107,((106,((100,101),(105,(103,104)))),(102,108)))),(12,((13,14),((15,16),(17,((18,19),(20,21)))))))))));
tree tnt_487 = [&U] 
(1,(3,(2,((4,(5,(99,(98,(6,97))))),((((11,(8,(10,(7,9)))),((24,(25,(22,23))),((26,((27,(((36,(34,35)),(38,((37,39),((40,41),((45,((44,(42,43)),(50,(46,(48,(47,49)))))),(51,52)))))),(53,((54,(55,56)),((57,(58,59)),((60,61),((62,63),(64,65)))))))),(33,(32,(29,(28,(30,31))))))),(71,(70,(((66,67),((81,(80,(79,(78,(77,(76,((72,73),(74,75)))))))),((82,((87,(89,(88,90))),((95,(91,96)),(94,(92,93))))),((83,84),(85,86))))),(68,69))))))),(107,((106,((100,101),(105,(103,104)))),(102,108)))),(12,((13,14),((15,16),(17,((18,19),(20,21)))))))))));
tree tnt_488 = [&U] 
(1,(3,(2,((4,(5,(99,(97,(6,98))))),((((11,(8,(10,(7,9)))),((24,(25,(22,23))),((26,((27,(((36,(34,35)),(38,((37,39),((40,41),((45,((44,(42,43)),(50,(46,(48,(47,49)))))),(51,52)))))),(53,((54,(55,56)),((57,(58,59)),((60,61),((62,63),(64,65)))))))),(33,(32,(29,(28,(30,31))))))),(71,(70,(((66,67),((81,(80,(79,(78,(77,(76,((72,73),(74,75)))))))),(82,(((83,84),(85,86)),((87,(89,(88,90))),((95,(91,96)),(94,(92,93)))))))),(68,69))))))),(107,((106,((100,101),(105,(103,104)))),(102,108)))),(12,((13,14),((15,16),(17,((18,19),(20,21)))))))))));
tree tnt_489 = [&U] 
(1,(3,(2,((4,(5,(99,(98,(6,97))))),((((11,(8,(10,(7,9)))),((24,(25,(22,23))),((26,(27,((33,(32,(29,(28,(30,31))))),(((36,(34,35)),(38,((37,39),((40,41),((45,((44,(42,43)),(50,(46,(48,(47,49)))))),(51,52)))))),(53,((54,(55,56)),((57,(58,59)),((60,61),((62,63),(64,65)))))))))),(71,(70,(((66,67),((81,(80,(79,(78,(77,(76,((72,73),(74,75)))))))),(82,(((83,84),(85,86)),((87,(89,(88,90))),((95,(91,96)),(94,(92,93)))))))),(68,69))))))),(107,((106,((100,101),(105,(103,104)))),(102,108)))),(12,((13,14),((15,16),(17,((18,19),(20,21)))))))))));
tree tnt_490 = [&U] 
(1,(3,(2,((4,(5,(99,(98,(6,97))))),((((11,(8,(10,(7,9)))),((24,(25,(22,23))),((26,((27,(((36,(34,35)),(53,((54,(55,56)),((57,(58,59)),((60,61),((62,63),(64,65))))))),(38,((37,39),((40,41),((45,((44,(42,43)),(50,(46,(48,(47,49)))))),(51,52))))))),(33,(32,(29,(28,(30,31))))))),(71,(70,(((66,67),((81,(80,(79,(78,(77,(76,((72,73),(74,75)))))))),(82,(((83,84),(85,86)),((87,(89,(88,90))),((95,(91,96)),(94,(92,93)))))))),(68,69))))))),(107,((106,((100,101),(105,(103,104)))),(102,108)))),(12,((13,14),((15,16),(17,((18,19),(20,21)))))))))));
tree tnt_491 = [&U] 
(1,(3,(2,((4,(5,(99,(97,(6,98))))),((((11,(8,(10,(7,9)))),((24,(25,(22,23))),((26,((27,(((36,(34,35)),(38,((37,39),((40,41),((45,((44,(42,43)),(50,(46,(49,(47,48)))))),(51,52)))))),(53,((54,(55,56)),((57,(58,59)),((60,61),((62,63),(64,65)))))))),(33,(32,(29,(28,(30,31))))))),(70,(71,(((66,67),((81,(79,(80,(78,(77,((72,(73,76)),(74,75))))))),((82,((87,(89,(88,90))),(95,((91,96),(94,(92,93)))))),(84,(83,(85,86)))))),(68,69))))))),(107,((106,((100,101),(105,(103,104)))),(102,108)))),(12,((13,14),((15,16),(17,((18,19),(20,21)))))))))));
tree tnt_492 = [&U] 
(1,(3,(2,((4,(5,(99,(97,(6,98))))),((((11,(8,(10,(7,9)))),((24,(25,(22,23))),((26,((27,(((36,(34,35)),(38,((37,39),((40,41),((45,((44,(42,43)),(50,(46,(49,(47,48)))))),(51,52)))))),(53,((54,(55,56)),((57,(58,59)),((60,61),((62,63),(64,65)))))))),(33,(32,(29,(28,(30,31))))))),(70,(71,(((66,67),((81,(80,(79,(78,(77,((72,(73,76)),(74,75))))))),((82,((87,(89,(88,90))),(95,((91,96),(94,(92,93)))))),(84,(83,(85,86)))))),(68,69))))))),(107,((106,((100,101),(105,(103,104)))),(102,108)))),(12,((13,14),((15,16),(17,((18,19),(20,21)))))))))));
tree tnt_493 = [&U] 
(1,(3,(2,((4,(5,(99,(97,(6,98))))),((((11,(8,(10,(7,9)))),((24,(25,(22,23))),((26,((27,(((36,(34,35)),(38,((37,39),((40,41),((45,((44,(42,43)),(50,(46,(49,(47,48)))))),(51,52)))))),(53,((54,(55,56)),((57,(58,59)),((60,61),((62,63),(64,65)))))))),(33,(32,(29,(28,(30,31))))))),(70,(71,(((66,67),((81,(79,(80,(78,(77,((72,(73,76)),(74,75))))))),(82,((84,(83,(85,86))),((87,(89,(88,90))),(95,((91,96),(94,(92,93))))))))),(68,69))))))),(107,((106,((100,101),(105,(103,104)))),(102,108)))),(12,((13,14),((15,16),(17,((18,19),(20,21)))))))))));
tree tnt_494 = [&U] 
(1,(3,(2,((4,(5,(99,(98,(6,97))))),((((11,(8,(10,(7,9)))),((24,(25,(22,23))),((26,((27,(((36,(34,35)),(38,((37,39),((40,41),((45,((44,(42,43)),(50,(46,(49,(47,48)))))),(51,52)))))),(53,((54,(55,56)),((57,(58,59)),((60,61),((62,63),(64,65)))))))),(33,(32,(29,(28,(30,31))))))),(70,(71,(((66,67),((81,(79,(80,(78,(77,((72,(73,76)),(74,75))))))),((82,((87,(89,(88,90))),(95,((91,96),(94,(92,93)))))),(84,(83,(85,86)))))),(68,69))))))),(107,((106,((100,101),(105,(103,104)))),(102,108)))),(12,((13,14),((15,16),(17,((18,19),(20,21)))))))))));
tree tnt_495 = [&U] 
(1,(3,(2,((4,(5,(99,(97,(6,98))))),((((11,(8,(10,(7,9)))),((24,(25,(22,23))),((26,(27,((33,(32,(29,(28,(30,31))))),(((36,(34,35)),(38,((37,39),((40,41),((45,((44,(42,43)),(50,(46,(49,(47,48)))))),(51,52)))))),(53,((54,(55,56)),((57,(58,59)),((60,61),((62,63),(64,65)))))))))),(70,(71,(((66,67),((81,(79,(80,(78,(77,((72,(73,76)),(74,75))))))),((82,((87,(89,(88,90))),(95,((91,96),(94,(92,93)))))),(84,(83,(85,86)))))),(68,69))))))),(107,((106,((100,101),(105,(103,104)))),(102,108)))),(12,((13,14),((15,16),(17,((18,19),(20,21)))))))))));
tree tnt_496 = [&U] 
(1,(3,(2,((4,(5,(99,(97,(6,98))))),((((11,(8,(10,(7,9)))),((24,(25,(22,23))),((26,((27,(((36,(34,35)),(53,((54,(55,56)),((57,(58,59)),((60,61),((62,63),(64,65))))))),(38,((37,39),((40,41),((45,((44,(42,43)),(50,(46,(49,(47,48)))))),(51,52))))))),(33,(32,(29,(28,(30,31))))))),(70,(71,(((66,67),((81,(79,(80,(78,(77,((72,(73,76)),(74,75))))))),((82,((87,(89,(88,90))),(95,((91,96),(94,(92,93)))))),(84,(83,(85,86)))))),(68,69))))))),(107,((106,((100,101),(105,(103,104)))),(102,108)))),(12,((13,14),((15,16),(17,((18,19),(20,21)))))))))));
tree tnt_497 = [&U] 
(1,(3,(2,((4,(5,(99,(97,(6,98))))),((((11,(8,(10,(7,9)))),((24,(25,(22,23))),((26,((27,(((36,(34,35)),(53,((54,(55,56)),((57,(58,59)),((60,61),((62,63),(64,65))))))),((38,(37,39)),((40,41),((45,((44,(42,43)),(50,(46,(49,(47,48)))))),(51,52)))))),(33,(32,(29,(28,(30,31))))))),(70,(71,(((66,67),((81,(79,(80,(78,(77,((72,(73,76)),(74,75))))))),((82,((87,(89,(88,90))),(95,((91,96),(94,(92,93)))))),(84,(83,(85,86)))))),(68,69))))))),(107,((106,((100,101),(105,(103,104)))),(102,108)))),(12,((13,14),((15,16),(17,((18,19),(20,21)))))))))));
tree tnt_498 = [&U] 
(1,(3,(2,((4,(5,(99,(97,(6,98))))),((((11,(8,(10,(7,9)))),((24,(25,(22,23))),((26,((27,(((36,(34,35)),((38,(37,39)),((40,41),((45,((44,(42,43)),(50,(46,(49,(47,48)))))),(51,52))))),(53,((54,(55,56)),((57,(58,59)),((60,61),((62,63),(64,65)))))))),(33,(32,(29,(28,(30,31))))))),(70,(71,(((66,67),((81,(79,(80,(78,(77,((72,(73,76)),(74,75))))))),((82,((87,(89,(88,90))),(95,((91,96),(94,(92,93)))))),(84,(83,(85,86)))))),(68,69))))))),(107,((106,((100,101),(105,(103,104)))),(102,108)))),(12,((13,14),((15,16),(17,((18,19),(20,21)))))))))));
tree tnt_499 = [&U] 
(1,(2,(3,((4,(5,(99,(97,(6,98))))),((((11,(8,(10,(7,9)))),((24,(25,(22,23))),((26,((27,(((36,(34,35)),(38,((37,39),((40,41),((45,((44,(42,43)),(50,(46,(49,(47,48)))))),(51,52)))))),(53,((54,(55,56)),((57,(58,59)),((60,61),((62,63),(64,65)))))))),(33,(32,(29,(28,(30,31))))))),(70,(71,(((66,67),((81,(79,(80,(78,(77,((72,(73,76)),(74,75))))))),((82,((87,(89,(88,90))),(95,((91,96),(94,(92,93)))))),(84,(83,(85,86)))))),(68,69))))))),(107,((106,((100,101),(105,(103,104)))),(102,108)))),(12,((13,14),((15,16),(17,((18,19),(20,21)))))))))));
tree tnt_500 = [&U] 
(1,(3,(2,((4,(5,(99,(97,(6,98))))),((((11,(8,(10,(7,9)))),((24,(25,(22,23))),((26,((27,(((36,(34,35)),((37,(38,39)),((40,41),((45,((44,(42,43)),(50,(46,(49,(47,48)))))),(51,52))))),(53,((54,(55,56)),((57,(58,59)),((60,61),((62,63),(64,65)))))))),(33,(32,(29,(28,(30,31))))))),(70,(71,(((66,67),((81,(79,(80,(78,(77,((72,(73,76)),(74,75))))))),((82,((87,(89,(88,90))),(95,((91,96),(94,(92,93)))))),(84,(83,(85,86)))))),(68,69))))))),(107,((106,((100,101),(105,(103,104)))),(102,108)))),(12,((13,14),((15,16),(17,((18,19),(20,21)))))))))));
tree tnt_501 = [&U] 
(1,(3,(2,((4,(5,(99,(98,(6,97))))),((((11,(8,(7,(9,10)))),((24,(25,(22,23))),((26,(27,((33,(32,(29,(28,(30,31))))),(((36,(34,35)),(53,((54,(55,56)),((57,(58,59)),((60,61),(63,(62,(64,65)))))))),((38,(37,39)),(((40,41),(45,((44,(42,43)),(50,(46,(49,(47,48))))))),(51,52))))))),(71,(70,(((66,67),((81,(80,(79,(78,(77,(76,((72,73),(74,75)))))))),(82,(((83,84),(85,86)),((87,(89,(88,90))),(95,((91,96),(94,(92,93))))))))),(68,69))))))),(107,((106,((100,101),(105,(103,104)))),(102,108)))),(12,((13,14),((15,16),(17,((18,19),(20,21)))))))))));
tree tnt_502 = [&U] 
(1,(3,(2,((4,(5,(99,(98,(6,97))))),((((11,(8,(7,(9,10)))),((24,(25,(22,23))),((26,(27,((33,(32,(29,(28,(30,31))))),(((36,(34,35)),((38,(37,39)),(((40,41),(45,((44,(42,43)),(50,(46,(49,(47,48))))))),(51,52)))),(53,((54,(55,56)),((57,(58,59)),((60,61),(63,(62,(64,65))))))))))),(71,(70,(((66,67),((81,(80,(79,(78,(77,(76,((72,73),(74,75)))))))),(82,(((83,84),(85,86)),((87,(89,(88,90))),(95,((91,96),(94,(92,93))))))))),(68,69))))))),(107,((106,((100,101),(105,(103,104)))),(102,108)))),(12,((13,14),((15,16),(17,((18,19),(20,21)))))))))));
tree tnt_503 = [&U] 
(1,(3,(2,((4,(5,(99,(98,(6,97))))),((((11,(8,(7,(9,10)))),((24,(25,(22,23))),((26,(27,((33,(32,(29,(28,(30,31))))),(((36,(34,35)),(53,((54,(55,56)),((57,(58,59)),((60,61),(63,(62,(64,65)))))))),((38,(37,39)),(((40,41),(45,((44,(42,43)),(50,(46,(49,(47,48))))))),(51,52))))))),(71,((70,((66,67),((81,(80,(79,(78,(77,(76,((72,73),(74,75)))))))),(82,(((83,84),(85,86)),((87,(89,(88,90))),(95,((91,96),(94,(92,93)))))))))),(68,69)))))),(107,((106,((100,101),(105,(103,104)))),(102,108)))),(12,((13,14),((15,16),(17,((18,19),(20,21)))))))))));
tree tnt_504 = [&U] 
(1,(3,(2,((4,(5,(99,(98,(6,97))))),((((11,(8,(7,(9,10)))),((24,(25,(22,23))),((26,(27,((33,(32,(29,(28,(30,31))))),(((36,(34,35)),(53,((54,(55,56)),((57,(58,59)),((60,61),(63,(62,(64,65)))))))),((38,(37,39)),(((40,41),(45,((44,(42,43)),(50,(46,(49,(47,48))))))),(51,52))))))),(71,(70,(((66,67),((81,(80,(79,(78,(77,((76,(72,73)),(74,75))))))),(82,(((83,84),(85,86)),((87,(89,(88,90))),(95,((91,96),(94,(92,93))))))))),(68,69))))))),(107,((106,((100,101),(105,(103,104)))),(102,108)))),(12,((13,14),((15,16),(17,((18,19),(20,21)))))))))));
tree tnt_505 = [&U] 
(1,(3,(2,((4,(5,(99,(98,(6,97))))),((((11,(8,(7,(9,10)))),((24,(25,(22,23))),((26,(27,((33,(32,(29,(28,(30,31))))),(((36,(34,35)),(53,((54,(55,56)),((57,(58,59)),((60,61),(63,(62,(64,65)))))))),((38,(37,39)),(((40,41),(45,((44,(42,43)),(50,(46,(49,(47,48))))))),(51,52))))))),(71,(70,(((66,67),((81,(80,(79,(78,(77,(76,(73,(72,(74,75))))))))),(82,(((83,84),(85,86)),((87,(89,(88,90))),(95,((91,96),(94,(92,93))))))))),(68,69))))))),(107,((106,((100,101),(105,(103,104)))),(102,108)))),(12,((13,14),((15,16),(17,((18,19),(20,21)))))))))));
tree tnt_506 = [&U] 
(1,(3,(2,((4,(5,(99,(98,(6,97))))),((((11,(8,(7,(9,10)))),((24,(25,(22,23))),((26,(27,((33,(32,(29,(28,(30,31))))),(((36,(34,35)),(53,((54,(55,56)),((57,(58,59)),((60,61),(63,(62,(64,65)))))))),((38,(37,39)),(((40,41),(45,((44,(42,43)),(50,(46,(49,(47,48))))))),(51,52))))))),(71,(70,(((66,67),((81,(80,(79,(78,(77,(76,((72,73),(74,75)))))))),((82,((87,(89,(88,90))),(95,((91,96),(94,(92,93)))))),((83,84),(85,86))))),(68,69))))))),(107,((106,((100,101),(105,(103,104)))),(102,108)))),(12,((13,14),((15,16),(17,((18,19),(20,21)))))))))));
tree tnt_507 = [&U] 
(1,(3,(2,((4,(5,(99,(98,(6,97))))),((((11,(8,(7,(9,10)))),((24,(25,(22,23))),((26,(27,((33,(32,(29,(28,(30,31))))),(((36,(34,35)),(53,((54,(55,56)),((57,(58,59)),((60,61),(63,(62,(64,65)))))))),((37,39),(38,(((40,41),(45,((44,(42,43)),(50,(46,(49,(47,48))))))),(51,52)))))))),(71,(70,(((66,67),((81,(80,(79,(78,(77,(76,((72,73),(74,75)))))))),(82,(((83,84),(85,86)),((87,(89,(88,90))),(95,((91,96),(94,(92,93))))))))),(68,69))))))),(107,((106,((100,101),(105,(103,104)))),(102,108)))),(12,((13,14),((15,16),(17,((18,19),(20,21)))))))))));
tree tnt_508 = [&U] 
(1,(2,(3,((4,(5,(99,(98,(6,97))))),((((11,(8,(7,(9,10)))),((24,(25,(22,23))),((26,(27,((33,(32,(29,(28,(30,31))))),(((36,(34,35)),(53,((54,(55,56)),((57,(58,59)),((60,61),(63,(62,(64,65)))))))),((38,(37,39)),(((40,41),(45,((44,(42,43)),(50,(46,(49,(47,48))))))),(51,52))))))),(71,(70,(((66,67),((81,(80,(79,(78,(77,(76,((72,73),(74,75)))))))),(82,(((83,84),(85,86)),((87,(89,(88,90))),(95,((91,96),(94,(92,93))))))))),(68,69))))))),(107,((106,((100,101),(105,(103,104)))),(102,108)))),(12,((13,14),((15,16),(17,((18,19),(20,21)))))))))));
tree tnt_509 = [&U] 
(1,(3,(2,((4,(5,(99,(98,(6,97))))),((((11,(8,(7,(9,10)))),((24,(25,(22,23))),((26,((27,(((36,(34,35)),(53,((54,(55,56)),((57,(58,59)),((60,61),(63,(62,(64,65)))))))),((38,(37,39)),(((40,41),(45,((44,(42,43)),(50,(46,(49,(47,48))))))),(51,52))))),(33,(32,(29,(28,(30,31))))))),(71,(70,(((66,67),((81,(80,(79,(78,(77,(76,((72,73),(74,75)))))))),(82,(((83,84),(85,86)),((87,(89,(88,90))),(95,((91,96),(94,(92,93))))))))),(68,69))))))),(107,((106,((100,101),(105,(103,104)))),(102,108)))),(12,((13,14),((15,16),(17,((18,19),(20,21)))))))))));
tree tnt_510 = [&U] 
(1,(3,(2,((4,(5,(99,(98,(6,97))))),((((11,(8,(7,(9,10)))),((24,(25,(22,23))),((26,(27,((32,(33,(29,(28,(30,31))))),(((36,(34,35)),(53,((54,(55,56)),((57,(58,59)),((60,61),(63,(62,(64,65)))))))),((38,(37,39)),(((40,41),(45,((44,(42,43)),(50,(46,(49,(47,48))))))),(51,52))))))),(71,(70,(((66,67),((81,(80,(79,(78,(77,(76,((72,73),(74,75)))))))),(82,(((83,84),(85,86)),((87,(89,(88,90))),(95,((91,96),(94,(92,93))))))))),(68,69))))))),(107,((106,((100,101),(105,(103,104)))),(102,108)))),(12,((13,14),((15,16),(17,((18,19),(20,21)))))))))));
tree tnt_511 = [&U] 
(1,(3,(2,((4,(5,(99,(97,(6,98))))),((((11,(8,(7,(9,10)))),((24,(25,(22,23))),((26,((27,(((36,(34,35)),(53,((54,(55,56)),((57,(58,59)),((60,61),(63,(62,(64,65)))))))),((39,(37,38)),((40,41),((45,((44,(42,43)),(50,(46,(47,(48,49)))))),(51,52)))))),(33,(32,(29,(28,(30,31))))))),(71,((70,((66,67),((81,(80,(79,(78,(77,(76,(73,(72,(74,75))))))))),(82,((84,(83,(85,86))),((87,(89,(88,90))),(95,((91,96),(94,(92,93)))))))))),(68,69)))))),(107,((106,((100,101),(105,(103,104)))),(102,108)))),(12,(14,(13,((15,16),(17,((18,19),(20,21))))))))))));
tree tnt_512 = [&U] 
(1,(3,(2,((4,(5,(99,(97,(6,98))))),((((11,(8,(7,(9,10)))),((24,(25,(22,23))),((26,((27,(((36,(34,35)),(53,((54,(55,56)),((57,(58,59)),((60,61),(63,(62,(64,65)))))))),((39,(37,38)),((40,41),((45,((44,(42,43)),(50,(46,(47,(48,49)))))),(51,52)))))),(33,(32,(29,(28,(30,31))))))),(70,(71,(((66,67),((81,(80,(79,(78,(77,(76,(73,(72,(74,75))))))))),(82,((84,(83,(85,86))),((87,(89,(88,90))),(95,((91,96),(94,(92,93))))))))),(68,69))))))),(107,((106,((100,101),(105,(103,104)))),(102,108)))),(12,(14,(13,((15,16),(17,((18,19),(20,21))))))))))));
tree tnt_513 = [&U] 
(1,(3,(2,((4,(5,(99,(97,(6,98))))),((((11,(8,(7,(9,10)))),((24,(25,(22,23))),((26,((27,(((36,(34,35)),(53,((54,(55,56)),((57,(58,59)),((60,61),(63,(62,(64,65)))))))),((39,(37,38)),((40,41),((45,((44,(42,43)),(50,(46,(47,(48,49)))))),(51,52)))))),(33,(32,(29,(28,(30,31))))))),(71,(70,(((66,67),((81,(80,(79,(78,(77,(76,(73,(72,(74,75))))))))),(82,((84,(83,(85,86))),((87,(89,(88,90))),(95,((91,96),(94,(92,93))))))))),(68,69))))))),(107,((106,((100,101),(105,(103,104)))),(102,108)))),(12,(14,(13,((15,16),(17,((18,19),(20,21))))))))))));
tree tnt_514 = [&U] 
(1,(3,(2,((4,(5,(99,(97,(6,98))))),((((11,(8,(7,(9,10)))),((24,(25,(22,23))),((26,((27,(((36,(34,35)),(53,((54,(55,56)),((57,(58,59)),((60,61),(63,(62,(64,65)))))))),((39,(37,38)),((40,41),((45,((44,(42,43)),(50,(46,(47,(48,49)))))),(51,52)))))),(33,(32,(29,(28,(30,31))))))),(71,((70,((66,67),((81,(80,(79,(78,(77,(76,((72,73),(74,75)))))))),(82,((84,(83,(85,86))),((87,(89,(88,90))),(95,((91,96),(94,(92,93)))))))))),(68,69)))))),(107,((106,((100,101),(105,(103,104)))),(102,108)))),(12,(14,(13,((15,16),(17,((18,19),(20,21))))))))))));
tree tnt_515 = [&U] 
(1,(3,(2,((4,(5,(99,(97,(6,98))))),((((11,(8,(7,(9,10)))),((24,(25,(22,23))),((26,((27,(((36,(34,35)),(53,((54,(55,56)),((57,(58,59)),((60,61),(63,(62,(64,65)))))))),((39,(37,38)),((40,41),((45,((44,(42,43)),(50,(46,(47,(48,49)))))),(51,52)))))),(33,(32,(29,(28,(30,31))))))),(71,((70,((66,67),((81,(79,(80,(78,(77,(76,(73,(72,(74,75))))))))),(82,((84,(83,(85,86))),((87,(89,(88,90))),(95,((91,96),(94,(92,93)))))))))),(68,69)))))),(107,((106,((100,101),(105,(103,104)))),(102,108)))),(12,(14,(13,((15,16),(17,((18,19),(20,21))))))))))));
tree tnt_516 = [&U] 
(1,(3,(2,((4,(5,(99,(97,(6,98))))),((((11,(8,(7,(9,10)))),((24,(25,(22,23))),((26,((27,(((36,(34,35)),(53,((54,(55,56)),((57,(58,59)),((60,61),(63,(62,(64,65)))))))),((39,(37,38)),((40,41),((45,((44,(42,43)),(50,(46,(47,(48,49)))))),(51,52)))))),(33,(32,(29,(28,(30,31))))))),(71,((70,((66,67),((81,(80,(79,(78,(77,(76,(73,(72,(74,75))))))))),((82,((87,(89,(88,90))),(95,((91,96),(94,(92,93)))))),(84,(83,(85,86))))))),(68,69)))))),(107,((106,((100,101),(105,(103,104)))),(102,108)))),(12,(14,(13,((15,16),(17,((18,19),(20,21))))))))))));
tree tnt_517 = [&U] 
(1,(3,(2,((4,(5,(99,(97,(6,98))))),((((11,(8,(7,(9,10)))),((24,(25,(22,23))),((26,(27,((33,(32,(29,(28,(30,31))))),(((36,(34,35)),(53,((54,(55,56)),((57,(58,59)),((60,61),(63,(62,(64,65)))))))),((39,(37,38)),((40,41),((45,((44,(42,43)),(50,(46,(47,(48,49)))))),(51,52)))))))),(71,((70,((66,67),((81,(80,(79,(78,(77,(76,(73,(72,(74,75))))))))),(82,((84,(83,(85,86))),((87,(89,(88,90))),(95,((91,96),(94,(92,93)))))))))),(68,69)))))),(107,((106,((100,101),(105,(103,104)))),(102,108)))),(12,(14,(13,((15,16),(17,((18,19),(20,21))))))))))));
tree tnt_518 = [&U] 
(1,(3,(2,((4,(5,(99,(97,(6,98))))),((((11,(8,(7,(9,10)))),((24,(25,(22,23))),((26,(27,((32,(33,(29,(28,(30,31))))),(((36,(34,35)),(53,((54,(55,56)),((57,(58,59)),((60,61),(63,(62,(64,65)))))))),((39,(37,38)),((40,41),((45,((44,(42,43)),(50,(46,(47,(48,49)))))),(51,52)))))))),(71,((70,((66,67),((81,(80,(79,(78,(77,(76,(73,(72,(74,75))))))))),(82,((84,(83,(85,86))),((87,(89,(88,90))),(95,((91,96),(94,(92,93)))))))))),(68,69)))))),(107,((106,((100,101),(105,(103,104)))),(102,108)))),(12,(14,(13,((15,16),(17,((18,19),(20,21))))))))))));
tree tnt_519 = [&U] 
(1,(3,(2,((4,(5,(99,(97,(6,98))))),((((11,(8,(7,(9,10)))),((24,(25,(22,23))),((26,((27,(((36,(34,35)),((39,(37,38)),((40,41),((45,((44,(42,43)),(50,(46,(47,(48,49)))))),(51,52))))),(53,((54,(55,56)),((57,(58,59)),((60,61),(63,(62,(64,65))))))))),(33,(32,(29,(28,(30,31))))))),(71,((70,((66,67),((81,(80,(79,(78,(77,(76,(73,(72,(74,75))))))))),(82,((84,(83,(85,86))),((87,(89,(88,90))),(95,((91,96),(94,(92,93)))))))))),(68,69)))))),(107,((106,((100,101),(105,(103,104)))),(102,108)))),(12,(14,(13,((15,16),(17,((18,19),(20,21))))))))))));
tree tnt_520 = [&U] 
(1,(3,(2,((4,(5,(99,(97,(6,98))))),((((11,(8,(7,(9,10)))),((24,(25,(22,23))),((26,((27,(((36,(34,35)),(53,((54,(55,56)),((57,(58,59)),((60,61),(63,(62,(64,65)))))))),((39,(37,38)),((40,41),((45,((44,(42,43)),(50,(46,(47,(48,49)))))),(51,52)))))),(33,(32,(29,(28,(30,31))))))),(71,((70,((66,67),((81,(80,(79,(78,(77,((76,(72,73)),(74,75))))))),(82,((84,(83,(85,86))),((87,(89,(88,90))),(95,((91,96),(94,(92,93)))))))))),(68,69)))))),(107,((106,((100,101),(105,(103,104)))),(102,108)))),(12,(14,(13,((15,16),(17,((18,19),(20,21))))))))))));
tree tnt_521 = [&U] 
(1,(2,(3,((4,(5,(99,(98,(6,97))))),((((11,(8,(7,(9,10)))),((24,(25,(22,23))),((26,((27,(((36,(34,35)),(53,((54,(55,56)),((57,(58,59)),((60,61),(62,(63,(64,65)))))))),((37,(38,39)),((40,41),((45,((44,(42,43)),(50,(46,(47,(48,49)))))),(51,52)))))),(33,(32,(29,(28,(30,31))))))),(71,(70,(((66,67),((81,(80,(79,(78,(77,(76,((72,73),(74,75)))))))),(82,((84,(83,(85,86))),((87,(89,(88,90))),(95,((91,96),(94,(92,93))))))))),(68,69))))))),(107,((106,((100,101),(105,(103,104)))),(102,108)))),(12,((13,14),((15,16),(17,((18,19),(20,21)))))))))));
tree tnt_522 = [&U] 
(1,(3,(2,((4,(5,(99,(98,(6,97))))),((((11,(8,(7,(9,10)))),((24,(25,(22,23))),((26,((27,(((36,(34,35)),(53,((54,(55,56)),((57,(58,59)),((60,61),(62,(63,(64,65)))))))),((37,(38,39)),((40,41),((45,((44,(42,43)),(50,(46,(47,(48,49)))))),(51,52)))))),(33,(32,(29,(28,(30,31))))))),(71,(70,(((66,67),((81,(80,(79,(78,(77,(76,((72,73),(74,75)))))))),(82,((84,(83,(85,86))),((87,(89,(88,90))),(95,((91,96),(94,(92,93))))))))),(68,69))))))),(107,((106,((100,101),(105,(103,104)))),(102,108)))),(12,((13,14),((15,16),(17,((18,19),(20,21)))))))))));
tree tnt_523 = [&U] 
(1,(2,(3,(((4,5),(99,(98,(6,97)))),((((11,(8,(7,(9,10)))),((24,(25,(22,23))),((26,((27,(((36,(34,35)),(53,((54,(55,56)),((57,(58,59)),((60,61),(62,(63,(64,65)))))))),((37,(38,39)),((40,41),((45,((44,(42,43)),(50,(46,(47,(48,49)))))),(51,52)))))),(33,(32,(29,(28,(30,31))))))),(71,(70,(((66,67),((81,(80,(79,(78,(77,(76,((72,73),(74,75)))))))),(82,((84,(83,(85,86))),((87,(89,(88,90))),(95,((91,96),(94,(92,93))))))))),(68,69))))))),(107,((106,((100,101),(105,(103,104)))),(102,108)))),(12,((13,14),((15,16),(17,((18,19),(20,21)))))))))));
tree tnt_524 = [&U] 
(1,(2,(3,((4,(5,(99,(98,(6,97))))),((((11,(8,(7,(9,10)))),((24,(25,(22,23))),((26,(27,((33,(32,(29,(28,(30,31))))),(((36,(34,35)),(53,((54,(55,56)),((57,(58,59)),((60,61),(62,(63,(64,65)))))))),((37,(38,39)),((40,41),((45,((44,(42,43)),(50,(46,(47,(48,49)))))),(51,52)))))))),(71,(70,(((66,67),((81,(80,(79,(78,(77,(76,((72,73),(74,75)))))))),(82,((84,(83,(85,86))),((87,(89,(88,90))),(95,((91,96),(94,(92,93))))))))),(68,69))))))),(107,((106,((100,101),(105,(103,104)))),(102,108)))),(12,((13,14),((15,16),(17,((18,19),(20,21)))))))))));
tree tnt_525 = [&U] 
(1,(2,(3,((4,(5,(99,(98,(6,97))))),((((11,(8,(7,(9,10)))),((24,(25,(22,23))),((26,((27,(((36,(34,35)),(53,((54,(55,56)),((57,(58,59)),((60,61),(62,(63,(64,65)))))))),((37,(38,39)),((40,41),((45,((44,(42,43)),(50,(46,(47,(48,49)))))),(51,52)))))),(32,(33,(29,(28,(30,31))))))),(71,(70,(((66,67),((81,(80,(79,(78,(77,(76,((72,73),(74,75)))))))),(82,((84,(83,(85,86))),((87,(89,(88,90))),(95,((91,96),(94,(92,93))))))))),(68,69))))))),(107,((106,((100,101),(105,(103,104)))),(102,108)))),(12,((13,14),((15,16),(17,((18,19),(20,21)))))))))));
tree tnt_526 = [&U] 
(1,(2,(3,((4,(5,(99,(98,(6,97))))),((((11,(8,(7,(9,10)))),((24,(25,(22,23))),((26,((27,(((36,(34,35)),(53,((54,(55,56)),((57,(58,59)),((60,61),(62,(63,(64,65)))))))),(38,((37,39),((40,41),((45,((44,(42,43)),(50,(46,(47,(48,49)))))),(51,52))))))),(33,(32,(29,(28,(30,31))))))),(71,(70,(((66,67),((81,(80,(79,(78,(77,(76,((72,73),(74,75)))))))),(82,((84,(83,(85,86))),((87,(89,(88,90))),(95,((91,96),(94,(92,93))))))))),(68,69))))))),(107,((106,((100,101),(105,(103,104)))),(102,108)))),(12,((13,14),((15,16),(17,((18,19),(20,21)))))))))));
tree tnt_527 = [&U] 
(1,(2,(3,((4,(5,(99,(98,(6,97))))),((((11,(8,(7,(9,10)))),((24,(25,(22,23))),((26,((27,(((36,(34,35)),(53,((54,(55,56)),((57,(58,59)),((60,61),(62,(63,(64,65)))))))),((38,(37,39)),((40,41),((45,((44,(42,43)),(50,(46,(47,(48,49)))))),(51,52)))))),(33,(32,(29,(28,(30,31))))))),(71,(70,(((66,67),((81,(80,(79,(78,(77,(76,((72,73),(74,75)))))))),(82,((84,(83,(85,86))),((87,(89,(88,90))),(95,((91,96),(94,(92,93))))))))),(68,69))))))),(107,((106,((100,101),(105,(103,104)))),(102,108)))),(12,((13,14),((15,16),(17,((18,19),(20,21)))))))))));
tree tnt_528 = [&U] 
(1,(2,(3,((4,(5,(99,(98,(6,97))))),((((11,(8,(7,(9,10)))),((24,(25,(22,23))),((26,((27,(((36,(34,35)),(53,((54,(55,56)),((57,(58,59)),((60,61),(62,(63,(64,65)))))))),((37,(38,39)),((40,41),((45,((44,(42,43)),(50,(46,(47,(48,49)))))),(51,52)))))),(33,(32,(29,(28,(30,31))))))),(70,(71,(((66,67),((81,(80,(79,(78,(77,(76,((72,73),(74,75)))))))),(82,((84,(83,(85,86))),((87,(89,(88,90))),(95,((91,96),(94,(92,93))))))))),(68,69))))))),(107,((106,((100,101),(105,(103,104)))),(102,108)))),(12,((13,14),((15,16),(17,((18,19),(20,21)))))))))));
tree tnt_529 = [&U] 
(1,(2,(3,((4,(5,(99,(98,(6,97))))),((((11,(8,(7,(9,10)))),((24,(25,(22,23))),((26,((27,(((36,(34,35)),(53,((54,(55,56)),((57,(58,59)),((60,61),(62,(63,(64,65)))))))),((37,(38,39)),((40,41),((45,((44,(42,43)),(50,(46,(47,(48,49)))))),(51,52)))))),(33,(32,(29,(28,(30,31))))))),(71,((70,((66,67),((81,(80,(79,(78,(77,(76,((72,73),(74,75)))))))),(82,((84,(83,(85,86))),((87,(89,(88,90))),(95,((91,96),(94,(92,93)))))))))),(68,69)))))),(107,((106,((100,101),(105,(103,104)))),(102,108)))),(12,((13,14),((15,16),(17,((18,19),(20,21)))))))))));
tree tnt_530 = [&U] 
(1,(2,(3,((4,(5,(99,(98,(6,97))))),((((11,(8,(7,(9,10)))),((24,(25,(22,23))),((26,((27,(((36,(34,35)),(53,((54,(55,56)),((57,(58,59)),((60,61),(62,(63,(64,65)))))))),((37,(38,39)),((40,41),((45,((44,(42,43)),(50,(46,(47,(48,49)))))),(51,52)))))),(33,(32,(29,(28,(30,31))))))),(71,(70,(((66,67),((81,(80,(79,(78,(77,(76,(73,(72,(74,75))))))))),(82,((84,(83,(85,86))),((87,(89,(88,90))),(95,((91,96),(94,(92,93))))))))),(68,69))))))),(107,((106,((100,101),(105,(103,104)))),(102,108)))),(12,((13,14),((15,16),(17,((18,19),(20,21)))))))))));
tree tnt_531 = [&U] 
(1,(2,(3,((4,(5,(99,(97,(6,98))))),((((11,(8,(10,(7,9)))),((24,(25,(22,23))),((26,((27,(((36,(34,35)),(53,((54,(55,56)),((57,(58,59)),((60,61),((62,63),(64,65))))))),((39,(37,38)),((40,41),((45,((44,(42,43)),(50,(46,(49,(47,48)))))),(51,52)))))),(33,(32,(29,(28,(30,31))))))),(71,((70,((66,67),((81,(80,(79,(78,(77,(76,((72,73),(74,75)))))))),(82,((84,(83,(85,86))),((87,(89,(88,90))),(95,((91,96),(94,(92,93)))))))))),(68,69)))))),(107,((106,((100,101),(105,(103,104)))),(102,108)))),(12,((13,14),((15,16),(17,((18,19),(20,21)))))))))));
tree tnt_532 = [&U] 
(1,(2,(3,((4,(5,(99,(97,(6,98))))),((((11,(8,(10,(7,9)))),((24,(25,(22,23))),((26,((27,(((36,(34,35)),(53,((54,(55,56)),((57,(58,59)),((60,61),((62,63),(64,65))))))),((39,(37,38)),((40,41),((45,((44,(42,43)),(50,(46,(49,(47,48)))))),(51,52)))))),(33,(32,(29,(28,(30,31))))))),(70,(71,(((66,67),((81,(80,(79,(78,(77,(76,((72,73),(74,75)))))))),(82,((84,(83,(85,86))),((87,(89,(88,90))),(95,((91,96),(94,(92,93))))))))),(68,69))))))),(107,((106,((100,101),(105,(103,104)))),(102,108)))),(12,((13,14),((15,16),(17,((18,19),(20,21)))))))))));
tree tnt_533 = [&U] 
(1,(2,(3,((4,(5,(99,(97,(6,98))))),((((11,(8,(10,(7,9)))),((24,(25,(22,23))),((26,((27,(((36,(34,35)),(53,((54,(55,56)),((57,(58,59)),((60,61),((62,63),(64,65))))))),((39,(37,38)),((40,41),((45,((44,(42,43)),(50,(46,(49,(47,48)))))),(51,52)))))),(33,(32,(29,(28,(30,31))))))),(71,(70,(((66,67),((81,(80,(79,(78,(77,(76,((72,73),(74,75)))))))),(82,((84,(83,(85,86))),((87,(89,(88,90))),(95,((91,96),(94,(92,93))))))))),(68,69))))))),(107,((106,((100,101),(105,(103,104)))),(102,108)))),(12,((13,14),((15,16),(17,((18,19),(20,21)))))))))));
tree tnt_534 = [&U] 
(1,(2,(3,((4,(5,(99,(97,(6,98))))),((((11,(8,(10,(7,9)))),((24,(25,(22,23))),((26,((27,(((36,(34,35)),(53,((54,(55,56)),((57,(58,59)),((60,61),((62,63),(64,65))))))),((39,(37,38)),((40,41),((45,((44,(42,43)),(50,(46,(49,(47,48)))))),(51,52)))))),(33,(32,(29,(28,(30,31))))))),(71,((70,((66,67),((81,(80,(79,(78,(77,(76,(73,(72,(74,75))))))))),(82,((84,(83,(85,86))),((87,(89,(88,90))),(95,((91,96),(94,(92,93)))))))))),(68,69)))))),(107,((106,((100,101),(105,(103,104)))),(102,108)))),(12,((13,14),((15,16),(17,((18,19),(20,21)))))))))));
tree tnt_535 = [&U] 
(1,(2,(3,((4,(5,(99,(97,(6,98))))),((((11,(8,(10,(7,9)))),((24,(25,(22,23))),((26,((27,(((36,(34,35)),(53,((54,(55,56)),((57,(58,59)),((60,61),((62,63),(64,65))))))),((39,(37,38)),((40,41),((45,((44,(42,43)),(50,(46,(49,(47,48)))))),(51,52)))))),(33,(32,(29,(28,(30,31))))))),(71,((70,((66,67),((81,(80,(79,(78,(77,((76,(72,73)),(74,75))))))),(82,((84,(83,(85,86))),((87,(89,(88,90))),(95,((91,96),(94,(92,93)))))))))),(68,69)))))),(107,((106,((100,101),(105,(103,104)))),(102,108)))),(12,((13,14),((15,16),(17,((18,19),(20,21)))))))))));
tree tnt_536 = [&U] 
(1,(2,(3,((4,(5,(99,(97,(6,98))))),((((11,(8,(10,(7,9)))),((24,(25,(22,23))),((26,((27,(((36,(34,35)),(53,((54,(55,56)),((57,(58,59)),((60,61),((62,63),(64,65))))))),((39,(37,38)),((40,41),((45,((44,(42,43)),(50,(46,(49,(47,48)))))),(51,52)))))),(33,(32,(29,(28,(30,31))))))),(71,((70,((66,67),((81,(79,(80,(78,(77,(76,((72,73),(74,75)))))))),(82,((84,(83,(85,86))),((87,(89,(88,90))),(95,((91,96),(94,(92,93)))))))))),(68,69)))))),(107,((106,((100,101),(105,(103,104)))),(102,108)))),(12,((13,14),((15,16),(17,((18,19),(20,21)))))))))));
tree tnt_537 = [&U] 
(1,(2,(3,((4,(5,(99,(97,(6,98))))),((((11,(8,(10,(7,9)))),((24,(25,(22,23))),((26,((27,(((36,(34,35)),(53,((54,(55,56)),((57,(58,59)),((60,61),((62,63),(64,65))))))),((39,(37,38)),((40,41),((45,((44,(42,43)),(50,(46,(49,(47,48)))))),(51,52)))))),(33,(32,(29,(28,(30,31))))))),(71,((70,((66,67),((81,(80,(79,(78,(77,(76,((72,73),(74,75)))))))),((82,((87,(89,(88,90))),(95,((91,96),(94,(92,93)))))),(84,(83,(85,86))))))),(68,69)))))),(107,((106,((100,101),(105,(103,104)))),(102,108)))),(12,((13,14),((15,16),(17,((18,19),(20,21)))))))))));
tree tnt_538 = [&U] 
(1,(2,(3,(((4,5),(99,(97,(6,98)))),((((11,(8,(10,(7,9)))),((24,(25,(22,23))),((26,((27,(((36,(34,35)),(53,((54,(55,56)),((57,(58,59)),((60,61),((62,63),(64,65))))))),((39,(37,38)),((40,41),((45,((44,(42,43)),(50,(46,(49,(47,48)))))),(51,52)))))),(33,(32,(29,(28,(30,31))))))),(71,((70,((66,67),((81,(80,(79,(78,(77,(76,((72,73),(74,75)))))))),(82,((84,(83,(85,86))),((87,(89,(88,90))),(95,((91,96),(94,(92,93)))))))))),(68,69)))))),(107,((106,((100,101),(105,(103,104)))),(102,108)))),(12,((13,14),((15,16),(17,((18,19),(20,21)))))))))));
tree tnt_539 = [&U] 
(1,(2,(3,((4,(5,(99,(97,(6,98))))),((((11,(8,(10,(7,9)))),((24,(25,(22,23))),((26,(27,((33,(32,(29,(28,(30,31))))),(((36,(34,35)),(53,((54,(55,56)),((57,(58,59)),((60,61),((62,63),(64,65))))))),((39,(37,38)),((40,41),((45,((44,(42,43)),(50,(46,(49,(47,48)))))),(51,52)))))))),(71,((70,((66,67),((81,(80,(79,(78,(77,(76,((72,73),(74,75)))))))),(82,((84,(83,(85,86))),((87,(89,(88,90))),(95,((91,96),(94,(92,93)))))))))),(68,69)))))),(107,((106,((100,101),(105,(103,104)))),(102,108)))),(12,((13,14),((15,16),(17,((18,19),(20,21)))))))))));
tree tnt_540 = [&U] 
(1,(2,(3,((4,(5,(99,(97,(6,98))))),((((11,(8,(10,(7,9)))),((24,(25,(22,23))),((26,(27,((32,(33,(29,(28,(30,31))))),(((36,(34,35)),(53,((54,(55,56)),((57,(58,59)),((60,61),((62,63),(64,65))))))),((39,(37,38)),((40,41),((45,((44,(42,43)),(50,(46,(49,(47,48)))))),(51,52)))))))),(71,((70,((66,67),((81,(80,(79,(78,(77,(76,((72,73),(74,75)))))))),(82,((84,(83,(85,86))),((87,(89,(88,90))),(95,((91,96),(94,(92,93)))))))))),(68,69)))))),(107,((106,((100,101),(105,(103,104)))),(102,108)))),(12,((13,14),((15,16),(17,((18,19),(20,21)))))))))));
tree tnt_541 = [&U] 
(1,(3,(2,((4,(5,(99,(97,(6,98))))),((((11,(8,(7,(9,10)))),((24,(25,(22,23))),((26,(27,((33,(32,(29,(28,(30,31))))),((34,35),(36,((38,((37,39),((41,(40,(42,(43,44)))),(45,(52,(51,(50,(46,(49,(47,48)))))))))),(53,((54,(55,56)),((57,(58,59)),((60,61),((62,63),(64,65)))))))))))),(70,(71,(((66,67),((81,(80,(79,(78,(77,(76,(73,(72,(74,75))))))))),(82,(((83,84),(85,86)),((87,(89,(88,90))),(95,((91,96),(94,(92,93))))))))),(68,69))))))),(107,((106,((100,101),(105,(103,104)))),(102,108)))),(12,((13,14),((15,16),(17,((18,19),(20,21)))))))))));
tree tnt_542 = [&U] 
(1,(3,(2,((4,(5,(99,(97,(6,98))))),((((11,(8,(7,(9,10)))),((24,(25,(22,23))),((26,(27,((33,(32,(29,(28,(30,31))))),((34,35),(36,(((38,(37,39)),((41,(40,(42,(43,44)))),(45,(52,(51,(50,(46,(49,(47,48))))))))),(53,((54,(55,56)),((57,(58,59)),((60,61),((62,63),(64,65)))))))))))),(70,(71,(((66,67),((81,(80,(79,(78,(77,(76,(73,(72,(74,75))))))))),(82,(((83,84),(85,86)),((87,(89,(88,90))),(95,((91,96),(94,(92,93))))))))),(68,69))))))),(107,((106,((100,101),(105,(103,104)))),(102,108)))),(12,((13,14),((15,16),(17,((18,19),(20,21)))))))))));
tree tnt_543 = [&U] 
(1,(3,(2,((4,(5,(99,(97,(6,98))))),((((11,(8,(7,(9,10)))),((24,(25,(22,23))),((26,(27,((33,(32,(29,(28,(30,31))))),((34,35),(36,((38,((37,39),((41,(40,(42,(43,44)))),(45,(52,(51,(50,(46,(49,(47,48)))))))))),(53,((54,(55,56)),((57,(58,59)),((60,61),((62,63),(64,65)))))))))))),(70,(71,(((66,67),((81,(80,(79,(78,(77,((76,(72,73)),(74,75))))))),(82,(((83,84),(85,86)),((87,(89,(88,90))),(95,((91,96),(94,(92,93))))))))),(68,69))))))),(107,((106,((100,101),(105,(103,104)))),(102,108)))),(12,((13,14),((15,16),(17,((18,19),(20,21)))))))))));
tree tnt_544 = [&U] 
(1,(3,(2,((4,(5,(99,(97,(6,98))))),((((11,(8,(7,(9,10)))),((24,(25,(22,23))),((26,(27,((33,(32,(29,(28,(30,31))))),((34,35),(36,((38,((37,39),((41,(40,(42,(43,44)))),(45,(52,(51,(50,(46,(49,(47,48)))))))))),(53,((54,(55,56)),((57,(58,59)),((60,61),((62,63),(64,65)))))))))))),(70,(71,(((66,67),((81,(80,(79,(78,(77,(76,((72,73),(74,75)))))))),(82,(((83,84),(85,86)),((87,(89,(88,90))),(95,((91,96),(94,(92,93))))))))),(68,69))))))),(107,((106,((100,101),(105,(103,104)))),(102,108)))),(12,((13,14),((15,16),(17,((18,19),(20,21)))))))))));
tree tnt_545 = [&U] 
(1,(3,(2,((4,(5,(99,(97,(6,98))))),((((11,(8,(7,(9,10)))),((24,(25,(22,23))),((26,(27,((33,(32,(29,(28,(30,31))))),((34,35),(36,((38,((37,39),((41,(40,(42,(43,44)))),(45,(52,(51,(50,(46,(49,(47,48)))))))))),(53,((54,(55,56)),((57,(58,59)),((60,61),((62,63),(64,65)))))))))))),(70,(71,(((66,67),((81,(80,(79,(78,(77,(76,(73,(72,(74,75))))))))),((82,((87,(89,(88,90))),(95,((91,96),(94,(92,93)))))),((83,84),(85,86))))),(68,69))))))),(107,((106,((100,101),(105,(103,104)))),(102,108)))),(12,((13,14),((15,16),(17,((18,19),(20,21)))))))))));
tree tnt_546 = [&U] 
(1,(2,(3,((4,(5,(99,(97,(6,98))))),((((11,(8,(7,(9,10)))),((24,(25,(22,23))),((26,(27,((33,(32,(29,(28,(30,31))))),((34,35),(36,((38,((37,39),((41,(40,(42,(43,44)))),(45,(52,(51,(50,(46,(49,(47,48)))))))))),(53,((54,(55,56)),((57,(58,59)),((60,61),((62,63),(64,65)))))))))))),(70,(71,(((66,67),((81,(80,(79,(78,(77,(76,(73,(72,(74,75))))))))),(82,(((83,84),(85,86)),((87,(89,(88,90))),(95,((91,96),(94,(92,93))))))))),(68,69))))))),(107,((106,((100,101),(105,(103,104)))),(102,108)))),(12,((13,14),((15,16),(17,((18,19),(20,21)))))))))));
tree tnt_547 = [&U] 
(1,(3,(2,((4,(5,(99,(97,(6,98))))),((((11,(8,(7,(9,10)))),((24,(25,(22,23))),((26,(27,((33,(32,(29,(28,(30,31))))),((34,35),(36,(((37,(38,39)),((41,(40,(42,(43,44)))),(45,(52,(51,(50,(46,(49,(47,48))))))))),(53,((54,(55,56)),((57,(58,59)),((60,61),((62,63),(64,65)))))))))))),(70,(71,(((66,67),((81,(80,(79,(78,(77,(76,(73,(72,(74,75))))))))),(82,(((83,84),(85,86)),((87,(89,(88,90))),(95,((91,96),(94,(92,93))))))))),(68,69))))))),(107,((106,((100,101),(105,(103,104)))),(102,108)))),(12,((13,14),((15,16),(17,((18,19),(20,21)))))))))));
tree tnt_548 = [&U] 
(1,(3,(2,((4,(5,(99,(97,(6,98))))),((((11,(8,(7,(9,10)))),((24,(25,(22,23))),((26,(27,((33,(32,(29,(28,(30,31))))),((34,35),(36,((38,((37,39),((41,(40,(42,(43,44)))),(45,(52,(51,(50,(46,(49,(47,48)))))))))),(53,((54,(55,56)),((57,(58,59)),((60,61),((62,63),(64,65)))))))))))),(71,(70,(((66,67),((81,(80,(79,(78,(77,(76,(73,(72,(74,75))))))))),(82,(((83,84),(85,86)),((87,(89,(88,90))),(95,((91,96),(94,(92,93))))))))),(68,69))))))),(107,((106,((100,101),(105,(103,104)))),(102,108)))),(12,((13,14),((15,16),(17,((18,19),(20,21)))))))))));
tree tnt_549 = [&U] 
(1,(3,(2,((4,(5,(99,(97,(6,98))))),((((11,(8,(7,(9,10)))),((24,(25,(22,23))),((26,(27,((33,(32,(29,(28,(30,31))))),((34,35),(36,((38,((37,39),((41,(40,(42,(43,44)))),(45,(52,(51,(50,(46,(49,(47,48)))))))))),(53,((54,(55,56)),((57,(58,59)),((60,61),((62,63),(64,65)))))))))))),(71,((70,((66,67),((81,(80,(79,(78,(77,(76,(73,(72,(74,75))))))))),(82,(((83,84),(85,86)),((87,(89,(88,90))),(95,((91,96),(94,(92,93)))))))))),(68,69)))))),(107,((106,((100,101),(105,(103,104)))),(102,108)))),(12,((13,14),((15,16),(17,((18,19),(20,21)))))))))));
tree tnt_550 = [&U] 
(1,(3,(2,((4,(5,(99,(97,(6,98))))),((((11,(8,(7,(9,10)))),((24,(25,(22,23))),((26,(27,((33,(32,(29,(28,(30,31))))),((34,35),(36,((38,((37,39),((41,(40,(42,(43,44)))),(45,(52,(51,(50,(46,(49,(47,48)))))))))),(53,((54,(55,56)),((57,(58,59)),((60,61),((62,63),(64,65)))))))))))),(70,(71,(((66,67),((81,(79,(80,(78,(77,(76,(73,(72,(74,75))))))))),(82,(((83,84),(85,86)),((87,(89,(88,90))),(95,((91,96),(94,(92,93))))))))),(68,69))))))),(107,((106,((100,101),(105,(103,104)))),(102,108)))),(12,((13,14),((15,16),(17,((18,19),(20,21)))))))))));
tree tnt_551 = [&U] 
(1,(2,(3,(((4,5),(99,(97,(6,98)))),((((11,(8,(7,(9,10)))),((24,(25,(22,23))),((26,(27,((33,(32,(29,(28,(30,31))))),(((36,(34,35)),(53,((54,(55,56)),((57,(58,59)),((60,61),(62,(63,(64,65)))))))),((37,(38,39)),(((40,41),(51,52)),(45,((44,(42,43)),(50,(46,(48,(47,49)))))))))))),(71,(70,(((66,67),((81,(79,(80,(78,(77,((72,(73,76)),(74,75))))))),(82,(((83,84),(85,86)),((87,(89,(88,90))),(95,((91,96),(94,(92,93))))))))),(68,69))))))),(107,((106,((100,101),(105,(103,104)))),(102,108)))),(12,((13,14),((15,16),(17,((18,19),(20,21)))))))))));
tree tnt_552 = [&U] 
(1,(2,(3,(((4,5),(99,(97,(6,98)))),((((11,(8,(7,(9,10)))),((24,(25,(22,23))),((26,(27,((33,(32,(29,(28,(30,31))))),(((36,(34,35)),(53,((54,(55,56)),((57,(58,59)),((60,61),(62,(63,(64,65)))))))),((37,(38,39)),(((40,41),(51,52)),(45,((44,(42,43)),(50,(46,(48,(47,49)))))))))))),(71,(70,(((66,67),((81,(80,(79,(78,(77,((72,(73,76)),(74,75))))))),(82,(((83,84),(85,86)),((87,(89,(88,90))),(95,((91,96),(94,(92,93))))))))),(68,69))))))),(107,((106,((100,101),(105,(103,104)))),(102,108)))),(12,((13,14),((15,16),(17,((18,19),(20,21)))))))))));
tree tnt_553 = [&U] 
(1,(2,(3,(((4,5),(99,(97,(6,98)))),((((11,(8,(7,(9,10)))),((24,(25,(22,23))),((26,(27,((33,(32,(29,(28,(30,31))))),(((36,(34,35)),(53,((54,(55,56)),((57,(58,59)),((60,61),(62,(63,(64,65)))))))),((37,(38,39)),(((40,41),(51,52)),(45,((44,(42,43)),(50,(46,(48,(47,49)))))))))))),(71,(70,(((66,67),((81,(79,(80,(78,(77,((72,(73,76)),(74,75))))))),((82,((87,(89,(88,90))),(95,((91,96),(94,(92,93)))))),((83,84),(85,86))))),(68,69))))))),(107,((106,((100,101),(105,(103,104)))),(102,108)))),(12,((13,14),((15,16),(17,((18,19),(20,21)))))))))));
tree tnt_554 = [&U] 
(1,(2,(3,((4,(5,(99,(97,(6,98))))),((((11,(8,(7,(9,10)))),((24,(25,(22,23))),((26,(27,((33,(32,(29,(28,(30,31))))),(((36,(34,35)),(53,((54,(55,56)),((57,(58,59)),((60,61),(62,(63,(64,65)))))))),((37,(38,39)),(((40,41),(51,52)),(45,((44,(42,43)),(50,(46,(48,(47,49)))))))))))),(71,(70,(((66,67),((81,(79,(80,(78,(77,((72,(73,76)),(74,75))))))),(82,(((83,84),(85,86)),((87,(89,(88,90))),(95,((91,96),(94,(92,93))))))))),(68,69))))))),(107,((106,((100,101),(105,(103,104)))),(102,108)))),(12,((13,14),((15,16),(17,((18,19),(20,21)))))))))));
tree tnt_555 = [&U] 
(1,(2,(3,(((4,5),(99,(97,(6,98)))),((((11,(8,(7,(9,10)))),((24,(25,(22,23))),((26,((27,(((36,(34,35)),(53,((54,(55,56)),((57,(58,59)),((60,61),(62,(63,(64,65)))))))),((37,(38,39)),(((40,41),(51,52)),(45,((44,(42,43)),(50,(46,(48,(47,49)))))))))),(33,(32,(29,(28,(30,31))))))),(71,(70,(((66,67),((81,(79,(80,(78,(77,((72,(73,76)),(74,75))))))),(82,(((83,84),(85,86)),((87,(89,(88,90))),(95,((91,96),(94,(92,93))))))))),(68,69))))))),(107,((106,((100,101),(105,(103,104)))),(102,108)))),(12,((13,14),((15,16),(17,((18,19),(20,21)))))))))));
tree tnt_556 = [&U] 
(1,(2,(3,(((4,5),(99,(97,(6,98)))),((((11,(8,(7,(9,10)))),((24,(25,(22,23))),((26,((27,(((36,(34,35)),(53,((54,(55,56)),((57,(58,59)),((60,61),(62,(63,(64,65)))))))),((37,(38,39)),(((40,41),(51,52)),(45,((44,(42,43)),(50,(46,(48,(47,49)))))))))),(32,(33,(29,(28,(30,31))))))),(71,(70,(((66,67),((81,(79,(80,(78,(77,((72,(73,76)),(74,75))))))),(82,(((83,84),(85,86)),((87,(89,(88,90))),(95,((91,96),(94,(92,93))))))))),(68,69))))))),(107,((106,((100,101),(105,(103,104)))),(102,108)))),(12,((13,14),((15,16),(17,((18,19),(20,21)))))))))));
tree tnt_557 = [&U] 
(1,(2,(3,(((4,5),(99,(97,(6,98)))),((((11,(8,(7,(9,10)))),((24,(25,(22,23))),((26,(27,((33,(32,(29,(28,(30,31))))),(((36,(34,35)),((37,(38,39)),(((40,41),(51,52)),(45,((44,(42,43)),(50,(46,(48,(47,49))))))))),(53,((54,(55,56)),((57,(58,59)),((60,61),(62,(63,(64,65))))))))))),(71,(70,(((66,67),((81,(79,(80,(78,(77,((72,(73,76)),(74,75))))))),(82,(((83,84),(85,86)),((87,(89,(88,90))),(95,((91,96),(94,(92,93))))))))),(68,69))))))),(107,((106,((100,101),(105,(103,104)))),(102,108)))),(12,((13,14),((15,16),(17,((18,19),(20,21)))))))))));
tree tnt_558 = [&U] 
(1,(2,(3,(((4,5),(99,(97,(6,98)))),((((11,(8,(7,(9,10)))),((24,(25,(22,23))),((26,(27,((33,(32,(29,(28,(30,31))))),(((36,(34,35)),(53,((54,(55,56)),((57,(58,59)),((60,61),(62,(63,(64,65)))))))),((37,(38,39)),(((40,41),(51,52)),(45,((44,(42,43)),(50,(46,(48,(47,49)))))))))))),(71,((70,((66,67),((81,(79,(80,(78,(77,((72,(73,76)),(74,75))))))),(82,(((83,84),(85,86)),((87,(89,(88,90))),(95,((91,96),(94,(92,93)))))))))),(68,69)))))),(107,((106,((100,101),(105,(103,104)))),(102,108)))),(12,((13,14),((15,16),(17,((18,19),(20,21)))))))))));
tree tnt_559 = [&U] 
(1,(2,(3,(((4,5),(99,(97,(6,98)))),((((11,(8,(7,(9,10)))),((24,(25,(22,23))),((26,(27,((32,(33,(29,(28,(30,31))))),(((36,(34,35)),(53,((54,(55,56)),((57,(58,59)),((60,61),(62,(63,(64,65)))))))),((37,(38,39)),(((40,41),(51,52)),(45,((44,(42,43)),(50,(46,(48,(47,49)))))))))))),(71,(70,(((66,67),((81,(79,(80,(78,(77,((72,(73,76)),(74,75))))))),(82,(((83,84),(85,86)),((87,(89,(88,90))),(95,((91,96),(94,(92,93))))))))),(68,69))))))),(107,((106,((100,101),(105,(103,104)))),(102,108)))),(12,((13,14),((15,16),(17,((18,19),(20,21)))))))))));
tree tnt_560 = [&U] 
(1,(2,(3,(((4,5),(99,(97,(6,98)))),((((11,(8,(7,(9,10)))),((24,(25,(22,23))),((26,(27,((33,(32,(29,(28,(30,31))))),(((36,(34,35)),(53,((54,(55,56)),((57,(58,59)),((60,61),(62,(63,(64,65)))))))),(38,((37,39),(((40,41),(51,52)),(45,((44,(42,43)),(50,(46,(48,(47,49))))))))))))),(71,(70,(((66,67),((81,(79,(80,(78,(77,((72,(73,76)),(74,75))))))),(82,(((83,84),(85,86)),((87,(89,(88,90))),(95,((91,96),(94,(92,93))))))))),(68,69))))))),(107,((106,((100,101),(105,(103,104)))),(102,108)))),(12,((13,14),((15,16),(17,((18,19),(20,21)))))))))));
tree tnt_561 = [&U] 
(1,(2,(3,((4,(5,(99,(98,(6,97))))),((((11,(8,(9,(7,10)))),((24,(25,(22,23))),((26,((27,(((36,(34,35)),(53,((54,(55,56)),((57,(58,59)),((60,61),((62,63),(64,65))))))),((38,(37,39)),(((40,41),(45,((44,(42,43)),(50,(46,(47,(48,49))))))),(51,52))))),(32,(33,(29,(28,(30,31))))))),(71,(70,(((66,67),((81,(79,(80,(78,(77,((72,(73,76)),(74,75))))))),(82,((83,(84,(85,86))),((87,(89,(88,90))),((95,(91,96)),(94,(92,93)))))))),(68,69))))))),(107,((106,((100,101),(105,(103,104)))),(102,108)))),(12,((13,14),((15,16),(17,((18,19),(20,21)))))))))));
tree tnt_562 = [&U] 
(1,(2,(3,((4,(5,(99,(98,(6,97))))),((((11,(8,(9,(7,10)))),((24,(25,(22,23))),((26,((27,(((36,(34,35)),(53,((54,(55,56)),((57,(58,59)),((60,61),((62,63),(64,65))))))),((38,(37,39)),(((40,41),(45,((44,(42,43)),(50,(46,(47,(48,49))))))),(51,52))))),(32,(33,(29,(28,(30,31))))))),(71,(70,(((66,67),((81,(80,(79,(78,(77,((72,(73,76)),(74,75))))))),(82,((83,(84,(85,86))),((87,(89,(88,90))),((95,(91,96)),(94,(92,93)))))))),(68,69))))))),(107,((106,((100,101),(105,(103,104)))),(102,108)))),(12,((13,14),((15,16),(17,((18,19),(20,21)))))))))));
tree tnt_563 = [&U] 
(1,(2,(3,((4,(5,(99,(98,(6,97))))),((((11,(8,(9,(7,10)))),((24,(25,(22,23))),((26,((27,(((36,(34,35)),(53,((54,(55,56)),((57,(58,59)),((60,61),((62,63),(64,65))))))),((38,(37,39)),(((40,41),(45,((44,(42,43)),(50,(46,(47,(48,49))))))),(51,52))))),(32,(33,(29,(28,(30,31))))))),(71,(70,(((66,67),((81,(79,(80,(78,(77,((72,(73,76)),(74,75))))))),((82,((87,(89,(88,90))),((95,(91,96)),(94,(92,93))))),(83,(84,(85,86)))))),(68,69))))))),(107,((106,((100,101),(105,(103,104)))),(102,108)))),(12,((13,14),((15,16),(17,((18,19),(20,21)))))))))));
tree tnt_564 = [&U] 
(1,(2,(3,((4,(5,(99,(97,(6,98))))),((((11,(8,(9,(7,10)))),((24,(25,(22,23))),((26,((27,(((36,(34,35)),(53,((54,(55,56)),((57,(58,59)),((60,61),((62,63),(64,65))))))),((38,(37,39)),(((40,41),(45,((44,(42,43)),(50,(46,(47,(48,49))))))),(51,52))))),(32,(33,(29,(28,(30,31))))))),(71,(70,(((66,67),((81,(79,(80,(78,(77,((72,(73,76)),(74,75))))))),(82,((83,(84,(85,86))),((87,(89,(88,90))),((95,(91,96)),(94,(92,93)))))))),(68,69))))))),(107,((106,((100,101),(105,(103,104)))),(102,108)))),(12,((13,14),((15,16),(17,((18,19),(20,21)))))))))));
tree tnt_565 = [&U] 
(1,(2,(3,(((4,5),(99,(98,(6,97)))),((((11,(8,(9,(7,10)))),((24,(25,(22,23))),((26,((27,(((36,(34,35)),(53,((54,(55,56)),((57,(58,59)),((60,61),((62,63),(64,65))))))),((38,(37,39)),(((40,41),(45,((44,(42,43)),(50,(46,(47,(48,49))))))),(51,52))))),(32,(33,(29,(28,(30,31))))))),(71,(70,(((66,67),((81,(79,(80,(78,(77,((72,(73,76)),(74,75))))))),(82,((83,(84,(85,86))),((87,(89,(88,90))),((95,(91,96)),(94,(92,93)))))))),(68,69))))))),(107,((106,((100,101),(105,(103,104)))),(102,108)))),(12,((13,14),((15,16),(17,((18,19),(20,21)))))))))));
tree tnt_566 = [&U] 
(1,(2,(3,((4,(5,(99,(98,(6,97))))),((((11,(8,(9,(7,10)))),((24,(25,(22,23))),((26,(27,((32,(33,(29,(28,(30,31))))),(((36,(34,35)),(53,((54,(55,56)),((57,(58,59)),((60,61),((62,63),(64,65))))))),((38,(37,39)),(((40,41),(45,((44,(42,43)),(50,(46,(47,(48,49))))))),(51,52))))))),(71,(70,(((66,67),((81,(79,(80,(78,(77,((72,(73,76)),(74,75))))))),(82,((83,(84,(85,86))),((87,(89,(88,90))),((95,(91,96)),(94,(92,93)))))))),(68,69))))))),(107,((106,((100,101),(105,(103,104)))),(102,108)))),(12,((13,14),((15,16),(17,((18,19),(20,21)))))))))));
tree tnt_567 = [&U] 
(1,(2,(3,((4,(5,(99,(98,(6,97))))),((((11,(8,(9,(7,10)))),((24,(25,(22,23))),((26,(27,((33,(32,(29,(28,(30,31))))),(((36,(34,35)),(53,((54,(55,56)),((57,(58,59)),((60,61),((62,63),(64,65))))))),((38,(37,39)),(((40,41),(45,((44,(42,43)),(50,(46,(47,(48,49))))))),(51,52))))))),(71,(70,(((66,67),((81,(79,(80,(78,(77,((72,(73,76)),(74,75))))))),(82,((83,(84,(85,86))),((87,(89,(88,90))),((95,(91,96)),(94,(92,93)))))))),(68,69))))))),(107,((106,((100,101),(105,(103,104)))),(102,108)))),(12,((13,14),((15,16),(17,((18,19),(20,21)))))))))));
tree tnt_568 = [&U] 
(1,(2,(3,((4,(5,(99,(98,(6,97))))),((((11,(8,(9,(7,10)))),((24,(25,(22,23))),((26,((27,(((36,(34,35)),(53,((54,(55,56)),((57,(58,59)),((60,61),((62,63),(64,65))))))),((38,(37,39)),(((40,41),(45,((44,(42,43)),(50,(46,(47,(48,49))))))),(51,52))))),(32,(33,(29,(28,(30,31))))))),(71,((70,((66,67),((81,(79,(80,(78,(77,((72,(73,76)),(74,75))))))),(82,((83,(84,(85,86))),((87,(89,(88,90))),((95,(91,96)),(94,(92,93))))))))),(68,69)))))),(107,((106,((100,101),(105,(103,104)))),(102,108)))),(12,((13,14),((15,16),(17,((18,19),(20,21)))))))))));
tree tnt_569 = [&U] 
(1,(2,(3,((4,(5,(99,(98,(6,97))))),((((11,(8,(9,(7,10)))),((24,(25,(22,23))),((26,((27,(((36,(34,35)),(53,((54,(55,56)),((57,(58,59)),((60,61),((62,63),(64,65))))))),((37,39),(38,(((40,41),(45,((44,(42,43)),(50,(46,(47,(48,49))))))),(51,52)))))),(32,(33,(29,(28,(30,31))))))),(71,(70,(((66,67),((81,(79,(80,(78,(77,((72,(73,76)),(74,75))))))),(82,((83,(84,(85,86))),((87,(89,(88,90))),((95,(91,96)),(94,(92,93)))))))),(68,69))))))),(107,((106,((100,101),(105,(103,104)))),(102,108)))),(12,((13,14),((15,16),(17,((18,19),(20,21)))))))))));
tree tnt_570 = [&U] 
(1,(3,(2,((4,(5,(99,(98,(6,97))))),((((11,(8,(9,(7,10)))),((24,(25,(22,23))),((26,((27,(((36,(34,35)),(53,((54,(55,56)),((57,(58,59)),((60,61),((62,63),(64,65))))))),((38,(37,39)),(((40,41),(45,((44,(42,43)),(50,(46,(47,(48,49))))))),(51,52))))),(32,(33,(29,(28,(30,31))))))),(71,(70,(((66,67),((81,(79,(80,(78,(77,((72,(73,76)),(74,75))))))),(82,((83,(84,(85,86))),((87,(89,(88,90))),((95,(91,96)),(94,(92,93)))))))),(68,69))))))),(107,((106,((100,101),(105,(103,104)))),(102,108)))),(12,((13,14),((15,16),(17,((18,19),(20,21)))))))))));
tree tnt_571 = [&U] 
(1,(3,(2,((4,(5,(99,(98,(6,97))))),((((11,(8,(10,(7,9)))),((24,(25,(22,23))),((26,((27,(((36,(34,35)),((37,(38,39)),((40,41),((45,((44,(42,43)),(50,(46,(49,(47,48)))))),(51,52))))),(53,((54,(55,56)),((57,(58,59)),((60,61),((62,63),(64,65)))))))),(33,(32,(29,(28,(30,31))))))),(70,(71,(((66,67),((81,(80,(79,(78,(77,(76,((72,73),(74,75)))))))),((82,((87,(89,(88,90))),(95,((91,96),(94,(92,93)))))),((83,84),(85,86))))),(68,69))))))),(107,((106,((100,101),(105,(103,104)))),(102,108)))),(12,(14,(13,((15,16),(17,((18,19),(20,21))))))))))));
tree tnt_572 = [&U] 
(1,(3,(2,((4,(5,(99,(98,(6,97))))),((((11,(8,(10,(7,9)))),((24,(25,(22,23))),((26,(27,((33,(32,(29,(28,(30,31))))),(((36,(34,35)),((37,(38,39)),((40,41),((45,((44,(42,43)),(50,(46,(49,(47,48)))))),(51,52))))),(53,((54,(55,56)),((57,(58,59)),((60,61),((62,63),(64,65)))))))))),(70,(71,(((66,67),((81,(80,(79,(78,(77,(76,((72,73),(74,75)))))))),((82,((87,(89,(88,90))),(95,((91,96),(94,(92,93)))))),((83,84),(85,86))))),(68,69))))))),(107,((106,((100,101),(105,(103,104)))),(102,108)))),(12,(14,(13,((15,16),(17,((18,19),(20,21))))))))))));
tree tnt_573 = [&U] 
(1,(3,(2,((4,(5,(99,(98,(6,97))))),((((11,(8,(10,(7,9)))),((24,(25,(22,23))),((26,((27,(((36,(34,35)),(53,((54,(55,56)),((57,(58,59)),((60,61),((62,63),(64,65))))))),((37,(38,39)),((40,41),((45,((44,(42,43)),(50,(46,(49,(47,48)))))),(51,52)))))),(33,(32,(29,(28,(30,31))))))),(70,(71,(((66,67),((81,(80,(79,(78,(77,(76,((72,73),(74,75)))))))),((82,((87,(89,(88,90))),(95,((91,96),(94,(92,93)))))),((83,84),(85,86))))),(68,69))))))),(107,((106,((100,101),(105,(103,104)))),(102,108)))),(12,(14,(13,((15,16),(17,((18,19),(20,21))))))))))));
tree tnt_574 = [&U] 
(1,(3,(2,((4,(5,(99,(98,(6,97))))),((((11,(8,(10,(7,9)))),((24,(25,(22,23))),((26,((27,(((36,(34,35)),((37,(38,39)),((40,41),((45,((44,(42,43)),(50,(46,(49,(47,48)))))),(51,52))))),(53,((54,(55,56)),((57,(58,59)),((60,61),((62,63),(64,65)))))))),(33,(32,(29,(28,(30,31))))))),(70,(71,(((66,67),((81,(80,(79,(78,(77,((76,(72,73)),(74,75))))))),((82,((87,(89,(88,90))),(95,((91,96),(94,(92,93)))))),((83,84),(85,86))))),(68,69))))))),(107,((106,((100,101),(105,(103,104)))),(102,108)))),(12,(14,(13,((15,16),(17,((18,19),(20,21))))))))))));
tree tnt_575 = [&U] 
(1,(3,(2,((4,(5,(99,(98,(6,97))))),((((11,(8,(10,(7,9)))),((24,(25,(22,23))),((26,((27,(((36,(34,35)),((37,(38,39)),((40,41),((45,((44,(42,43)),(50,(46,(49,(47,48)))))),(51,52))))),(53,((54,(55,56)),((57,(58,59)),((60,61),((62,63),(64,65)))))))),(33,(32,(29,(28,(30,31))))))),(70,(71,(((66,67),((81,(80,(79,(78,(77,(76,(73,(72,(74,75))))))))),((82,((87,(89,(88,90))),(95,((91,96),(94,(92,93)))))),((83,84),(85,86))))),(68,69))))))),(107,((106,((100,101),(105,(103,104)))),(102,108)))),(12,(14,(13,((15,16),(17,((18,19),(20,21))))))))))));
tree tnt_576 = [&U] 
(1,(3,(2,((4,(5,(99,(98,(6,97))))),((((11,(8,(10,(7,9)))),((24,(25,(22,23))),((26,((27,(((36,(34,35)),((37,(38,39)),((40,41),((45,((44,(42,43)),(50,(46,(49,(47,48)))))),(51,52))))),(53,((54,(55,56)),((57,(58,59)),((60,61),((62,63),(64,65)))))))),(33,(32,(29,(28,(30,31))))))),(70,(71,(((66,67),((81,(80,(79,(78,(77,(76,((72,73),(74,75)))))))),(82,(((83,84),(85,86)),((87,(89,(88,90))),(95,((91,96),(94,(92,93))))))))),(68,69))))))),(107,((106,((100,101),(105,(103,104)))),(102,108)))),(12,(14,(13,((15,16),(17,((18,19),(20,21))))))))))));
tree tnt_577 = [&U] 
(1,(2,(3,((4,(5,(99,(98,(6,97))))),((((11,(8,(10,(7,9)))),((24,(25,(22,23))),((26,((27,(((36,(34,35)),((37,(38,39)),((40,41),((45,((44,(42,43)),(50,(46,(49,(47,48)))))),(51,52))))),(53,((54,(55,56)),((57,(58,59)),((60,61),((62,63),(64,65)))))))),(33,(32,(29,(28,(30,31))))))),(70,(71,(((66,67),((81,(80,(79,(78,(77,(76,((72,73),(74,75)))))))),((82,((87,(89,(88,90))),(95,((91,96),(94,(92,93)))))),((83,84),(85,86))))),(68,69))))))),(107,((106,((100,101),(105,(103,104)))),(102,108)))),(12,(14,(13,((15,16),(17,((18,19),(20,21))))))))))));
tree tnt_578 = [&U] 
(1,(3,(2,((4,(5,(99,(98,(6,97))))),((((11,(8,(10,(7,9)))),((24,(25,(22,23))),((26,((27,(((36,(34,35)),(38,((37,39),((40,41),((45,((44,(42,43)),(50,(46,(49,(47,48)))))),(51,52)))))),(53,((54,(55,56)),((57,(58,59)),((60,61),((62,63),(64,65)))))))),(33,(32,(29,(28,(30,31))))))),(70,(71,(((66,67),((81,(80,(79,(78,(77,(76,((72,73),(74,75)))))))),((82,((87,(89,(88,90))),(95,((91,96),(94,(92,93)))))),((83,84),(85,86))))),(68,69))))))),(107,((106,((100,101),(105,(103,104)))),(102,108)))),(12,(14,(13,((15,16),(17,((18,19),(20,21))))))))))));
tree tnt_579 = [&U] 
(1,(3,(2,((4,(5,(99,(98,(6,97))))),((((11,(8,(10,(7,9)))),((24,(25,(22,23))),((26,((27,(((36,(34,35)),((38,(37,39)),((40,41),((45,((44,(42,43)),(50,(46,(49,(47,48)))))),(51,52))))),(53,((54,(55,56)),((57,(58,59)),((60,61),((62,63),(64,65)))))))),(33,(32,(29,(28,(30,31))))))),(70,(71,(((66,67),((81,(80,(79,(78,(77,(76,((72,73),(74,75)))))))),((82,((87,(89,(88,90))),(95,((91,96),(94,(92,93)))))),((83,84),(85,86))))),(68,69))))))),(107,((106,((100,101),(105,(103,104)))),(102,108)))),(12,(14,(13,((15,16),(17,((18,19),(20,21))))))))))));
tree tnt_580 = [&U] 
(1,(3,(2,((4,(5,(99,(98,(6,97))))),((((11,(8,(10,(7,9)))),((24,(25,(22,23))),((26,((27,(((36,(34,35)),((37,(38,39)),((40,41),((45,((44,(42,43)),(50,(46,(49,(47,48)))))),(51,52))))),(53,((54,(55,56)),((57,(58,59)),((60,61),((62,63),(64,65)))))))),(33,(32,(29,(28,(30,31))))))),(71,(70,(((66,67),((81,(80,(79,(78,(77,(76,((72,73),(74,75)))))))),((82,((87,(89,(88,90))),(95,((91,96),(94,(92,93)))))),((83,84),(85,86))))),(68,69))))))),(107,((106,((100,101),(105,(103,104)))),(102,108)))),(12,(14,(13,((15,16),(17,((18,19),(20,21))))))))))));
tree tnt_581 = [&U] 
(1,(2,(3,((4,(5,(99,(98,(6,97))))),((((11,(8,(7,(9,10)))),((24,(25,(22,23))),((26,((27,(((36,(34,35)),(53,((54,(55,56)),((57,(58,59)),((60,61),(63,(62,(64,65)))))))),(38,((37,39),((40,41),((45,((44,(42,43)),(50,(46,(49,(47,48)))))),(51,52))))))),(32,(33,(29,(28,(30,31))))))),(71,((70,((66,67),((81,(79,(80,(78,(77,((76,(72,73)),(74,75))))))),(82,(((83,84),(85,86)),((87,(89,(88,90))),(95,((91,96),(94,(92,93)))))))))),(68,69)))))),(107,((106,((100,101),(105,(103,104)))),(102,108)))),(12,(13,(14,((15,16),(17,((18,19),(20,21))))))))))));
tree tnt_582 = [&U] 
(1,(2,(3,((4,(5,(99,(98,(6,97))))),((((11,(8,(7,(9,10)))),((24,(25,(22,23))),((26,((27,(((36,(34,35)),(53,((54,(55,56)),((57,(58,59)),((60,61),(63,(62,(64,65)))))))),(38,((37,39),((40,41),((45,((44,(42,43)),(50,(46,(49,(47,48)))))),(51,52))))))),(32,(33,(29,(28,(30,31))))))),(71,((70,((66,67),((81,(80,(79,(78,(77,((76,(72,73)),(74,75))))))),(82,(((83,84),(85,86)),((87,(89,(88,90))),(95,((91,96),(94,(92,93)))))))))),(68,69)))))),(107,((106,((100,101),(105,(103,104)))),(102,108)))),(12,(13,(14,((15,16),(17,((18,19),(20,21))))))))))));
tree tnt_583 = [&U] 
(1,(2,(3,((4,(5,(99,(98,(6,97))))),((((11,(8,(7,(9,10)))),((24,(25,(22,23))),((26,((27,(((36,(34,35)),(53,((54,(55,56)),((57,(58,59)),((60,61),(63,(62,(64,65)))))))),(38,((37,39),((40,41),((45,((44,(42,43)),(50,(46,(49,(47,48)))))),(51,52))))))),(32,(33,(29,(28,(30,31))))))),(71,((70,((66,67),((81,(79,(80,(78,(77,((76,(72,73)),(74,75))))))),((82,((87,(89,(88,90))),(95,((91,96),(94,(92,93)))))),((83,84),(85,86)))))),(68,69)))))),(107,((106,((100,101),(105,(103,104)))),(102,108)))),(12,(13,(14,((15,16),(17,((18,19),(20,21))))))))))));
tree tnt_584 = [&U] 
(1,(2,(3,((4,(5,(99,(97,(6,98))))),((((11,(8,(7,(9,10)))),((24,(25,(22,23))),((26,((27,(((36,(34,35)),(53,((54,(55,56)),((57,(58,59)),((60,61),(63,(62,(64,65)))))))),(38,((37,39),((40,41),((45,((44,(42,43)),(50,(46,(49,(47,48)))))),(51,52))))))),(32,(33,(29,(28,(30,31))))))),(71,((70,((66,67),((81,(79,(80,(78,(77,((76,(72,73)),(74,75))))))),(82,(((83,84),(85,86)),((87,(89,(88,90))),(95,((91,96),(94,(92,93)))))))))),(68,69)))))),(107,((106,((100,101),(105,(103,104)))),(102,108)))),(12,(13,(14,((15,16),(17,((18,19),(20,21))))))))))));
tree tnt_585 = [&U] 
(1,(2,(3,(((4,5),(99,(98,(6,97)))),((((11,(8,(7,(9,10)))),((24,(25,(22,23))),((26,((27,(((36,(34,35)),(53,((54,(55,56)),((57,(58,59)),((60,61),(63,(62,(64,65)))))))),(38,((37,39),((40,41),((45,((44,(42,43)),(50,(46,(49,(47,48)))))),(51,52))))))),(32,(33,(29,(28,(30,31))))))),(71,((70,((66,67),((81,(79,(80,(78,(77,((76,(72,73)),(74,75))))))),(82,(((83,84),(85,86)),((87,(89,(88,90))),(95,((91,96),(94,(92,93)))))))))),(68,69)))))),(107,((106,((100,101),(105,(103,104)))),(102,108)))),(12,(13,(14,((15,16),(17,((18,19),(20,21))))))))))));
tree tnt_586 = [&U] 
(1,(2,(3,((4,(5,(99,(98,(6,97))))),((((11,(8,(7,(9,10)))),((24,(25,(22,23))),((26,(27,((32,(33,(29,(28,(30,31))))),(((36,(34,35)),(53,((54,(55,56)),((57,(58,59)),((60,61),(63,(62,(64,65)))))))),(38,((37,39),((40,41),((45,((44,(42,43)),(50,(46,(49,(47,48)))))),(51,52))))))))),(71,((70,((66,67),((81,(79,(80,(78,(77,((76,(72,73)),(74,75))))))),(82,(((83,84),(85,86)),((87,(89,(88,90))),(95,((91,96),(94,(92,93)))))))))),(68,69)))))),(107,((106,((100,101),(105,(103,104)))),(102,108)))),(12,(13,(14,((15,16),(17,((18,19),(20,21))))))))))));
tree tnt_587 = [&U] 
(1,(2,(3,((4,(5,(99,(98,(6,97))))),((((11,(8,(7,(9,10)))),((24,(25,(22,23))),((26,(27,((33,(32,(29,(28,(30,31))))),(((36,(34,35)),(53,((54,(55,56)),((57,(58,59)),((60,61),(63,(62,(64,65)))))))),(38,((37,39),((40,41),((45,((44,(42,43)),(50,(46,(49,(47,48)))))),(51,52))))))))),(71,((70,((66,67),((81,(79,(80,(78,(77,((76,(72,73)),(74,75))))))),(82,(((83,84),(85,86)),((87,(89,(88,90))),(95,((91,96),(94,(92,93)))))))))),(68,69)))))),(107,((106,((100,101),(105,(103,104)))),(102,108)))),(12,(13,(14,((15,16),(17,((18,19),(20,21))))))))))));
tree tnt_588 = [&U] 
(1,(2,(3,((4,(5,(99,(98,(6,97))))),((((11,(8,(7,(9,10)))),((24,(25,(22,23))),((26,((27,(((36,(34,35)),(53,((54,(55,56)),((57,(58,59)),((60,61),(63,(62,(64,65)))))))),(38,((37,39),((40,41),((45,((44,(42,43)),(50,(46,(49,(47,48)))))),(51,52))))))),(32,(33,(29,(28,(30,31))))))),(71,((70,((66,67),((81,(79,(80,(78,(77,(76,((72,73),(74,75)))))))),(82,(((83,84),(85,86)),((87,(89,(88,90))),(95,((91,96),(94,(92,93)))))))))),(68,69)))))),(107,((106,((100,101),(105,(103,104)))),(102,108)))),(12,(13,(14,((15,16),(17,((18,19),(20,21))))))))))));
tree tnt_589 = [&U] 
(1,(2,(3,((4,(5,(99,(98,(6,97))))),((((11,(8,(7,(9,10)))),((24,(25,(22,23))),((26,((27,(((36,(34,35)),(53,((54,(55,56)),((57,(58,59)),((60,61),(63,(62,(64,65)))))))),(38,((37,39),((40,41),((45,((44,(42,43)),(50,(46,(49,(47,48)))))),(51,52))))))),(32,(33,(29,(28,(30,31))))))),(71,((70,((66,67),((81,(79,(80,(78,(77,(76,(73,(72,(74,75))))))))),(82,(((83,84),(85,86)),((87,(89,(88,90))),(95,((91,96),(94,(92,93)))))))))),(68,69)))))),(107,((106,((100,101),(105,(103,104)))),(102,108)))),(12,(13,(14,((15,16),(17,((18,19),(20,21))))))))))));
tree tnt_590 = [&U] 
(1,(3,(2,((4,(5,(99,(98,(6,97))))),((((11,(8,(7,(9,10)))),((24,(25,(22,23))),((26,((27,(((36,(34,35)),(53,((54,(55,56)),((57,(58,59)),((60,61),(63,(62,(64,65)))))))),(38,((37,39),((40,41),((45,((44,(42,43)),(50,(46,(49,(47,48)))))),(51,52))))))),(32,(33,(29,(28,(30,31))))))),(71,((70,((66,67),((81,(79,(80,(78,(77,((76,(72,73)),(74,75))))))),(82,(((83,84),(85,86)),((87,(89,(88,90))),(95,((91,96),(94,(92,93)))))))))),(68,69)))))),(107,((106,((100,101),(105,(103,104)))),(102,108)))),(12,(13,(14,((15,16),(17,((18,19),(20,21))))))))))));
tree tnt_591 = [&U] 
(1,(3,(2,((4,(5,(99,(98,(6,97))))),((((11,(8,(10,(7,9)))),((24,(25,(22,23))),((26,(27,((33,(32,(29,(28,(30,31))))),((34,35),(36,((38,((37,39),((40,41),((45,((44,(42,43)),(50,(46,(49,(47,48)))))),(51,52))))),(53,((54,(55,56)),((57,(58,59)),((60,61),((62,63),(64,65)))))))))))),(70,(71,(((66,67),((81,(80,(79,(78,(77,(76,(73,(72,(74,75))))))))),(82,(((83,84),(85,86)),((87,(89,(88,90))),(95,((91,96),(94,(92,93))))))))),(68,69))))))),(107,((106,((100,101),(105,(103,104)))),(102,108)))),(12,((13,14),((15,16),(17,((18,19),(20,21)))))))))));
tree tnt_592 = [&U] 
(1,(3,(2,((4,(5,(99,(98,(6,97))))),((((11,(8,(10,(7,9)))),((24,(25,(22,23))),((26,(27,((33,(32,(29,(28,(30,31))))),((34,35),(36,((38,((37,39),((40,41),((45,((44,(42,43)),(50,(46,(49,(47,48)))))),(51,52))))),(53,((54,(55,56)),((57,(58,59)),((60,61),((62,63),(64,65)))))))))))),(71,((70,((66,67),((81,(80,(79,(78,(77,(76,(73,(72,(74,75))))))))),(82,(((83,84),(85,86)),((87,(89,(88,90))),(95,((91,96),(94,(92,93)))))))))),(68,69)))))),(107,((106,((100,101),(105,(103,104)))),(102,108)))),(12,((13,14),((15,16),(17,((18,19),(20,21)))))))))));
tree tnt_593 = [&U] 
(1,(3,(2,((4,(5,(99,(98,(6,97))))),((((11,(8,(10,(7,9)))),((24,(25,(22,23))),((26,(27,((33,(32,(29,(28,(30,31))))),((34,35),(36,((38,((37,39),((40,41),((45,((44,(42,43)),(50,(46,(49,(47,48)))))),(51,52))))),(53,((54,(55,56)),((57,(58,59)),((60,61),((62,63),(64,65)))))))))))),(70,(71,(((66,67),((81,(79,(80,(78,(77,(76,(73,(72,(74,75))))))))),(82,(((83,84),(85,86)),((87,(89,(88,90))),(95,((91,96),(94,(92,93))))))))),(68,69))))))),(107,((106,((100,101),(105,(103,104)))),(102,108)))),(12,((13,14),((15,16),(17,((18,19),(20,21)))))))))));
tree tnt_594 = [&U] 
(1,(3,(2,((4,(5,(99,(98,(6,97))))),((((11,(8,(10,(7,9)))),((24,(25,(22,23))),((26,(27,((33,(32,(29,(28,(30,31))))),((34,35),(36,((38,((37,39),((40,41),((45,((44,(42,43)),(50,(46,(49,(47,48)))))),(51,52))))),(53,((54,(55,56)),((57,(58,59)),((60,61),((62,63),(64,65)))))))))))),(70,(71,(((66,67),((81,(80,(79,(78,(77,(76,(73,(72,(74,75))))))))),((82,((87,(89,(88,90))),(95,((91,96),(94,(92,93)))))),((83,84),(85,86))))),(68,69))))))),(107,((106,((100,101),(105,(103,104)))),(102,108)))),(12,((13,14),((15,16),(17,((18,19),(20,21)))))))))));
tree tnt_595 = [&U] 
(1,(3,(2,((4,(5,(99,(97,(6,98))))),((((11,(8,(10,(7,9)))),((24,(25,(22,23))),((26,(27,((33,(32,(29,(28,(30,31))))),((34,35),(36,((38,((37,39),((40,41),((45,((44,(42,43)),(50,(46,(49,(47,48)))))),(51,52))))),(53,((54,(55,56)),((57,(58,59)),((60,61),((62,63),(64,65)))))))))))),(70,(71,(((66,67),((81,(80,(79,(78,(77,(76,(73,(72,(74,75))))))))),(82,(((83,84),(85,86)),((87,(89,(88,90))),(95,((91,96),(94,(92,93))))))))),(68,69))))))),(107,((106,((100,101),(105,(103,104)))),(102,108)))),(12,((13,14),((15,16),(17,((18,19),(20,21)))))))))));
tree tnt_596 = [&U] 
(1,(3,(2,((4,(5,(99,(98,(6,97))))),((((11,(8,(10,(7,9)))),((24,(25,(22,23))),((26,(27,((33,(32,(29,(28,(30,31))))),((34,35),(36,((38,((37,39),((40,41),((45,((44,(42,43)),(50,(46,(49,(47,48)))))),(51,52))))),(53,((54,(55,56)),((57,(58,59)),((60,61),((62,63),(64,65)))))))))))),(70,(71,(((66,67),((81,(80,(79,(78,(77,((76,(72,73)),(74,75))))))),(82,(((83,84),(85,86)),((87,(89,(88,90))),(95,((91,96),(94,(92,93))))))))),(68,69))))))),(107,((106,((100,101),(105,(103,104)))),(102,108)))),(12,((13,14),((15,16),(17,((18,19),(20,21)))))))))));
tree tnt_597 = [&U] 
(1,(3,(2,((4,(5,(99,(98,(6,97))))),((((11,(8,(10,(7,9)))),((24,(25,(22,23))),((26,(27,((33,(32,(29,(28,(30,31))))),((34,35),(36,(((38,(37,39)),((40,41),((45,((44,(42,43)),(50,(46,(49,(47,48)))))),(51,52)))),(53,((54,(55,56)),((57,(58,59)),((60,61),((62,63),(64,65)))))))))))),(70,(71,(((66,67),((81,(80,(79,(78,(77,(76,(73,(72,(74,75))))))))),(82,(((83,84),(85,86)),((87,(89,(88,90))),(95,((91,96),(94,(92,93))))))))),(68,69))))))),(107,((106,((100,101),(105,(103,104)))),(102,108)))),(12,((13,14),((15,16),(17,((18,19),(20,21)))))))))));
tree tnt_598 = [&U] 
(1,(2,(3,((4,(5,(99,(98,(6,97))))),((((11,(8,(10,(7,9)))),((24,(25,(22,23))),((26,(27,((33,(32,(29,(28,(30,31))))),((34,35),(36,((38,((37,39),((40,41),((45,((44,(42,43)),(50,(46,(49,(47,48)))))),(51,52))))),(53,((54,(55,56)),((57,(58,59)),((60,61),((62,63),(64,65)))))))))))),(70,(71,(((66,67),((81,(80,(79,(78,(77,(76,(73,(72,(74,75))))))))),(82,(((83,84),(85,86)),((87,(89,(88,90))),(95,((91,96),(94,(92,93))))))))),(68,69))))))),(107,((106,((100,101),(105,(103,104)))),(102,108)))),(12,((13,14),((15,16),(17,((18,19),(20,21)))))))))));
tree tnt_599 = [&U] 
(1,(3,(2,((4,(5,(99,(98,(6,97))))),((((11,(8,(10,(7,9)))),((24,(25,(22,23))),((26,(27,((33,(32,(29,(28,(30,31))))),((34,35),(36,(((37,(38,39)),((40,41),((45,((44,(42,43)),(50,(46,(49,(47,48)))))),(51,52)))),(53,((54,(55,56)),((57,(58,59)),((60,61),((62,63),(64,65)))))))))))),(70,(71,(((66,67),((81,(80,(79,(78,(77,(76,(73,(72,(74,75))))))))),(82,(((83,84),(85,86)),((87,(89,(88,90))),(95,((91,96),(94,(92,93))))))))),(68,69))))))),(107,((106,((100,101),(105,(103,104)))),(102,108)))),(12,((13,14),((15,16),(17,((18,19),(20,21)))))))))));
tree tnt_600 = [&U] 
(1,(2,(3,((4,(5,(99,(98,(6,97))))),((((11,(8,(10,(7,9)))),((24,(25,(22,23))),((26,(27,((33,(32,(29,(28,(30,31))))),((34,35),(36,((38,((37,39),((40,41),((45,((44,(42,43)),(50,(46,(49,(47,48)))))),(51,52))))),(53,((54,(55,56)),((57,(58,59)),((60,61),((62,63),(64,65)))))))))))),(71,((70,((66,67),((81,(80,(79,(78,(77,(76,(73,(72,(74,75))))))))),(82,(((83,84),(85,86)),((87,(89,(88,90))),(95,((91,96),(94,(92,93)))))))))),(68,69)))))),(107,((106,((100,101),(105,(103,104)))),(102,108)))),(12,((13,14),((15,16),(17,((18,19),(20,21)))))))))));
tree tnt_601 = [&U] 
(1,(2,(3,((4,(5,(99,(98,(6,97))))),((((11,(8,(7,(9,10)))),((24,(25,(22,23))),((26,(27,((33,(32,(29,(28,(30,31))))),(((36,(34,35)),(53,((54,(55,56)),((57,(58,59)),((60,61),(62,(63,(64,65)))))))),((38,(37,39)),(((40,41),(51,52)),(45,((44,(42,43)),(50,(46,(49,(47,48)))))))))))),(70,(71,(((66,67),((81,(80,(79,(78,(77,(76,((72,73),(74,75)))))))),(82,(((83,84),(85,86)),((87,(89,(88,90))),((91,96),(95,(94,(92,93))))))))),(68,69))))))),(107,((106,((100,101),(105,(103,104)))),(102,108)))),(12,((13,14),((15,16),(17,((18,19),(20,21)))))))))));
tree tnt_602 = [&U] 
(1,(2,(3,((4,(5,(99,(98,(6,97))))),((((11,(8,(7,(9,10)))),((24,(25,(22,23))),((26,((27,(((36,(34,35)),(53,((54,(55,56)),((57,(58,59)),((60,61),(62,(63,(64,65)))))))),((38,(37,39)),(((40,41),(51,52)),(45,((44,(42,43)),(50,(46,(49,(47,48)))))))))),(33,(32,(29,(28,(30,31))))))),(70,(71,(((66,67),((81,(80,(79,(78,(77,(76,((72,73),(74,75)))))))),(82,(((83,84),(85,86)),((87,(89,(88,90))),((91,96),(95,(94,(92,93))))))))),(68,69))))))),(107,((106,((100,101),(105,(103,104)))),(102,108)))),(12,((13,14),((15,16),(17,((18,19),(20,21)))))))))));
tree tnt_603 = [&U] 
(1,(2,(3,((4,(5,(99,(98,(6,97))))),((((11,(8,(7,(9,10)))),((24,(25,(22,23))),((26,((27,(((36,(34,35)),(53,((54,(55,56)),((57,(58,59)),((60,61),(62,(63,(64,65)))))))),((38,(37,39)),(((40,41),(51,52)),(45,((44,(42,43)),(50,(46,(49,(47,48)))))))))),(32,(33,(29,(28,(30,31))))))),(70,(71,(((66,67),((81,(80,(79,(78,(77,(76,((72,73),(74,75)))))))),(82,(((83,84),(85,86)),((87,(89,(88,90))),((91,96),(95,(94,(92,93))))))))),(68,69))))))),(107,((106,((100,101),(105,(103,104)))),(102,108)))),(12,((13,14),((15,16),(17,((18,19),(20,21)))))))))));
tree tnt_604 = [&U] 
(1,(2,(3,((4,(5,(99,(98,(6,97))))),((((11,(8,(7,(9,10)))),((24,(25,(22,23))),((26,(27,((33,(32,(29,(28,(30,31))))),(((36,(34,35)),((38,(37,39)),(((40,41),(51,52)),(45,((44,(42,43)),(50,(46,(49,(47,48))))))))),(53,((54,(55,56)),((57,(58,59)),((60,61),(62,(63,(64,65))))))))))),(70,(71,(((66,67),((81,(80,(79,(78,(77,(76,((72,73),(74,75)))))))),(82,(((83,84),(85,86)),((87,(89,(88,90))),((91,96),(95,(94,(92,93))))))))),(68,69))))))),(107,((106,((100,101),(105,(103,104)))),(102,108)))),(12,((13,14),((15,16),(17,((18,19),(20,21)))))))))));
tree tnt_605 = [&U] 
(1,(2,(3,((4,(5,(99,(98,(6,97))))),((((11,(8,(7,(9,10)))),((24,(25,(22,23))),((26,(27,((33,(32,(29,(28,(30,31))))),(((36,(34,35)),((37,39),(38,(((40,41),(51,52)),(45,((44,(42,43)),(50,(46,(49,(47,48)))))))))),(53,((54,(55,56)),((57,(58,59)),((60,61),(62,(63,(64,65))))))))))),(70,(71,(((66,67),((81,(80,(79,(78,(77,(76,((72,73),(74,75)))))))),(82,(((83,84),(85,86)),((87,(89,(88,90))),((91,96),(95,(94,(92,93))))))))),(68,69))))))),(107,((106,((100,101),(105,(103,104)))),(102,108)))),(12,((13,14),((15,16),(17,((18,19),(20,21)))))))))));
tree tnt_606 = [&U] 
(1,(2,(3,((4,(5,(99,(98,(6,97))))),((((11,(8,(7,(9,10)))),((24,(25,(22,23))),((26,(27,((33,(32,(29,(28,(30,31))))),(((36,(34,35)),(53,((54,(55,56)),((57,(58,59)),((60,61),(62,(63,(64,65)))))))),((38,(37,39)),(((40,41),(51,52)),(45,((44,(42,43)),(50,(46,(49,(47,48)))))))))))),(70,(71,(((66,67),((81,(80,(79,(78,(77,((76,(72,73)),(74,75))))))),(82,(((83,84),(85,86)),((87,(89,(88,90))),((91,96),(95,(94,(92,93))))))))),(68,69))))))),(107,((106,((100,101),(105,(103,104)))),(102,108)))),(12,((13,14),((15,16),(17,((18,19),(20,21)))))))))));
tree tnt_607 = [&U] 
(1,(2,(3,((4,(5,(99,(98,(6,97))))),((((11,(8,(7,(9,10)))),((24,(25,(22,23))),((26,(27,((33,(32,(29,(28,(30,31))))),(((36,(34,35)),(53,((54,(55,56)),((57,(58,59)),((60,61),(62,(63,(64,65)))))))),((38,(37,39)),(((40,41),(51,52)),(45,((44,(42,43)),(50,(46,(49,(47,48)))))))))))),(70,(71,(((66,67),((81,(80,(79,(78,(77,(76,(73,(72,(74,75))))))))),(82,(((83,84),(85,86)),((87,(89,(88,90))),((91,96),(95,(94,(92,93))))))))),(68,69))))))),(107,((106,((100,101),(105,(103,104)))),(102,108)))),(12,((13,14),((15,16),(17,((18,19),(20,21)))))))))));
tree tnt_608 = [&U] 
(1,(2,(3,((4,(5,(99,(98,(6,97))))),((((11,(8,(7,(9,10)))),((24,(25,(22,23))),((26,(27,((33,(32,(29,(28,(30,31))))),(((36,(34,35)),(53,((54,(55,56)),((57,(58,59)),((60,61),(62,(63,(64,65)))))))),((38,(37,39)),(((40,41),(51,52)),(45,((44,(42,43)),(50,(46,(49,(47,48)))))))))))),(70,(71,(((66,67),((81,(80,(79,(78,(77,(76,((72,73),(74,75)))))))),((82,((87,(89,(88,90))),((91,96),(95,(94,(92,93)))))),((83,84),(85,86))))),(68,69))))))),(107,((106,((100,101),(105,(103,104)))),(102,108)))),(12,((13,14),((15,16),(17,((18,19),(20,21)))))))))));
tree tnt_609 = [&U] 
(1,(2,(3,((4,(5,(99,(98,(6,97))))),((((11,(8,(7,(9,10)))),((24,(25,(22,23))),((26,(27,((33,(32,(29,(28,(30,31))))),(((36,(34,35)),(53,((54,(55,56)),((57,(58,59)),((60,61),(62,(63,(64,65)))))))),((37,39),(38,(((40,41),(51,52)),(45,((44,(42,43)),(50,(46,(49,(47,48))))))))))))),(70,(71,(((66,67),((81,(80,(79,(78,(77,(76,((72,73),(74,75)))))))),(82,(((83,84),(85,86)),((87,(89,(88,90))),((91,96),(95,(94,(92,93))))))))),(68,69))))))),(107,((106,((100,101),(105,(103,104)))),(102,108)))),(12,((13,14),((15,16),(17,((18,19),(20,21)))))))))));
tree tnt_610 = [&U] 
(1,(3,(2,((4,(5,(99,(98,(6,97))))),((((11,(8,(7,(9,10)))),((24,(25,(22,23))),((26,(27,((33,(32,(29,(28,(30,31))))),(((36,(34,35)),(53,((54,(55,56)),((57,(58,59)),((60,61),(62,(63,(64,65)))))))),((38,(37,39)),(((40,41),(51,52)),(45,((44,(42,43)),(50,(46,(49,(47,48)))))))))))),(70,(71,(((66,67),((81,(80,(79,(78,(77,(76,((72,73),(74,75)))))))),(82,(((83,84),(85,86)),((87,(89,(88,90))),((91,96),(95,(94,(92,93))))))))),(68,69))))))),(107,((106,((100,101),(105,(103,104)))),(102,108)))),(12,((13,14),((15,16),(17,((18,19),(20,21)))))))))));
tree tnt_611 = [&U] 
(1,(3,(2,((4,(5,(99,(98,(6,97))))),((((11,(8,(7,(9,10)))),((24,(25,(22,23))),((26,(27,((33,(32,(29,(28,(30,31))))),(((36,(34,35)),((38,(37,39)),(((40,41),(42,(43,44))),(45,(52,(51,(50,(46,(48,(47,49)))))))))),(53,((54,(55,56)),((57,(58,59)),((60,61),(63,(62,(64,65))))))))))),(70,(71,(((66,67),((81,(80,(79,(78,(77,(76,((72,73),(74,75)))))))),((82,((87,(89,(88,90))),((95,(91,96)),(94,(92,93))))),((83,84),(85,86))))),(68,69))))))),(107,((106,((100,101),(105,(103,104)))),(102,108)))),(12,((13,14),((15,16),(17,((18,19),(20,21)))))))))));
tree tnt_612 = [&U] 
(1,(3,(2,((4,(5,(99,(98,(6,97))))),((((11,(8,(7,(9,10)))),((24,(25,(22,23))),((26,(27,((33,(32,(29,(28,(30,31))))),(((36,(34,35)),((38,(37,39)),(((40,41),(42,(43,44))),(45,(52,(51,(50,(46,(48,(47,49)))))))))),(53,((54,(55,56)),((57,(58,59)),((60,61),(63,(62,(64,65))))))))))),(70,(71,(((66,67),((81,(80,(79,(78,(77,(76,((72,73),(74,75)))))))),(82,(((83,84),(85,86)),((87,(89,(88,90))),((95,(91,96)),(94,(92,93)))))))),(68,69))))))),(107,((106,((100,101),(105,(103,104)))),(102,108)))),(12,((13,14),((15,16),(17,((18,19),(20,21)))))))))));
tree tnt_613 = [&U] 
(1,(3,(2,((4,(5,(99,(98,(6,97))))),((((11,(8,(7,(9,10)))),((24,(25,(22,23))),((26,(27,((33,(32,(29,(28,(30,31))))),(((36,(34,35)),((37,39),(38,(((40,41),(42,(43,44))),(45,(52,(51,(50,(46,(48,(47,49))))))))))),(53,((54,(55,56)),((57,(58,59)),((60,61),(63,(62,(64,65))))))))))),(70,(71,(((66,67),((81,(80,(79,(78,(77,(76,((72,73),(74,75)))))))),((82,((87,(89,(88,90))),((95,(91,96)),(94,(92,93))))),((83,84),(85,86))))),(68,69))))))),(107,((106,((100,101),(105,(103,104)))),(102,108)))),(12,((13,14),((15,16),(17,((18,19),(20,21)))))))))));
tree tnt_614 = [&U] 
(1,(2,(3,((4,(5,(99,(98,(6,97))))),((((11,(8,(7,(9,10)))),((24,(25,(22,23))),((26,(27,((33,(32,(29,(28,(30,31))))),(((36,(34,35)),((38,(37,39)),(((40,41),(42,(43,44))),(45,(52,(51,(50,(46,(48,(47,49)))))))))),(53,((54,(55,56)),((57,(58,59)),((60,61),(63,(62,(64,65))))))))))),(70,(71,(((66,67),((81,(80,(79,(78,(77,(76,((72,73),(74,75)))))))),((82,((87,(89,(88,90))),((95,(91,96)),(94,(92,93))))),((83,84),(85,86))))),(68,69))))))),(107,((106,((100,101),(105,(103,104)))),(102,108)))),(12,((13,14),((15,16),(17,((18,19),(20,21)))))))))));
tree tnt_615 = [&U] 
(1,(3,(2,((4,(5,(99,(98,(6,97))))),((((11,(8,(7,(9,10)))),((24,(25,(22,23))),((26,((27,(((36,(34,35)),((38,(37,39)),(((40,41),(42,(43,44))),(45,(52,(51,(50,(46,(48,(47,49)))))))))),(53,((54,(55,56)),((57,(58,59)),((60,61),(63,(62,(64,65))))))))),(33,(32,(29,(28,(30,31))))))),(70,(71,(((66,67),((81,(80,(79,(78,(77,(76,((72,73),(74,75)))))))),((82,((87,(89,(88,90))),((95,(91,96)),(94,(92,93))))),((83,84),(85,86))))),(68,69))))))),(107,((106,((100,101),(105,(103,104)))),(102,108)))),(12,((13,14),((15,16),(17,((18,19),(20,21)))))))))));
tree tnt_616 = [&U] 
(1,(3,(2,((4,(5,(99,(98,(6,97))))),((((11,(8,(7,(9,10)))),((24,(25,(22,23))),((26,(27,((33,(32,(29,(28,(30,31))))),(((36,(34,35)),((38,(37,39)),(((40,41),(42,(43,44))),(45,(52,(51,(50,(46,(48,(47,49)))))))))),(53,((54,(55,56)),((57,(58,59)),((60,61),(63,(62,(64,65))))))))))),(71,(70,(((66,67),((81,(80,(79,(78,(77,(76,((72,73),(74,75)))))))),((82,((87,(89,(88,90))),((95,(91,96)),(94,(92,93))))),((83,84),(85,86))))),(68,69))))))),(107,((106,((100,101),(105,(103,104)))),(102,108)))),(12,((13,14),((15,16),(17,((18,19),(20,21)))))))))));
tree tnt_617 = [&U] 
(1,(3,(2,((4,(5,(99,(98,(6,97))))),((((11,(8,(7,(9,10)))),((24,(25,(22,23))),((26,(27,((33,(32,(29,(28,(30,31))))),(((36,(34,35)),((38,(37,39)),(((40,41),(42,(43,44))),(45,(52,(51,(50,(46,(48,(47,49)))))))))),(53,((54,(55,56)),((57,(58,59)),((60,61),(63,(62,(64,65))))))))))),(71,((70,((66,67),((81,(80,(79,(78,(77,(76,((72,73),(74,75)))))))),((82,((87,(89,(88,90))),((95,(91,96)),(94,(92,93))))),((83,84),(85,86)))))),(68,69)))))),(107,((106,((100,101),(105,(103,104)))),(102,108)))),(12,((13,14),((15,16),(17,((18,19),(20,21)))))))))));
tree tnt_618 = [&U] 
(1,(3,(2,((4,(5,(99,(98,(6,97))))),((((11,(8,(7,(9,10)))),((24,(25,(22,23))),((26,(27,((33,(32,(29,(28,(30,31))))),(((36,(34,35)),((38,(37,39)),(((40,41),(42,(43,44))),(45,(52,(51,(50,(46,(48,(47,49)))))))))),(53,((54,(55,56)),((57,(58,59)),((60,61),(63,(62,(64,65))))))))))),(70,(71,(((66,67),((81,(80,(79,(78,(77,(76,(73,(72,(74,75))))))))),((82,((87,(89,(88,90))),((95,(91,96)),(94,(92,93))))),((83,84),(85,86))))),(68,69))))))),(107,((106,((100,101),(105,(103,104)))),(102,108)))),(12,((13,14),((15,16),(17,((18,19),(20,21)))))))))));
tree tnt_619 = [&U] 
(1,(3,(2,((4,(5,(99,(98,(6,97))))),((((11,(8,(7,(9,10)))),((24,(25,(22,23))),((26,(27,((33,(32,(29,(28,(30,31))))),(((36,(34,35)),((38,(37,39)),(((40,41),(42,(43,44))),(45,(52,(51,(50,(46,(48,(47,49)))))))))),(53,((54,(55,56)),((57,(58,59)),((60,61),(63,(62,(64,65))))))))))),(70,(71,(((66,67),((81,(80,(79,(78,(77,((76,(72,73)),(74,75))))))),((82,((87,(89,(88,90))),((95,(91,96)),(94,(92,93))))),((83,84),(85,86))))),(68,69))))))),(107,((106,((100,101),(105,(103,104)))),(102,108)))),(12,((13,14),((15,16),(17,((18,19),(20,21)))))))))));
tree tnt_620 = [&U] 
(1,(3,(2,((4,(5,(99,(98,(6,97))))),((((11,(8,(7,(9,10)))),((24,(25,(22,23))),((26,(27,((33,(32,(29,(28,(30,31))))),(((36,(34,35)),((38,(37,39)),(((40,41),(42,(43,44))),(45,(52,(51,(50,(46,(48,(47,49)))))))))),(53,((54,(55,56)),((57,(58,59)),((60,61),(63,(62,(64,65))))))))))),(70,(71,(((66,67),((81,(79,(80,(78,(77,(76,((72,73),(74,75)))))))),((82,((87,(89,(88,90))),((95,(91,96)),(94,(92,93))))),((83,84),(85,86))))),(68,69))))))),(107,((106,((100,101),(105,(103,104)))),(102,108)))),(12,((13,14),((15,16),(17,((18,19),(20,21)))))))))));
tree tnt_621 = [&U] 
(1,(2,(3,((4,(5,(99,(97,(6,98))))),((((11,(8,(7,(9,10)))),((24,(25,(22,23))),((26,((27,(((36,(34,35)),((38,(37,39)),(((40,41),(42,(43,44))),(45,(52,(51,(50,(46,(48,(47,49)))))))))),(53,((54,(55,56)),((57,(58,59)),((60,61),((62,63),(64,65)))))))),(33,(32,(29,(28,(30,31))))))),(70,(71,(((66,67),((81,(79,(80,(78,(77,(76,((72,73),(74,75)))))))),((82,((87,(89,(88,90))),(95,((91,96),(94,(92,93)))))),(84,(83,(85,86)))))),(68,69))))))),(107,((106,((100,101),(105,(103,104)))),(102,108)))),(12,((13,14),((15,16),(17,((18,19),(20,21)))))))))));
tree tnt_622 = [&U] 
(1,(2,(3,((4,(5,(99,(97,(6,98))))),((((11,(8,(7,(9,10)))),((24,(25,(22,23))),((26,(27,((33,(32,(29,(28,(30,31))))),(((36,(34,35)),((38,(37,39)),(((40,41),(42,(43,44))),(45,(52,(51,(50,(46,(48,(47,49)))))))))),(53,((54,(55,56)),((57,(58,59)),((60,61),((62,63),(64,65)))))))))),(70,(71,(((66,67),((81,(79,(80,(78,(77,(76,((72,73),(74,75)))))))),((82,((87,(89,(88,90))),(95,((91,96),(94,(92,93)))))),(84,(83,(85,86)))))),(68,69))))))),(107,((106,((100,101),(105,(103,104)))),(102,108)))),(12,((13,14),((15,16),(17,((18,19),(20,21)))))))))));
tree tnt_623 = [&U] 
(1,(2,(3,((4,(5,(99,(97,(6,98))))),((((11,(8,(7,(9,10)))),((24,(25,(22,23))),((26,((27,(((36,(34,35)),(53,((54,(55,56)),((57,(58,59)),((60,61),((62,63),(64,65))))))),((38,(37,39)),(((40,41),(42,(43,44))),(45,(52,(51,(50,(46,(48,(47,49))))))))))),(33,(32,(29,(28,(30,31))))))),(70,(71,(((66,67),((81,(79,(80,(78,(77,(76,((72,73),(74,75)))))))),((82,((87,(89,(88,90))),(95,((91,96),(94,(92,93)))))),(84,(83,(85,86)))))),(68,69))))))),(107,((106,((100,101),(105,(103,104)))),(102,108)))),(12,((13,14),((15,16),(17,((18,19),(20,21)))))))))));
tree tnt_624 = [&U] 
(1,(2,(3,((4,(5,(99,(97,(6,98))))),((((11,(8,(7,(9,10)))),((24,(25,(22,23))),((26,((27,(((36,(34,35)),(53,((54,(55,56)),((57,(58,59)),((60,61),((62,63),(64,65))))))),((37,39),(38,(((40,41),(42,(43,44))),(45,(52,(51,(50,(46,(48,(47,49)))))))))))),(33,(32,(29,(28,(30,31))))))),(70,(71,(((66,67),((81,(79,(80,(78,(77,(76,((72,73),(74,75)))))))),((82,((87,(89,(88,90))),(95,((91,96),(94,(92,93)))))),(84,(83,(85,86)))))),(68,69))))))),(107,((106,((100,101),(105,(103,104)))),(102,108)))),(12,((13,14),((15,16),(17,((18,19),(20,21)))))))))));
tree tnt_625 = [&U] 
(1,(2,(3,((4,(5,(99,(97,(6,98))))),((((11,(8,(7,(9,10)))),((24,(25,(22,23))),((26,((27,(((36,(34,35)),((38,(37,39)),(((40,41),(42,(43,44))),(45,(52,(51,(50,(46,(48,(47,49)))))))))),(53,((54,(55,56)),((57,(58,59)),((60,61),((62,63),(64,65)))))))),(33,(32,(29,(28,(30,31))))))),(70,(71,(((66,67),((81,(79,(80,(78,(77,((76,(72,73)),(74,75))))))),((82,((87,(89,(88,90))),(95,((91,96),(94,(92,93)))))),(84,(83,(85,86)))))),(68,69))))))),(107,((106,((100,101),(105,(103,104)))),(102,108)))),(12,((13,14),((15,16),(17,((18,19),(20,21)))))))))));
tree tnt_626 = [&U] 
(1,(2,(3,((4,(5,(99,(97,(6,98))))),((((11,(8,(7,(9,10)))),((24,(25,(22,23))),((26,((27,(((36,(34,35)),((38,(37,39)),(((40,41),(42,(43,44))),(45,(52,(51,(50,(46,(48,(47,49)))))))))),(53,((54,(55,56)),((57,(58,59)),((60,61),((62,63),(64,65)))))))),(33,(32,(29,(28,(30,31))))))),(70,(71,(((66,67),((81,(79,(80,(78,(77,(76,(73,(72,(74,75))))))))),((82,((87,(89,(88,90))),(95,((91,96),(94,(92,93)))))),(84,(83,(85,86)))))),(68,69))))))),(107,((106,((100,101),(105,(103,104)))),(102,108)))),(12,((13,14),((15,16),(17,((18,19),(20,21)))))))))));
tree tnt_627 = [&U] 
(1,(2,(3,((4,(5,(99,(97,(6,98))))),((((11,(8,(7,(9,10)))),((24,(25,(22,23))),((26,((27,(((36,(34,35)),((38,(37,39)),(((40,41),(42,(43,44))),(45,(52,(51,(50,(46,(48,(47,49)))))))))),(53,((54,(55,56)),((57,(58,59)),((60,61),((62,63),(64,65)))))))),(33,(32,(29,(28,(30,31))))))),(70,(71,(((66,67),((81,(79,(80,(78,(77,(76,((72,73),(74,75)))))))),(82,((84,(83,(85,86))),((87,(89,(88,90))),(95,((91,96),(94,(92,93))))))))),(68,69))))))),(107,((106,((100,101),(105,(103,104)))),(102,108)))),(12,((13,14),((15,16),(17,((18,19),(20,21)))))))))));
tree tnt_628 = [&U] 
(1,(3,(2,((4,(5,(99,(97,(6,98))))),((((11,(8,(7,(9,10)))),((24,(25,(22,23))),((26,((27,(((36,(34,35)),((38,(37,39)),(((40,41),(42,(43,44))),(45,(52,(51,(50,(46,(48,(47,49)))))))))),(53,((54,(55,56)),((57,(58,59)),((60,61),((62,63),(64,65)))))))),(33,(32,(29,(28,(30,31))))))),(70,(71,(((66,67),((81,(79,(80,(78,(77,(76,((72,73),(74,75)))))))),((82,((87,(89,(88,90))),(95,((91,96),(94,(92,93)))))),(84,(83,(85,86)))))),(68,69))))))),(107,((106,((100,101),(105,(103,104)))),(102,108)))),(12,((13,14),((15,16),(17,((18,19),(20,21)))))))))));
tree tnt_629 = [&U] 
(1,(2,(3,(((4,5),(99,(97,(6,98)))),((((11,(8,(7,(9,10)))),((24,(25,(22,23))),((26,((27,(((36,(34,35)),((38,(37,39)),(((40,41),(42,(43,44))),(45,(52,(51,(50,(46,(48,(47,49)))))))))),(53,((54,(55,56)),((57,(58,59)),((60,61),((62,63),(64,65)))))))),(33,(32,(29,(28,(30,31))))))),(70,(71,(((66,67),((81,(79,(80,(78,(77,(76,((72,73),(74,75)))))))),((82,((87,(89,(88,90))),(95,((91,96),(94,(92,93)))))),(84,(83,(85,86)))))),(68,69))))))),(107,((106,((100,101),(105,(103,104)))),(102,108)))),(12,((13,14),((15,16),(17,((18,19),(20,21)))))))))));
tree tnt_630 = [&U] 
(1,(2,(3,((4,(5,(99,(97,(6,98))))),((((11,(8,(7,(9,10)))),((24,(25,(22,23))),((26,((27,(((36,(34,35)),((38,(37,39)),(((40,41),(42,(43,44))),(45,(52,(51,(50,(46,(48,(47,49)))))))))),(53,((54,(55,56)),((57,(58,59)),((60,61),((62,63),(64,65)))))))),(33,(32,(29,(28,(30,31))))))),(71,(70,(((66,67),((81,(79,(80,(78,(77,(76,((72,73),(74,75)))))))),((82,((87,(89,(88,90))),(95,((91,96),(94,(92,93)))))),(84,(83,(85,86)))))),(68,69))))))),(107,((106,((100,101),(105,(103,104)))),(102,108)))),(12,((13,14),((15,16),(17,((18,19),(20,21)))))))))));
tree tnt_631 = [&U] 
(1,(2,(3,(((4,5),(99,(97,(6,98)))),((((11,(8,(7,(9,10)))),((24,(25,(22,23))),((26,(27,((33,(32,(29,(28,(30,31))))),(((36,(34,35)),(38,((37,39),((40,(41,(42,(43,44)))),(45,(52,(51,(50,(46,(49,(47,48))))))))))),(53,((54,(55,56)),((57,(58,59)),((60,61),(63,(62,(64,65))))))))))),(70,(71,(((66,67),((81,(80,(79,(78,(77,((76,(72,73)),(74,75))))))),((82,((87,(89,(88,90))),((91,96),(95,(94,(92,93)))))),(84,(83,(85,86)))))),(68,69))))))),(107,((106,((100,101),(105,(103,104)))),(102,108)))),(12,((13,14),((15,16),(17,((18,19),(20,21)))))))))));
tree tnt_632 = [&U] 
(1,(2,(3,(((4,5),(99,(97,(6,98)))),((((11,(8,(7,(9,10)))),((24,(25,(22,23))),((26,(27,((33,(32,(29,(28,(30,31))))),(((36,(34,35)),(38,((37,39),((40,(41,(42,(43,44)))),(45,(52,(51,(50,(46,(49,(47,48))))))))))),(53,((54,(55,56)),((57,(58,59)),((60,61),(63,(62,(64,65))))))))))),(70,(71,(((66,67),((81,(79,(80,(78,(77,((76,(72,73)),(74,75))))))),((82,((87,(89,(88,90))),((91,96),(95,(94,(92,93)))))),(84,(83,(85,86)))))),(68,69))))))),(107,((106,((100,101),(105,(103,104)))),(102,108)))),(12,((13,14),((15,16),(17,((18,19),(20,21)))))))))));
tree tnt_633 = [&U] 
(1,(2,(3,(((4,5),(99,(97,(6,98)))),((((11,(8,(7,(9,10)))),((24,(25,(22,23))),((26,(27,((33,(32,(29,(28,(30,31))))),(((36,(34,35)),(38,((37,39),((40,(41,(42,(43,44)))),(45,(52,(51,(50,(46,(49,(47,48))))))))))),(53,((54,(55,56)),((57,(58,59)),((60,61),(63,(62,(64,65))))))))))),(70,(71,(((66,67),((81,(80,(79,(78,(77,((76,(72,73)),(74,75))))))),(82,((84,(83,(85,86))),((87,(89,(88,90))),((91,96),(95,(94,(92,93))))))))),(68,69))))))),(107,((106,((100,101),(105,(103,104)))),(102,108)))),(12,((13,14),((15,16),(17,((18,19),(20,21)))))))))));
tree tnt_634 = [&U] 
(1,(2,(3,(((4,5),(99,(98,(6,97)))),((((11,(8,(7,(9,10)))),((24,(25,(22,23))),((26,(27,((33,(32,(29,(28,(30,31))))),(((36,(34,35)),(38,((37,39),((40,(41,(42,(43,44)))),(45,(52,(51,(50,(46,(49,(47,48))))))))))),(53,((54,(55,56)),((57,(58,59)),((60,61),(63,(62,(64,65))))))))))),(70,(71,(((66,67),((81,(80,(79,(78,(77,((76,(72,73)),(74,75))))))),((82,((87,(89,(88,90))),((91,96),(95,(94,(92,93)))))),(84,(83,(85,86)))))),(68,69))))))),(107,((106,((100,101),(105,(103,104)))),(102,108)))),(12,((13,14),((15,16),(17,((18,19),(20,21)))))))))));
tree tnt_635 = [&U] 
(1,(2,(3,((4,(5,(99,(97,(6,98))))),((((11,(8,(7,(9,10)))),((24,(25,(22,23))),((26,(27,((33,(32,(29,(28,(30,31))))),(((36,(34,35)),(38,((37,39),((40,(41,(42,(43,44)))),(45,(52,(51,(50,(46,(49,(47,48))))))))))),(53,((54,(55,56)),((57,(58,59)),((60,61),(63,(62,(64,65))))))))))),(70,(71,(((66,67),((81,(80,(79,(78,(77,((76,(72,73)),(74,75))))))),((82,((87,(89,(88,90))),((91,96),(95,(94,(92,93)))))),(84,(83,(85,86)))))),(68,69))))))),(107,((106,((100,101),(105,(103,104)))),(102,108)))),(12,((13,14),((15,16),(17,((18,19),(20,21)))))))))));
tree tnt_636 = [&U] 
(1,(2,(3,(((4,5),(99,(97,(6,98)))),((((11,(8,(7,(9,10)))),((24,(25,(22,23))),((26,((27,(((36,(34,35)),(38,((37,39),((40,(41,(42,(43,44)))),(45,(52,(51,(50,(46,(49,(47,48))))))))))),(53,((54,(55,56)),((57,(58,59)),((60,61),(63,(62,(64,65))))))))),(33,(32,(29,(28,(30,31))))))),(70,(71,(((66,67),((81,(80,(79,(78,(77,((76,(72,73)),(74,75))))))),((82,((87,(89,(88,90))),((91,96),(95,(94,(92,93)))))),(84,(83,(85,86)))))),(68,69))))))),(107,((106,((100,101),(105,(103,104)))),(102,108)))),(12,((13,14),((15,16),(17,((18,19),(20,21)))))))))));
tree tnt_637 = [&U] 
(1,(2,(3,(((4,5),(99,(97,(6,98)))),((((11,(8,(7,(9,10)))),((24,(25,(22,23))),((26,(27,((33,(32,(29,(28,(30,31))))),(((36,(34,35)),(53,((54,(55,56)),((57,(58,59)),((60,61),(63,(62,(64,65)))))))),(38,((37,39),((40,(41,(42,(43,44)))),(45,(52,(51,(50,(46,(49,(47,48)))))))))))))),(70,(71,(((66,67),((81,(80,(79,(78,(77,((76,(72,73)),(74,75))))))),((82,((87,(89,(88,90))),((91,96),(95,(94,(92,93)))))),(84,(83,(85,86)))))),(68,69))))))),(107,((106,((100,101),(105,(103,104)))),(102,108)))),(12,((13,14),((15,16),(17,((18,19),(20,21)))))))))));
tree tnt_638 = [&U] 
(1,(2,(3,(((4,5),(99,(97,(6,98)))),((((11,(8,(7,(9,10)))),((24,(25,(22,23))),((26,(27,((33,(32,(29,(28,(30,31))))),(((36,(34,35)),(53,((54,(55,56)),((57,(58,59)),((60,61),(63,(62,(64,65)))))))),((38,(37,39)),((40,(41,(42,(43,44)))),(45,(52,(51,(50,(46,(49,(47,48))))))))))))),(70,(71,(((66,67),((81,(80,(79,(78,(77,((76,(72,73)),(74,75))))))),((82,((87,(89,(88,90))),((91,96),(95,(94,(92,93)))))),(84,(83,(85,86)))))),(68,69))))))),(107,((106,((100,101),(105,(103,104)))),(102,108)))),(12,((13,14),((15,16),(17,((18,19),(20,21)))))))))));
tree tnt_639 = [&U] 
(1,(2,(3,(((4,5),(99,(97,(6,98)))),((((11,(8,(7,(9,10)))),((24,(25,(22,23))),((26,(27,((33,(32,(29,(28,(30,31))))),(((36,(34,35)),((38,(37,39)),((40,(41,(42,(43,44)))),(45,(52,(51,(50,(46,(49,(47,48)))))))))),(53,((54,(55,56)),((57,(58,59)),((60,61),(63,(62,(64,65))))))))))),(70,(71,(((66,67),((81,(80,(79,(78,(77,((76,(72,73)),(74,75))))))),((82,((87,(89,(88,90))),((91,96),(95,(94,(92,93)))))),(84,(83,(85,86)))))),(68,69))))))),(107,((106,((100,101),(105,(103,104)))),(102,108)))),(12,((13,14),((15,16),(17,((18,19),(20,21)))))))))));
tree tnt_640 = [&U] 
(1,(2,(3,(((4,5),(99,(97,(6,98)))),((((11,(8,(7,(9,10)))),((24,(25,(22,23))),((26,(27,((33,(32,(29,(28,(30,31))))),(((36,(34,35)),(38,((37,39),((40,(41,(42,(43,44)))),(45,(52,(51,(50,(46,(49,(47,48))))))))))),(53,((54,(55,56)),((57,(58,59)),((60,61),(63,(62,(64,65))))))))))),(70,(71,(((66,67),((81,(80,(79,(78,(77,(76,((72,73),(74,75)))))))),((82,((87,(89,(88,90))),((91,96),(95,(94,(92,93)))))),(84,(83,(85,86)))))),(68,69))))))),(107,((106,((100,101),(105,(103,104)))),(102,108)))),(12,((13,14),((15,16),(17,((18,19),(20,21)))))))))));
tree tnt_641 = [&U] 
(1,(2,(3,((4,(5,(99,(98,(6,97))))),((((11,(8,(9,(7,10)))),((24,(25,(22,23))),((26,(27,((33,(32,(29,(28,(30,31))))),(((36,(34,35)),((38,(37,39)),((40,41),((45,((44,(42,43)),(50,(46,(48,(47,49)))))),(51,52))))),(53,((54,(55,56)),((57,(58,59)),((60,61),(63,(62,(64,65))))))))))),(71,(70,(((66,67),((81,(80,(79,(78,(77,(76,(73,(72,(74,75))))))))),((82,((87,(89,(88,90))),((95,(91,96)),(94,(92,93))))),((83,84),(85,86))))),(68,69))))))),(107,((106,((100,101),(105,(103,104)))),(102,108)))),(12,((13,14),((15,16),(17,((18,19),(20,21)))))))))));
tree tnt_642 = [&U] 
(1,(2,(3,((4,(5,(99,(98,(6,97))))),((((11,(8,(9,(7,10)))),((24,(25,(22,23))),((26,((27,(((36,(34,35)),((38,(37,39)),((40,41),((45,((44,(42,43)),(50,(46,(48,(47,49)))))),(51,52))))),(53,((54,(55,56)),((57,(58,59)),((60,61),(63,(62,(64,65))))))))),(33,(32,(29,(28,(30,31))))))),(71,(70,(((66,67),((81,(80,(79,(78,(77,(76,(73,(72,(74,75))))))))),((82,((87,(89,(88,90))),((95,(91,96)),(94,(92,93))))),((83,84),(85,86))))),(68,69))))))),(107,((106,((100,101),(105,(103,104)))),(102,108)))),(12,((13,14),((15,16),(17,((18,19),(20,21)))))))))));
tree tnt_643 = [&U] 
(1,(2,(3,((4,(5,(99,(98,(6,97))))),((((11,(8,(9,(7,10)))),((24,(25,(22,23))),((26,(27,((33,(32,(29,(28,(30,31))))),(((36,(34,35)),(53,((54,(55,56)),((57,(58,59)),((60,61),(63,(62,(64,65)))))))),((38,(37,39)),((40,41),((45,((44,(42,43)),(50,(46,(48,(47,49)))))),(51,52)))))))),(71,(70,(((66,67),((81,(80,(79,(78,(77,(76,(73,(72,(74,75))))))))),((82,((87,(89,(88,90))),((95,(91,96)),(94,(92,93))))),((83,84),(85,86))))),(68,69))))))),(107,((106,((100,101),(105,(103,104)))),(102,108)))),(12,((13,14),((15,16),(17,((18,19),(20,21)))))))))));
tree tnt_644 = [&U] 
(1,(2,(3,((4,(5,(99,(98,(6,97))))),((((11,(8,(9,(7,10)))),((24,(25,(22,23))),((26,(27,((33,(32,(29,(28,(30,31))))),(((36,(34,35)),(53,((54,(55,56)),((57,(58,59)),((60,61),(63,(62,(64,65)))))))),((37,39),(38,((40,41),((45,((44,(42,43)),(50,(46,(48,(47,49)))))),(51,52))))))))),(71,(70,(((66,67),((81,(80,(79,(78,(77,(76,(73,(72,(74,75))))))))),((82,((87,(89,(88,90))),((95,(91,96)),(94,(92,93))))),((83,84),(85,86))))),(68,69))))))),(107,((106,((100,101),(105,(103,104)))),(102,108)))),(12,((13,14),((15,16),(17,((18,19),(20,21)))))))))));
tree tnt_645 = [&U] 
(1,(2,(3,((4,(5,(99,(98,(6,97))))),((((11,(8,(9,(7,10)))),((24,(25,(22,23))),((26,(27,((33,(32,(29,(28,(30,31))))),(((36,(34,35)),((38,(37,39)),((40,41),((45,((44,(42,43)),(50,(46,(48,(47,49)))))),(51,52))))),(53,((54,(55,56)),((57,(58,59)),((60,61),(63,(62,(64,65))))))))))),(71,((70,((66,67),((81,(80,(79,(78,(77,(76,(73,(72,(74,75))))))))),((82,((87,(89,(88,90))),((95,(91,96)),(94,(92,93))))),((83,84),(85,86)))))),(68,69)))))),(107,((106,((100,101),(105,(103,104)))),(102,108)))),(12,((13,14),((15,16),(17,((18,19),(20,21)))))))))));
tree tnt_646 = [&U] 
(1,(2,(3,((4,(5,(99,(98,(6,97))))),((((11,(8,(9,(7,10)))),((24,(25,(22,23))),((26,(27,((33,(32,(29,(28,(30,31))))),(((36,(34,35)),((38,(37,39)),((40,41),((45,((44,(42,43)),(50,(46,(48,(47,49)))))),(51,52))))),(53,((54,(55,56)),((57,(58,59)),((60,61),(63,(62,(64,65))))))))))),(71,(70,(((66,67),((81,(80,(79,(78,(77,((76,(72,73)),(74,75))))))),((82,((87,(89,(88,90))),((95,(91,96)),(94,(92,93))))),((83,84),(85,86))))),(68,69))))))),(107,((106,((100,101),(105,(103,104)))),(102,108)))),(12,((13,14),((15,16),(17,((18,19),(20,21)))))))))));
tree tnt_647 = [&U] 
(1,(2,(3,((4,(5,(99,(98,(6,97))))),((((11,(8,(9,(7,10)))),((24,(25,(22,23))),((26,(27,((33,(32,(29,(28,(30,31))))),(((36,(34,35)),((38,(37,39)),((40,41),((45,((44,(42,43)),(50,(46,(48,(47,49)))))),(51,52))))),(53,((54,(55,56)),((57,(58,59)),((60,61),(63,(62,(64,65))))))))))),(71,(70,(((66,67),((81,(80,(79,(78,(77,(76,((72,73),(74,75)))))))),((82,((87,(89,(88,90))),((95,(91,96)),(94,(92,93))))),((83,84),(85,86))))),(68,69))))))),(107,((106,((100,101),(105,(103,104)))),(102,108)))),(12,((13,14),((15,16),(17,((18,19),(20,21)))))))))));
tree tnt_648 = [&U] 
(1,(2,(3,((4,(5,(99,(98,(6,97))))),((((11,(8,(9,(7,10)))),((24,(25,(22,23))),((26,(27,((33,(32,(29,(28,(30,31))))),(((36,(34,35)),((38,(37,39)),((40,41),((45,((44,(42,43)),(50,(46,(48,(47,49)))))),(51,52))))),(53,((54,(55,56)),((57,(58,59)),((60,61),(63,(62,(64,65))))))))))),(71,(70,(((66,67),((81,(80,(79,(78,(77,(76,(73,(72,(74,75))))))))),(82,(((83,84),(85,86)),((87,(89,(88,90))),((95,(91,96)),(94,(92,93)))))))),(68,69))))))),(107,((106,((100,101),(105,(103,104)))),(102,108)))),(12,((13,14),((15,16),(17,((18,19),(20,21)))))))))));
tree tnt_649 = [&U] 
(1,(3,(2,((4,(5,(99,(98,(6,97))))),((((11,(8,(9,(7,10)))),((24,(25,(22,23))),((26,(27,((33,(32,(29,(28,(30,31))))),(((36,(34,35)),((38,(37,39)),((40,41),((45,((44,(42,43)),(50,(46,(48,(47,49)))))),(51,52))))),(53,((54,(55,56)),((57,(58,59)),((60,61),(63,(62,(64,65))))))))))),(71,(70,(((66,67),((81,(80,(79,(78,(77,(76,(73,(72,(74,75))))))))),((82,((87,(89,(88,90))),((95,(91,96)),(94,(92,93))))),((83,84),(85,86))))),(68,69))))))),(107,((106,((100,101),(105,(103,104)))),(102,108)))),(12,((13,14),((15,16),(17,((18,19),(20,21)))))))))));
tree tnt_650 = [&U] 
(1,(2,(3,(((4,5),(99,(98,(6,97)))),((((11,(8,(9,(7,10)))),((24,(25,(22,23))),((26,(27,((33,(32,(29,(28,(30,31))))),(((36,(34,35)),((38,(37,39)),((40,41),((45,((44,(42,43)),(50,(46,(48,(47,49)))))),(51,52))))),(53,((54,(55,56)),((57,(58,59)),((60,61),(63,(62,(64,65))))))))))),(71,(70,(((66,67),((81,(80,(79,(78,(77,(76,(73,(72,(74,75))))))))),((82,((87,(89,(88,90))),((95,(91,96)),(94,(92,93))))),((83,84),(85,86))))),(68,69))))))),(107,((106,((100,101),(105,(103,104)))),(102,108)))),(12,((13,14),((15,16),(17,((18,19),(20,21)))))))))));
tree tnt_651 = [&U] 
(1,(2,(3,((4,(5,(99,(98,(6,97))))),((((11,(8,(7,(9,10)))),((24,(25,(22,23))),((26,(27,((33,(32,(29,(28,(30,31))))),(((36,(34,35)),(38,((37,39),((40,41),((45,((44,(42,43)),(50,(46,(48,(47,49)))))),(51,52)))))),(53,((54,(55,56)),((57,(58,59)),((60,61),(63,(62,(64,65))))))))))),(70,(71,(((66,67),((81,(79,(80,(78,(77,(76,(73,(72,(74,75))))))))),(82,(((83,84),(85,86)),((87,(89,(88,90))),(95,((91,96),(94,(92,93))))))))),(68,69))))))),(107,((106,((100,101),(105,(103,104)))),(102,108)))),(12,((13,14),((15,16),(17,((18,19),(20,21)))))))))));
tree tnt_652 = [&U] 
(1,(2,(3,((4,(5,(99,(98,(6,97))))),((((11,(8,(7,(9,10)))),((24,(25,(22,23))),((26,(27,((33,(32,(29,(28,(30,31))))),(((36,(34,35)),(38,((37,39),((40,41),((45,((44,(42,43)),(50,(46,(48,(47,49)))))),(51,52)))))),(53,((54,(55,56)),((57,(58,59)),((60,61),(63,(62,(64,65))))))))))),(71,(70,(((66,67),((81,(79,(80,(78,(77,(76,(73,(72,(74,75))))))))),(82,(((83,84),(85,86)),((87,(89,(88,90))),(95,((91,96),(94,(92,93))))))))),(68,69))))))),(107,((106,((100,101),(105,(103,104)))),(102,108)))),(12,((13,14),((15,16),(17,((18,19),(20,21)))))))))));
tree tnt_653 = [&U] 
(1,(2,(3,((4,(5,(99,(98,(6,97))))),((((11,(8,(7,(9,10)))),((24,(25,(22,23))),((26,(27,((33,(32,(29,(28,(30,31))))),(((36,(34,35)),(38,((37,39),((40,41),((45,((44,(42,43)),(50,(46,(48,(47,49)))))),(51,52)))))),(53,((54,(55,56)),((57,(58,59)),((60,61),(63,(62,(64,65))))))))))),(71,((70,((66,67),((81,(79,(80,(78,(77,(76,(73,(72,(74,75))))))))),(82,(((83,84),(85,86)),((87,(89,(88,90))),(95,((91,96),(94,(92,93)))))))))),(68,69)))))),(107,((106,((100,101),(105,(103,104)))),(102,108)))),(12,((13,14),((15,16),(17,((18,19),(20,21)))))))))));
tree tnt_654 = [&U] 
(1,(2,(3,((4,(5,(99,(98,(6,97))))),((((11,(8,(7,(9,10)))),((24,(25,(22,23))),((26,(27,((33,(32,(29,(28,(30,31))))),(((36,(34,35)),(38,((37,39),((40,41),((45,((44,(42,43)),(50,(46,(48,(47,49)))))),(51,52)))))),(53,((54,(55,56)),((57,(58,59)),((60,61),(63,(62,(64,65))))))))))),(70,(71,(((66,67),((81,(79,(80,(78,(77,(76,((72,73),(74,75)))))))),(82,(((83,84),(85,86)),((87,(89,(88,90))),(95,((91,96),(94,(92,93))))))))),(68,69))))))),(107,((106,((100,101),(105,(103,104)))),(102,108)))),(12,((13,14),((15,16),(17,((18,19),(20,21)))))))))));
tree tnt_655 = [&U] 
(1,(2,(3,((4,(5,(99,(98,(6,97))))),((((11,(8,(7,(9,10)))),((24,(25,(22,23))),((26,(27,((33,(32,(29,(28,(30,31))))),(((36,(34,35)),(38,((37,39),((40,41),((45,((44,(42,43)),(50,(46,(48,(47,49)))))),(51,52)))))),(53,((54,(55,56)),((57,(58,59)),((60,61),(63,(62,(64,65))))))))))),(70,(71,(((66,67),((81,(80,(79,(78,(77,(76,(73,(72,(74,75))))))))),(82,(((83,84),(85,86)),((87,(89,(88,90))),(95,((91,96),(94,(92,93))))))))),(68,69))))))),(107,((106,((100,101),(105,(103,104)))),(102,108)))),(12,((13,14),((15,16),(17,((18,19),(20,21)))))))))));
tree tnt_656 = [&U] 
(1,(2,(3,((4,(5,(99,(98,(6,97))))),((((11,(8,(7,(9,10)))),((24,(25,(22,23))),((26,(27,((33,(32,(29,(28,(30,31))))),(((36,(34,35)),(38,((37,39),((40,41),((45,((44,(42,43)),(50,(46,(48,(47,49)))))),(51,52)))))),(53,((54,(55,56)),((57,(58,59)),((60,61),(63,(62,(64,65))))))))))),(70,(71,(((66,67),((81,(79,(80,(78,(77,(76,(73,(72,(74,75))))))))),((82,((87,(89,(88,90))),(95,((91,96),(94,(92,93)))))),((83,84),(85,86))))),(68,69))))))),(107,((106,((100,101),(105,(103,104)))),(102,108)))),(12,((13,14),((15,16),(17,((18,19),(20,21)))))))))));
tree tnt_657 = [&U] 
(1,(2,(3,((4,(5,(99,(97,(6,98))))),((((11,(8,(7,(9,10)))),((24,(25,(22,23))),((26,(27,((33,(32,(29,(28,(30,31))))),(((36,(34,35)),(38,((37,39),((40,41),((45,((44,(42,43)),(50,(46,(48,(47,49)))))),(51,52)))))),(53,((54,(55,56)),((57,(58,59)),((60,61),(63,(62,(64,65))))))))))),(70,(71,(((66,67),((81,(79,(80,(78,(77,(76,(73,(72,(74,75))))))))),(82,(((83,84),(85,86)),((87,(89,(88,90))),(95,((91,96),(94,(92,93))))))))),(68,69))))))),(107,((106,((100,101),(105,(103,104)))),(102,108)))),(12,((13,14),((15,16),(17,((18,19),(20,21)))))))))));
tree tnt_658 = [&U] 
(1,(2,(3,(((4,5),(99,(98,(6,97)))),((((11,(8,(7,(9,10)))),((24,(25,(22,23))),((26,(27,((33,(32,(29,(28,(30,31))))),(((36,(34,35)),(38,((37,39),((40,41),((45,((44,(42,43)),(50,(46,(48,(47,49)))))),(51,52)))))),(53,((54,(55,56)),((57,(58,59)),((60,61),(63,(62,(64,65))))))))))),(70,(71,(((66,67),((81,(79,(80,(78,(77,(76,(73,(72,(74,75))))))))),(82,(((83,84),(85,86)),((87,(89,(88,90))),(95,((91,96),(94,(92,93))))))))),(68,69))))))),(107,((106,((100,101),(105,(103,104)))),(102,108)))),(12,((13,14),((15,16),(17,((18,19),(20,21)))))))))));
tree tnt_659 = [&U] 
(1,(2,(3,((4,(5,(99,(98,(6,97))))),((((11,(8,(7,(9,10)))),((24,(25,(22,23))),((26,((27,(((36,(34,35)),(38,((37,39),((40,41),((45,((44,(42,43)),(50,(46,(48,(47,49)))))),(51,52)))))),(53,((54,(55,56)),((57,(58,59)),((60,61),(63,(62,(64,65))))))))),(33,(32,(29,(28,(30,31))))))),(70,(71,(((66,67),((81,(79,(80,(78,(77,(76,(73,(72,(74,75))))))))),(82,(((83,84),(85,86)),((87,(89,(88,90))),(95,((91,96),(94,(92,93))))))))),(68,69))))))),(107,((106,((100,101),(105,(103,104)))),(102,108)))),(12,((13,14),((15,16),(17,((18,19),(20,21)))))))))));
tree tnt_660 = [&U] 
(1,(2,(3,((4,(5,(99,(98,(6,97))))),((((11,(8,(7,(9,10)))),((24,(25,(22,23))),((26,(27,((33,(32,(29,(28,(30,31))))),(((36,(34,35)),(53,((54,(55,56)),((57,(58,59)),((60,61),(63,(62,(64,65)))))))),(38,((37,39),((40,41),((45,((44,(42,43)),(50,(46,(48,(47,49)))))),(51,52))))))))),(70,(71,(((66,67),((81,(79,(80,(78,(77,(76,(73,(72,(74,75))))))))),(82,(((83,84),(85,86)),((87,(89,(88,90))),(95,((91,96),(94,(92,93))))))))),(68,69))))))),(107,((106,((100,101),(105,(103,104)))),(102,108)))),(12,((13,14),((15,16),(17,((18,19),(20,21)))))))))));
tree tnt_661 = [&U] 
(1,(2,(3,(((4,5),(99,(98,(6,97)))),((((11,(8,(7,(9,10)))),((24,(25,(22,23))),((26,(27,((33,(32,(29,(28,(30,31))))),(((36,(34,35)),(53,((54,(55,56)),((57,(58,59)),((60,61),(63,(62,(64,65)))))))),((37,(38,39)),(((40,41),(51,52)),(45,((44,(42,43)),(50,(46,(49,(47,48)))))))))))),(71,(70,(((66,67),((81,(79,(80,(78,(77,((72,(73,76)),(74,75))))))),((82,((87,(89,(88,90))),(95,((91,96),(94,(92,93)))))),(84,(83,(85,86)))))),(68,69))))))),(107,((106,((100,101),(105,(103,104)))),(102,108)))),(12,((13,14),((15,16),(17,((18,19),(20,21)))))))))));
tree tnt_662 = [&U] 
(1,(2,(3,((4,(5,(99,(98,(6,97))))),((((11,(8,(7,(9,10)))),((24,(25,(22,23))),((26,(27,((33,(32,(29,(28,(30,31))))),(((36,(34,35)),(53,((54,(55,56)),((57,(58,59)),((60,61),(63,(62,(64,65)))))))),((37,(38,39)),(((40,41),(51,52)),(45,((44,(42,43)),(50,(46,(49,(47,48)))))))))))),(71,(70,(((66,67),((81,(79,(80,(78,(77,((72,(73,76)),(74,75))))))),((82,((87,(89,(88,90))),(95,((91,96),(94,(92,93)))))),(84,(83,(85,86)))))),(68,69))))))),(107,((106,((100,101),(105,(103,104)))),(102,108)))),(12,((13,14),((15,16),(17,((18,19),(20,21)))))))))));
tree tnt_663 = [&U] 
(1,(2,(3,(((4,5),(99,(98,(6,97)))),((((11,(8,(7,(9,10)))),((24,(25,(22,23))),((26,((27,(((36,(34,35)),(53,((54,(55,56)),((57,(58,59)),((60,61),(63,(62,(64,65)))))))),((37,(38,39)),(((40,41),(51,52)),(45,((44,(42,43)),(50,(46,(49,(47,48)))))))))),(33,(32,(29,(28,(30,31))))))),(71,(70,(((66,67),((81,(79,(80,(78,(77,((72,(73,76)),(74,75))))))),((82,((87,(89,(88,90))),(95,((91,96),(94,(92,93)))))),(84,(83,(85,86)))))),(68,69))))))),(107,((106,((100,101),(105,(103,104)))),(102,108)))),(12,((13,14),((15,16),(17,((18,19),(20,21)))))))))));
tree tnt_664 = [&U] 
(1,(2,(3,(((4,5),(99,(98,(6,97)))),((((11,(8,(7,(9,10)))),((24,(25,(22,23))),((26,((27,(((36,(34,35)),(53,((54,(55,56)),((57,(58,59)),((60,61),(63,(62,(64,65)))))))),((37,(38,39)),(((40,41),(51,52)),(45,((44,(42,43)),(50,(46,(49,(47,48)))))))))),(32,(33,(29,(28,(30,31))))))),(71,(70,(((66,67),((81,(79,(80,(78,(77,((72,(73,76)),(74,75))))))),((82,((87,(89,(88,90))),(95,((91,96),(94,(92,93)))))),(84,(83,(85,86)))))),(68,69))))))),(107,((106,((100,101),(105,(103,104)))),(102,108)))),(12,((13,14),((15,16),(17,((18,19),(20,21)))))))))));
tree tnt_665 = [&U] 
(1,(2,(3,(((4,5),(99,(98,(6,97)))),((((11,(8,(7,(9,10)))),((24,(25,(22,23))),((26,(27,((33,(32,(29,(28,(30,31))))),(((36,(34,35)),((37,(38,39)),(((40,41),(51,52)),(45,((44,(42,43)),(50,(46,(49,(47,48))))))))),(53,((54,(55,56)),((57,(58,59)),((60,61),(63,(62,(64,65))))))))))),(71,(70,(((66,67),((81,(79,(80,(78,(77,((72,(73,76)),(74,75))))))),((82,((87,(89,(88,90))),(95,((91,96),(94,(92,93)))))),(84,(83,(85,86)))))),(68,69))))))),(107,((106,((100,101),(105,(103,104)))),(102,108)))),(12,((13,14),((15,16),(17,((18,19),(20,21)))))))))));
tree tnt_666 = [&U] 
(1,(2,(3,(((4,5),(99,(98,(6,97)))),((((11,(8,(7,(9,10)))),((24,(25,(22,23))),((26,(27,((33,(32,(29,(28,(30,31))))),(((36,(34,35)),(53,((54,(55,56)),((57,(58,59)),((60,61),(63,(62,(64,65)))))))),((37,(38,39)),(((40,41),(51,52)),(45,((44,(42,43)),(50,(46,(49,(47,48)))))))))))),(71,((70,((66,67),((81,(79,(80,(78,(77,((72,(73,76)),(74,75))))))),((82,((87,(89,(88,90))),(95,((91,96),(94,(92,93)))))),(84,(83,(85,86))))))),(68,69)))))),(107,((106,((100,101),(105,(103,104)))),(102,108)))),(12,((13,14),((15,16),(17,((18,19),(20,21)))))))))));
tree tnt_667 = [&U] 
(1,(2,(3,(((4,5),(99,(98,(6,97)))),((((11,(8,(7,(9,10)))),((24,(25,(22,23))),((26,(27,((32,(33,(29,(28,(30,31))))),(((36,(34,35)),(53,((54,(55,56)),((57,(58,59)),((60,61),(63,(62,(64,65)))))))),((37,(38,39)),(((40,41),(51,52)),(45,((44,(42,43)),(50,(46,(49,(47,48)))))))))))),(71,(70,(((66,67),((81,(79,(80,(78,(77,((72,(73,76)),(74,75))))))),((82,((87,(89,(88,90))),(95,((91,96),(94,(92,93)))))),(84,(83,(85,86)))))),(68,69))))))),(107,((106,((100,101),(105,(103,104)))),(102,108)))),(12,((13,14),((15,16),(17,((18,19),(20,21)))))))))));
tree tnt_668 = [&U] 
(1,(2,(3,(((4,5),(99,(98,(6,97)))),((((11,(8,(7,(9,10)))),((24,(25,(22,23))),((26,(27,((33,(32,(29,(28,(30,31))))),(((36,(34,35)),(53,((54,(55,56)),((57,(58,59)),((60,61),(63,(62,(64,65)))))))),(38,((37,39),(((40,41),(51,52)),(45,((44,(42,43)),(50,(46,(49,(47,48))))))))))))),(71,(70,(((66,67),((81,(79,(80,(78,(77,((72,(73,76)),(74,75))))))),((82,((87,(89,(88,90))),(95,((91,96),(94,(92,93)))))),(84,(83,(85,86)))))),(68,69))))))),(107,((106,((100,101),(105,(103,104)))),(102,108)))),(12,((13,14),((15,16),(17,((18,19),(20,21)))))))))));
tree tnt_669 = [&U] 
(1,(2,(3,(((4,5),(99,(98,(6,97)))),((((11,(8,(7,(9,10)))),((24,(25,(22,23))),((26,(27,((33,(32,(29,(28,(30,31))))),(((36,(34,35)),(53,((54,(55,56)),((57,(58,59)),((60,61),(63,(62,(64,65)))))))),((38,(37,39)),(((40,41),(51,52)),(45,((44,(42,43)),(50,(46,(49,(47,48)))))))))))),(71,(70,(((66,67),((81,(79,(80,(78,(77,((72,(73,76)),(74,75))))))),((82,((87,(89,(88,90))),(95,((91,96),(94,(92,93)))))),(84,(83,(85,86)))))),(68,69))))))),(107,((106,((100,101),(105,(103,104)))),(102,108)))),(12,((13,14),((15,16),(17,((18,19),(20,21)))))))))));
tree tnt_670 = [&U] 
(1,(2,(3,(((4,5),(99,(98,(6,97)))),((((11,(8,(7,(9,10)))),((24,(25,(22,23))),((26,(27,((33,(32,(29,(28,(30,31))))),(((36,(34,35)),(53,((54,(55,56)),((57,(58,59)),((60,61),(63,(62,(64,65)))))))),((37,(38,39)),(((40,41),(51,52)),(45,((44,(42,43)),(50,(46,(49,(47,48)))))))))))),(71,(70,(((66,67),((81,(79,(80,(78,(77,(76,((72,73),(74,75)))))))),((82,((87,(89,(88,90))),(95,((91,96),(94,(92,93)))))),(84,(83,(85,86)))))),(68,69))))))),(107,((106,((100,101),(105,(103,104)))),(102,108)))),(12,((13,14),((15,16),(17,((18,19),(20,21)))))))))));
tree tnt_671 = [&U] 
(1,(2,(3,((4,(5,(99,(97,(6,98))))),((((11,(8,(10,(7,9)))),((24,(25,(22,23))),((26,(27,((33,(32,(29,(28,(30,31))))),(((36,(34,35)),((39,(37,38)),((40,(41,(42,(43,44)))),(45,(52,(51,(50,(46,(47,(48,49)))))))))),(53,((54,(55,56)),((57,(58,59)),((60,61),(63,(62,(64,65))))))))))),(71,(70,(((66,67),((81,(79,(80,(78,(77,(76,((72,73),(74,75)))))))),(82,(((83,84),(85,86)),((87,(89,(88,90))),(95,((91,96),(94,(92,93))))))))),(68,69))))))),(107,((106,((100,101),(105,(103,104)))),(102,108)))),(12,((13,14),((15,16),(17,((18,19),(20,21)))))))))));
tree tnt_672 = [&U] 
(1,(3,(2,((4,(5,(99,(97,(6,98))))),((((11,(8,(10,(7,9)))),((24,(25,(22,23))),((26,(27,((33,(32,(29,(28,(30,31))))),(((36,(34,35)),((39,(37,38)),((40,(41,(42,(43,44)))),(45,(52,(51,(50,(46,(47,(48,49)))))))))),(53,((54,(55,56)),((57,(58,59)),((60,61),(63,(62,(64,65))))))))))),(71,(70,(((66,67),((81,(79,(80,(78,(77,(76,((72,73),(74,75)))))))),(82,(((83,84),(85,86)),((87,(89,(88,90))),(95,((91,96),(94,(92,93))))))))),(68,69))))))),(107,((106,((100,101),(105,(103,104)))),(102,108)))),(12,((13,14),((15,16),(17,((18,19),(20,21)))))))))));
tree tnt_673 = [&U] 
(1,(2,(3,(((4,5),(99,(97,(6,98)))),((((11,(8,(10,(7,9)))),((24,(25,(22,23))),((26,(27,((33,(32,(29,(28,(30,31))))),(((36,(34,35)),((39,(37,38)),((40,(41,(42,(43,44)))),(45,(52,(51,(50,(46,(47,(48,49)))))))))),(53,((54,(55,56)),((57,(58,59)),((60,61),(63,(62,(64,65))))))))))),(71,(70,(((66,67),((81,(79,(80,(78,(77,(76,((72,73),(74,75)))))))),(82,(((83,84),(85,86)),((87,(89,(88,90))),(95,((91,96),(94,(92,93))))))))),(68,69))))))),(107,((106,((100,101),(105,(103,104)))),(102,108)))),(12,((13,14),((15,16),(17,((18,19),(20,21)))))))))));
tree tnt_674 = [&U]
[truncated: 1,316,831 more chars]
